# Supplementary material for: Probing the influence of imidazolylidene- and triazolylidene-based carbenes on the catalytic potential of dioxomolybdenum and dioxotungsten complexes in deoxygenation catalysis
Source: Inorg Chem Front. 2024 Dec 24;12(6):2224–35. doi: 10.1039/d4qi02392g (PMC11771132; doi:10.1039/d4qi02392g)
Supplement: QI-012-D4QI02392G-s002 [file QI-012-D4QI02392G-s002.cif]

# Supplementary Information (SI) for Inorganic Chemistry Frontiers.
# This journal is © the Partner Organisations 2025

####################################################################### 
# 
# This file contains crystal structure data downloaded from the 
# Cambridge Structural Database (CSD) hosted by the Cambridge 
# Crystallographic Data Centre (CCDC).
# 
# Full information about CCDC data access policies and citation 
# guidelines are available at http://www.ccdc.cam.ac.uk/access/V1 
# 
# Audit and citation data items may have been added by the CCDC. 
# Please retain this information to preserve the provenance of 
# this file and to allow appropriate attribution of the data. 
# 
#######################################################################

data_sh_084_fn_0m
_database_code_depnum_ccdc_archive 'CCDC 2383969'
loop_
_audit_author_name
_audit_author_address
'Stephan Hohloch'
;University of Innsbruck
Austria
;
_audit_update_record             
;
2024-09-13 deposited with the CCDC.	2025-01-27 downloaded from the CCDC.
;
_audit_creation_date             2024-09-13
_audit_creation_method           
;
Olex2 1.5-alpha
(compiled 2024.02.16 svn.r378c4104 for OlexSys, GUI svn.r6928)
;
_shelx_SHELXL_version_number     2018/3
_chemical_name_common            ?
_chemical_name_systematic        ?
_chemical_formula_moiety         'C37 H55 Mo N3 O5'
_chemical_formula_sum            'C37 H55 Mo N3 O5'
_chemical_formula_weight         717.78
_chemical_absolute_configuration ?
_chemical_melting_point          ?
loop_
_atom_type_symbol
_atom_type_description
_atom_type_scat_dispersion_real
_atom_type_scat_dispersion_imag
_atom_type_scat_source
C C 0.0033 0.0016 'International Tables Vol C Tables 4.2.6.8 and 6.1.1.4'
H H 0.0000 0.0000 'International Tables Vol C Tables 4.2.6.8 and 6.1.1.4'
Mo Mo -1.6832 0.6857 'International Tables Vol C Tables 4.2.6.8 and 6.1.1.4'
N N 0.0061 0.0033 'International Tables Vol C Tables 4.2.6.8 and 6.1.1.4'
O O 0.0106 0.0060 'International Tables Vol C Tables 4.2.6.8 and 6.1.1.4'

_shelx_space_group_comment       
;
The symmetry employed for this shelxl refinement is uniquely defined
by the following loop, which should always be used as a source of
symmetry information in preference to the above space-group names.
They are only intended as comments.
;
_space_group_crystal_system      orthorhombic
_space_group_IT_number           19
_space_group_name_H-M_alt        'P 21 21 21'
_space_group_name_Hall           'P 2ac 2ab'
loop_
_space_group_symop_operation_xyz
'x, y, z'
'-x+1/2, -y, z+1/2'
'-x, y+1/2, -z+1/2'
'x+1/2, -y+1/2, -z'

_cell_length_a                   11.8262(5)
_cell_length_b                   15.2730(7)
_cell_length_c                   20.7099(10)
_cell_angle_alpha                90
_cell_angle_beta                 90
_cell_angle_gamma                90
_cell_volume                     3740.7(3)
_cell_formula_units_Z            4
_cell_measurement_reflns_used    9914
_cell_measurement_temperature    153.00
_cell_measurement_theta_max      25.337
_cell_measurement_theta_min      2.390
_shelx_estimated_absorpt_T_max   0.915
_shelx_estimated_absorpt_T_min   0.908
_exptl_absorpt_coefficient_mu    0.394
_exptl_absorpt_correction_T_max  0.7452
_exptl_absorpt_correction_T_min  0.6511
_exptl_absorpt_correction_type   multi-scan
_exptl_absorpt_process_details   
;
SADABS-2016/2 (Bruker,2016/2) was used for absorption correction.
wR2(int) was 0.0796 before and 0.0536 after correction.
The Ratio of minimum to maximum transmission is 0.8737.
The \l/2 correction factor is Not present.
;
_exptl_absorpt_special_details   ?
_exptl_crystal_colour            'clear dark red'
_exptl_crystal_colour_lustre     clear
_exptl_crystal_colour_modifier   dark
_exptl_crystal_colour_primary    red
_exptl_crystal_density_diffrn    1.275
_exptl_crystal_density_meas      ?
_exptl_crystal_density_method    ?
_exptl_crystal_description       block
_exptl_crystal_F_000             1520
_exptl_crystal_size_max          0.25
_exptl_crystal_size_mid          0.24
_exptl_crystal_size_min          0.23
_exptl_transmission_factor_max   ?
_exptl_transmission_factor_min   ?
_diffrn_reflns_av_R_equivalents  0.0641
_diffrn_reflns_av_unetI/netI     0.0545
_diffrn_reflns_Laue_measured_fraction_full 0.996
_diffrn_reflns_Laue_measured_fraction_max 0.996
_diffrn_reflns_limit_h_max       14
_diffrn_reflns_limit_h_min       -14
_diffrn_reflns_limit_k_max       18
_diffrn_reflns_limit_k_min       -18
_diffrn_reflns_limit_l_max       24
_diffrn_reflns_limit_l_min       -24
_diffrn_reflns_number            26506
_diffrn_reflns_point_group_measured_fraction_full 0.996
_diffrn_reflns_point_group_measured_fraction_max 0.996
_diffrn_reflns_theta_full        25.242
_diffrn_reflns_theta_max         25.359
_diffrn_reflns_theta_min         2.376
_diffrn_ambient_temperature      153.00
_diffrn_detector_area_resol_mean ?
_diffrn_measured_fraction_theta_full 0.996
_diffrn_measured_fraction_theta_max 0.996
_diffrn_measurement_device_type  'Bruker D8 Quest, PhotonIII'
_diffrn_measurement_method       ?
_diffrn_radiation_type           MoK\a
_diffrn_radiation_wavelength     0.71073
_diffrn_source                   ?
_diffrn_source_current           0.84
_diffrn_source_power             0.042
_diffrn_source_voltage           50.0
_reflns_Friedel_coverage         0.787
_reflns_Friedel_fraction_full    0.997
_reflns_Friedel_fraction_max     0.996
_reflns_number_gt                6340
_reflns_number_total             6816
_reflns_special_details          
;
 Reflections were merged by SHELXL according to the crystal
 class for the calculation of statistics and refinement.
 
 _reflns_Friedel_fraction is defined as the number of unique
 Friedel pairs measured divided by the number that would be
 possible theoretically, ignoring centric projections and
 systematic absences. Completness statistics refer to single and
 composite reflections containing twin component 1 only.
;
_reflns_threshold_expression     'I > 2\s(I)'
_computing_cell_refinement       'SAINT V8.40A (Bruker, 2019)'
_computing_data_collection       ?
_computing_data_reduction        'SAINT V8.40A (Bruker, 2019)'
_computing_molecular_graphics    'Olex2 1.5-alpha (Dolomanov et al., 2009)'
_computing_publication_material  'Olex2 1.5-alpha (Dolomanov et al., 2009)'
_computing_structure_refinement  'XL  (Sheldrick, 2008)'
_computing_structure_solution    ?
_refine_diff_density_max         4.741
_refine_diff_density_min         -1.892
_refine_diff_density_rms         0.166
_refine_ls_abs_structure_details 
;
 Refined as an inversion twin.
;
_refine_ls_abs_structure_Flack   0.49(11)
_refine_ls_extinction_coef       .
_refine_ls_extinction_method     none
_refine_ls_goodness_of_fit_ref   1.127
_refine_ls_hydrogen_treatment    constr
_refine_ls_matrix_type           full
_refine_ls_number_parameters     433
_refine_ls_number_reflns         6816
_refine_ls_number_restraints     6
_refine_ls_R_factor_all          0.0866
_refine_ls_R_factor_gt           0.0812
_refine_ls_restrained_S_all      1.127
_refine_ls_shift/su_max          0.000
_refine_ls_shift/su_mean         0.000
_refine_ls_structure_factor_coef Fsqd
_refine_ls_weighting_details     
'w=1/[\s^2^(Fo^2^)+(0.0830P)^2^+38.9802P] where P=(Fo^2^+2Fc^2^)/3'
_refine_ls_weighting_scheme      calc
_refine_ls_wR_factor_gt          0.2106
_refine_ls_wR_factor_ref         0.2137
_refine_special_details          
;
 Refined as a 2-component inversion twin.
;
_olex2_refinement_description    
;
1. Twinned data refinement
 Scales: 0.51(11)
 0.49(11)
2. Fixed Uiso
 At 1.2 times of:
  All C(H) groups
 At 1.5 times of:
  All C(H,H,H) groups
3. Uiso/Uaniso restraints and constraints
Uanis(O2) \\sim Ueq: with sigma of 0.001 and sigma for terminal atoms of 0.02
4.a Aromatic/amide H refined with riding coordinates:
 C12(H12), C6(H6), C8(H8), C14(H14)
4.b Idealised Me refined as rotating group:
 C45(H45A,H45B,H45C), C43(H43A,H43B,H43C), C42(H42A,H42B,H42C), C30(H30A,H30B,
 H30C), C44(H44A,H44B,H44C), C31(H31A,H31B,H31C), C24(H24A,H24B,H24C), C32(H32A,
 H32B,H32C), C18(H18A,H18B,H18C), C19(H19A,H19B,H19C), C22(H22A,H22B,H22C),
 C23(H23A,H23B,H23C), C26(H26A,H26B,H26C), C20(H20A,H20B,H20C), C019(H01A,H01B,
 H01C), C27(H27A,H27B,H27C), C28(H28A,H28B,H28C)
;
_atom_sites_solution_hydrogens   geom
_atom_sites_solution_primary     ?
_atom_sites_solution_secondary   ?
loop_
_atom_site_label
_atom_site_type_symbol
_atom_site_fract_x
_atom_site_fract_y
_atom_site_fract_z
_atom_site_U_iso_or_equiv
_atom_site_adp_type
_atom_site_occupancy
_atom_site_site_symmetry_order
_atom_site_calc_flag
_atom_site_refinement_flags_posn
_atom_site_refinement_flags_adp
_atom_site_refinement_flags_occupancy
_atom_site_disorder_assembly
_atom_site_disorder_group
Mo01 Mo 0.76513(7) 0.68081(6) 0.52443(5) 0.0147(3) Uani 1 1 d . . . . .
O40 O 0.8645(7) 0.6644(5) 0.5962(4) 0.0195(18) Uani 1 1 d . . . . .
O41 O 0.8389(7) 0.5735(6) 0.5030(4) 0.0199(19) Uani 1 1 d . . . . .
O1 O 0.7013(7) 0.7706(6) 0.5856(4) 0.023(2) Uani 1 1 d . . . . .
O2 O 0.6864(7) 0.6435(5) 0.4410(4) 0.0174(17) Uani 1 1 d . U . . .
O10 O 0.8179(7) 0.7642(5) 0.4792(5) 0.0199(17) Uani 1 1 d . . . . .
N1 N 0.5383(8) 0.5661(6) 0.5225(6) 0.022(2) Uani 1 1 d . . . . .
N2 N 0.4393(9) 0.5523(7) 0.5529(6) 0.030(3) Uani 1 1 d . . . . .
C2 C 0.5415(10) 0.6460(7) 0.6091(6) 0.014(2) Uani 1 1 d . . . . .
C40 C 0.9608(11) 0.6077(8) 0.5875(6) 0.021(3) Uani 1 1 d . . . . .
C11 C 0.5686(11) 0.5229(7) 0.4644(6) 0.020(3) Uani 1 1 d . . . . .
N3 N 0.4410(9) 0.6024(8) 0.6060(7) 0.034(3) Uani 1 1 d . . . . .
C1 C 0.6038(10) 0.6255(7) 0.5560(6) 0.018(3) Uani 1 1 d . . . . .
C16 C 0.6482(10) 0.5651(8) 0.4245(6) 0.018(2) Uani 1 1 d . . . . .
C12 C 0.5250(12) 0.4428(8) 0.4505(6) 0.021(3) Uani 1 1 d . . . . .
H12 H 0.473647 0.415676 0.479588 0.025 Uiso 1 1 calc R U . . .
C41 C 0.9120(11) 0.5288(8) 0.5488(7) 0.023(3) Uani 1 1 d . . . . .
C9 C 0.6888(11) 0.8301(8) 0.6917(6) 0.022(3) Uani 1 1 d . . . . .
C45 C 0.9998(12) 0.4786(10) 0.5100(7) 0.033(3) Uani 1 1 d . . . . .
H45A H 0.962393 0.432307 0.485109 0.050 Uiso 1 1 calc R U . . .
H45B H 1.055154 0.452370 0.539391 0.050 Uiso 1 1 calc R U . . .
H45C H 1.038377 0.518774 0.480388 0.050 Uiso 1 1 calc R U . . .
C10 C 0.6583(11) 0.7674(8) 0.6438(7) 0.022(3) Uani 1 1 d . . . . .
C5 C 0.5752(11) 0.7064(8) 0.6608(7) 0.022(3) Uani 1 1 d . . . . .
C6 C 0.5287(11) 0.7010(7) 0.7222(6) 0.020(3) Uani 1 1 d . . . . .
H6 H 0.473482 0.657636 0.731503 0.024 Uiso 1 1 calc R U . . .
C21 C 0.7739(13) 0.9034(8) 0.6745(6) 0.025(3) Uani 1 1 d . . . . .
C29 C 0.7619(12) 0.5665(8) 0.3197(6) 0.026(3) Uani 1 1 d . . . . .
C15 C 0.6806(11) 0.5240(8) 0.3673(6) 0.022(3) Uani 1 1 d . . . . .
C8 C 0.6433(11) 0.8228(10) 0.7521(6) 0.029(3) Uani 1 1 d . . . . .
H8 H 0.667417 0.863196 0.784138 0.034 Uiso 1 1 calc R U . . .
C43 C 1.0487(12) 0.6590(10) 0.5498(7) 0.033(4) Uani 1 1 d . . . . .
H43A H 1.017692 0.675290 0.507631 0.050 Uiso 1 1 calc R U . . .
H43B H 1.116234 0.622679 0.543678 0.050 Uiso 1 1 calc R U . . .
H43C H 1.069046 0.711984 0.573804 0.050 Uiso 1 1 calc R U . . .
C42 C 1.0072(12) 0.5834(9) 0.6531(7) 0.030(3) Uani 1 1 d . . . . .
H42A H 1.043521 0.634659 0.672566 0.045 Uiso 1 1 calc R U . . .
H42B H 1.062951 0.536346 0.648247 0.045 Uiso 1 1 calc R U . . .
H42C H 0.945386 0.563403 0.680898 0.045 Uiso 1 1 calc R U . . .
C7 C 0.5629(12) 0.7590(9) 0.7699(6) 0.025(3) Uani 1 1 d . . . . .
C13 C 0.5560(13) 0.4004(8) 0.3934(6) 0.023(3) Uani 1 1 d . . . . .
C30 C 0.8762(13) 0.5910(10) 0.3512(7) 0.034(3) Uani 1 1 d . . . . .
H30A H 0.864806 0.639462 0.381579 0.051 Uiso 1 1 calc R U . . .
H30B H 0.929798 0.608875 0.317665 0.051 Uiso 1 1 calc R U . . .
H30C H 0.906311 0.540198 0.374465 0.051 Uiso 1 1 calc R U . . .
C17 C 0.5223(12) 0.7548(9) 0.8417(6) 0.027(3) Uani 1 1 d . . . . .
C44 C 0.8404(13) 0.4688(8) 0.5891(7) 0.029(3) Uani 1 1 d . . . . .
H44A H 0.781028 0.502796 0.610535 0.044 Uiso 1 1 calc R U . . .
H44B H 0.887765 0.440183 0.621674 0.044 Uiso 1 1 calc R U . . .
H44C H 0.805779 0.424319 0.561321 0.044 Uiso 1 1 calc R U . . .
C14 C 0.6349(12) 0.4407(8) 0.3536(7) 0.025(3) Uani 1 1 d . . . . .
H14 H 0.659092 0.410999 0.315682 0.030 Uiso 1 1 calc R U . . .
C31 C 0.7083(14) 0.6496(10) 0.2928(9) 0.046(4) Uani 1 1 d . . . . .
H31A H 0.641311 0.634156 0.267361 0.069 Uiso 1 1 calc R U . . .
H31B H 0.762934 0.680006 0.265259 0.069 Uiso 1 1 calc R U . . .
H31C H 0.686026 0.687928 0.328571 0.069 Uiso 1 1 calc R U . . .
C25 C 0.5094(14) 0.3078(9) 0.3806(6) 0.032(3) Uani 1 1 d . . . . .
C24 C 0.8905(12) 0.8632(9) 0.6561(8) 0.034(4) Uani 1 1 d . . . . .
H24A H 0.911375 0.818430 0.687859 0.052 Uiso 1 1 calc R U . . .
H24B H 0.948101 0.909315 0.655626 0.052 Uiso 1 1 calc R U . . .
H24C H 0.885527 0.836392 0.613174 0.052 Uiso 1 1 calc R U . . .
C32 C 0.7882(17) 0.5044(12) 0.2626(8) 0.050(5) Uani 1 1 d . . . . .
H32A H 0.824933 0.451325 0.278815 0.075 Uiso 1 1 calc R U . . .
H32B H 0.838634 0.534039 0.232027 0.075 Uiso 1 1 calc R U . . .
H32C H 0.717592 0.488680 0.240668 0.075 Uiso 1 1 calc R U . . .
C18 C 0.4636(15) 0.8411(11) 0.8589(7) 0.041(4) Uani 1 1 d . . . . .
H18A H 0.514568 0.890106 0.849616 0.061 Uiso 1 1 calc R U . . .
H18B H 0.444242 0.841227 0.904925 0.061 Uiso 1 1 calc R U . . .
H18C H 0.394494 0.847221 0.833198 0.061 Uiso 1 1 calc R U . . .
C19 C 0.4356(14) 0.6793(13) 0.8488(7) 0.044(4) Uani 1 1 d . . . . .
H19A H 0.379984 0.682831 0.813882 0.066 Uiso 1 1 calc R U . . .
H19B H 0.396979 0.684440 0.890535 0.066 Uiso 1 1 calc R U . . .
H19C H 0.475124 0.623003 0.846636 0.066 Uiso 1 1 calc R U . . .
C22 C 0.7914(17) 0.9659(10) 0.7322(8) 0.048(5) Uani 1 1 d . . . . .
H22A H 0.721211 0.998057 0.740566 0.071 Uiso 1 1 calc R U . . .
H22B H 0.852073 1.007410 0.722140 0.071 Uiso 1 1 calc R U . . .
H22C H 0.812022 0.931876 0.770567 0.071 Uiso 1 1 calc R U . . .
C23 C 0.7290(16) 0.9581(9) 0.6193(7) 0.041(4) Uani 1 1 d . . . . .
H23A H 0.705450 0.919626 0.583930 0.061 Uiso 1 1 calc R U . . .
H23B H 0.788423 0.997781 0.604036 0.061 Uiso 1 1 calc R U . . .
H23C H 0.664019 0.992464 0.634190 0.061 Uiso 1 1 calc R U . . .
C26 C 0.5556(17) 0.2470(9) 0.4320(9) 0.048(5) Uani 1 1 d . . . . .
H26A H 0.638363 0.247034 0.430178 0.073 Uiso 1 1 calc R U . . .
H26B H 0.527492 0.187482 0.424344 0.073 Uiso 1 1 calc R U . . .
H26C H 0.530693 0.267039 0.474599 0.073 Uiso 1 1 calc R U . . .
C20 C 0.6225(15) 0.7401(11) 0.8839(8) 0.041(4) Uani 1 1 d . . . . .
H20A H 0.669816 0.693764 0.865376 0.061 Uiso 1 1 calc R U . . .
H20B H 0.597219 0.722442 0.927063 0.061 Uiso 1 1 calc R U . . .
H20C H 0.666421 0.794305 0.887051 0.061 Uiso 1 1 calc R U . . .
C019 C 0.3361(17) 0.6084(17) 0.6351(11) 0.071(7) Uani 1 1 d . . . . .
H01A H 0.282415 0.570344 0.612477 0.106 Uiso 1 1 calc R U . . .
H01B H 0.309456 0.669083 0.633225 0.106 Uiso 1 1 calc R U . . .
H01C H 0.342070 0.589936 0.680315 0.106 Uiso 1 1 calc R U . . .
C27 C 0.3851(18) 0.3039(12) 0.3823(13) 0.074(7) Uani 1 1 d . . . . .
H27A H 0.358785 0.314385 0.426533 0.111 Uiso 1 1 calc R U . . .
H27B H 0.359790 0.245959 0.368014 0.111 Uiso 1 1 calc R U . . .
H27C H 0.353826 0.348798 0.353601 0.111 Uiso 1 1 calc R U . . .
C28 C 0.552(2) 0.2710(12) 0.3136(8) 0.060(6) Uani 1 1 d . . . . .
H28A H 0.533828 0.313047 0.279370 0.090 Uiso 1 1 calc R U . . .
H28B H 0.514395 0.215142 0.304569 0.090 Uiso 1 1 calc R U . . .
H28C H 0.633908 0.262077 0.315317 0.090 Uiso 1 1 calc R U . . .

loop_
_atom_site_aniso_label
_atom_site_aniso_U_11
_atom_site_aniso_U_22
_atom_site_aniso_U_33
_atom_site_aniso_U_23
_atom_site_aniso_U_13
_atom_site_aniso_U_12
Mo01 0.0111(4) 0.0129(4) 0.0202(5) 0.0023(4) 0.0003(4) -0.0012(4)
O40 0.020(4) 0.012(4) 0.026(5) 0.003(3) -0.005(3) 0.004(3)
O41 0.017(4) 0.021(4) 0.022(4) 0.004(3) -0.004(3) 0.002(3)
O1 0.023(5) 0.025(5) 0.019(5) 0.002(4) -0.002(4) -0.001(4)
O2 0.018(2) 0.016(2) 0.018(2) 0.0014(13) 0.0003(13) -0.0007(13)
O10 0.024(4) 0.011(4) 0.025(4) 0.004(4) -0.005(4) 0.001(3)
N1 0.024(5) 0.009(4) 0.034(6) 0.003(5) 0.001(6) -0.004(4)
N2 0.021(6) 0.009(5) 0.058(8) 0.004(5) -0.004(5) -0.002(4)
C2 0.013(6) 0.006(5) 0.023(6) 0.003(4) -0.001(5) -0.003(4)
C40 0.022(7) 0.016(6) 0.025(7) 0.003(5) 0.000(5) 0.003(5)
C11 0.027(6) 0.011(5) 0.023(7) 0.004(5) -0.007(5) 0.000(5)
N3 0.010(5) 0.031(6) 0.063(9) 0.015(6) 0.005(6) 0.001(5)
C1 0.017(6) 0.007(5) 0.029(7) 0.008(5) 0.001(5) -0.002(4)
C16 0.020(6) 0.016(6) 0.017(6) 0.005(5) -0.004(5) 0.004(5)
C12 0.031(7) 0.014(6) 0.018(6) 0.004(5) -0.006(5) -0.006(5)
C41 0.024(7) 0.015(6) 0.029(7) 0.011(5) -0.002(5) -0.002(5)
C9 0.028(6) 0.018(6) 0.021(6) -0.001(5) -0.006(5) -0.005(5)
C45 0.028(7) 0.034(8) 0.039(9) 0.011(6) 0.005(6) 0.010(6)
C10 0.019(6) 0.018(6) 0.028(7) 0.006(5) 0.002(5) 0.005(5)
C5 0.018(6) 0.014(6) 0.034(7) 0.002(5) 0.004(5) 0.005(5)
C6 0.026(6) 0.012(6) 0.022(6) -0.003(5) -0.001(5) 0.002(5)
C21 0.031(7) 0.016(5) 0.027(7) -0.003(5) -0.001(6) -0.009(6)
C29 0.029(7) 0.019(5) 0.030(7) 0.008(5) -0.004(6) -0.008(6)
C15 0.017(6) 0.024(7) 0.026(7) 0.008(5) -0.012(5) -0.009(5)
C8 0.032(7) 0.027(7) 0.027(7) -0.004(6) -0.005(5) -0.005(7)
C43 0.026(7) 0.036(8) 0.039(8) 0.018(6) -0.001(6) -0.004(6)
C42 0.032(8) 0.031(7) 0.026(8) 0.010(6) -0.011(6) 0.006(6)
C7 0.028(7) 0.029(7) 0.017(7) -0.005(5) 0.009(5) -0.003(6)
C13 0.043(8) 0.014(6) 0.013(6) 0.000(5) -0.003(6) -0.002(6)
C30 0.038(9) 0.042(9) 0.022(7) 0.007(6) 0.001(6) -0.010(7)
C17 0.036(8) 0.032(7) 0.012(6) 0.007(6) 0.012(6) 0.006(6)
C44 0.043(9) 0.014(6) 0.030(8) 0.009(5) 0.000(6) -0.004(6)
C14 0.037(8) 0.011(6) 0.027(7) -0.004(5) -0.007(6) 0.007(5)
C31 0.045(10) 0.041(9) 0.052(10) 0.029(8) 0.008(8) 0.006(7)
C25 0.058(9) 0.020(7) 0.018(7) -0.002(6) -0.002(6) -0.012(7)
C24 0.026(7) 0.028(7) 0.050(10) 0.008(7) 0.001(7) -0.020(6)
C32 0.062(12) 0.060(11) 0.028(8) -0.008(8) 0.013(8) -0.018(9)
C18 0.058(10) 0.051(10) 0.013(7) -0.002(6) 0.005(7) 0.009(8)
C19 0.052(9) 0.058(10) 0.021(7) 0.003(8) 0.012(6) -0.010(10)
C22 0.078(14) 0.029(8) 0.035(8) -0.006(7) 0.003(8) -0.024(8)
C23 0.055(10) 0.024(7) 0.043(8) 0.003(6) -0.007(8) -0.006(7)
C26 0.066(12) 0.014(7) 0.066(12) -0.009(8) 0.005(10) 0.003(7)
C20 0.053(10) 0.037(9) 0.032(9) -0.002(7) 0.008(8) -0.003(7)
C019 0.040(11) 0.104(18) 0.067(14) -0.014(13) 0.015(10) -0.027(12)
C27 0.075(14) 0.021(9) 0.13(2) -0.022(11) -0.032(14) 0.004(9)
C28 0.106(17) 0.045(10) 0.029(9) -0.015(8) 0.020(10) -0.039(11)

_geom_special_details            
;
 All esds (except the esd in the dihedral angle between two l.s. planes)
 are estimated using the full covariance matrix.  The cell esds are taken
 into account individually in the estimation of esds in distances, angles
 and torsion angles; correlations between esds in cell parameters are only
 used when they are defined by crystal symmetry.  An approximate (isotropic)
 treatment of cell esds is used for estimating esds involving l.s. planes.
;
loop_
_geom_bond_atom_site_label_1
_geom_bond_atom_site_label_2
_geom_bond_distance
_geom_bond_site_symmetry_2
_geom_bond_publ_flag
Mo01 O40 1.911(8) . ?
Mo01 O41 1.910(9) . ?
Mo01 O1 2.013(9) . ?
Mo01 O2 2.044(8) . ?
Mo01 O10 1.699(8) . ?
Mo01 C1 2.187(12) . ?
O40 C40 1.441(15) . ?
O41 C41 1.454(15) . ?
O1 C10 1.310(16) . ?
O2 C16 1.325(15) . ?
N1 N2 1.346(16) . ?
N1 C11 1.417(17) . ?
N1 C1 1.380(16) . ?
N2 N3 1.340(19) . ?
C2 N3 1.363(16) . ?
C2 C1 1.360(18) . ?
C2 C5 1.469(18) . ?
C40 C41 1.559(18) . ?
C40 C43 1.519(18) . ?
C40 C42 1.510(18) . ?
C11 C16 1.409(18) . ?
C11 C12 1.358(17) . ?
N3 C019 1.38(2) . ?
C16 C15 1.394(19) . ?
C12 H12 0.9500 . ?
C12 C13 1.398(18) . ?
C41 C45 1.521(19) . ?
C41 C44 1.499(18) . ?
C9 C10 1.425(18) . ?
C9 C21 1.547(17) . ?
C9 C8 1.367(18) . ?
C45 H45A 0.9800 . ?
C45 H45B 0.9800 . ?
C45 H45C 0.9800 . ?
C10 C5 1.399(18) . ?
C5 C6 1.387(19) . ?
C6 H6 0.9500 . ?
C6 C7 1.388(18) . ?
C21 C24 1.56(2) . ?
C21 C22 1.543(18) . ?
C21 C23 1.513(19) . ?
C29 C15 1.522(18) . ?
C29 C30 1.55(2) . ?
C29 C31 1.524(18) . ?
C29 C32 1.55(2) . ?
C15 C14 1.412(18) . ?
C8 H8 0.9500 . ?
C8 C7 1.41(2) . ?
C43 H43A 0.9800 . ?
C43 H43B 0.9800 . ?
C43 H43C 0.9800 . ?
C42 H42A 0.9800 . ?
C42 H42B 0.9800 . ?
C42 H42C 0.9800 . ?
C7 C17 1.565(17) . ?
C13 C14 1.39(2) . ?
C13 C25 1.541(18) . ?
C30 H30A 0.9800 . ?
C30 H30B 0.9800 . ?
C30 H30C 0.9800 . ?
C17 C18 1.53(2) . ?
C17 C19 1.55(2) . ?
C17 C20 1.49(2) . ?
C44 H44A 0.9800 . ?
C44 H44B 0.9800 . ?
C44 H44C 0.9800 . ?
C14 H14 0.9500 . ?
C31 H31A 0.9800 . ?
C31 H31B 0.9800 . ?
C31 H31C 0.9800 . ?
C25 C26 1.51(2) . ?
C25 C27 1.47(3) . ?
C25 C28 1.58(2) . ?
C24 H24A 0.9800 . ?
C24 H24B 0.9800 . ?
C24 H24C 0.9800 . ?
C32 H32A 0.9800 . ?
C32 H32B 0.9800 . ?
C32 H32C 0.9800 . ?
C18 H18A 0.9800 . ?
C18 H18B 0.9800 . ?
C18 H18C 0.9800 . ?
C19 H19A 0.9800 . ?
C19 H19B 0.9800 . ?
C19 H19C 0.9800 . ?
C22 H22A 0.9800 . ?
C22 H22B 0.9800 . ?
C22 H22C 0.9800 . ?
C23 H23A 0.9800 . ?
C23 H23B 0.9800 . ?
C23 H23C 0.9800 . ?
C26 H26A 0.9800 . ?
C26 H26B 0.9800 . ?
C26 H26C 0.9800 . ?
C20 H20A 0.9800 . ?
C20 H20B 0.9800 . ?
C20 H20C 0.9800 . ?
C019 H01A 0.9800 . ?
C019 H01B 0.9800 . ?
C019 H01C 0.9800 . ?
C27 H27A 0.9800 . ?
C27 H27B 0.9800 . ?
C27 H27C 0.9800 . ?
C28 H28A 0.9800 . ?
C28 H28B 0.9800 . ?
C28 H28C 0.9800 . ?

loop_
_geom_angle_atom_site_label_1
_geom_angle_atom_site_label_2
_geom_angle_atom_site_label_3
_geom_angle
_geom_angle_site_symmetry_1
_geom_angle_site_symmetry_3
_geom_angle_publ_flag
O40 Mo01 O1 80.2(3) . . ?
O40 Mo01 O2 154.3(3) . . ?
O40 Mo01 C1 104.7(4) . . ?
O41 Mo01 O40 77.7(4) . . ?
O41 Mo01 O1 154.4(4) . . ?
O41 Mo01 O2 76.8(3) . . ?
O41 Mo01 C1 97.8(4) . . ?
O1 Mo01 O2 123.4(3) . . ?
O1 Mo01 C1 75.4(4) . . ?
O2 Mo01 C1 75.4(4) . . ?
O10 Mo01 O40 107.5(4) . . ?
O10 Mo01 O41 110.3(4) . . ?
O10 Mo01 O1 88.5(4) . . ?
O10 Mo01 O2 84.9(4) . . ?
O10 Mo01 C1 140.8(4) . . ?
C40 O40 Mo01 117.9(8) . . ?
C41 O41 Mo01 121.5(8) . . ?
C10 O1 Mo01 134.4(8) . . ?
C16 O2 Mo01 128.7(7) . . ?
N2 N1 C11 123.0(10) . . ?
N2 N1 C1 110.8(11) . . ?
C1 N1 C11 126.2(11) . . ?
N3 N2 N1 106.4(10) . . ?
N3 C2 C5 125.3(12) . . ?
C1 C2 N3 108.8(11) . . ?
C1 C2 C5 126.0(11) . . ?
O40 C40 C41 103.7(10) . . ?
O40 C40 C43 107.2(10) . . ?
O40 C40 C42 108.9(11) . . ?
C43 C40 C41 112.8(11) . . ?
C42 C40 C41 114.0(11) . . ?
C42 C40 C43 109.9(12) . . ?
C16 C11 N1 117.0(10) . . ?
C12 C11 N1 120.2(12) . . ?
C12 C11 C16 122.8(12) . . ?
N2 N3 C2 109.3(11) . . ?
N2 N3 C019 112.5(14) . . ?
C2 N3 C019 136.8(16) . . ?
N1 C1 Mo01 126.4(9) . . ?
C2 C1 Mo01 128.7(9) . . ?
C2 C1 N1 104.7(10) . . ?
O2 C16 C11 119.4(11) . . ?
O2 C16 C15 122.1(11) . . ?
C15 C16 C11 118.4(11) . . ?
C11 C12 H12 120.1 . . ?
C11 C12 C13 119.8(12) . . ?
C13 C12 H12 120.1 . . ?
O41 C41 C40 101.1(9) . . ?
O41 C41 C45 107.3(11) . . ?
O41 C41 C44 108.3(11) . . ?
C45 C41 C40 114.1(11) . . ?
C44 C41 C40 113.3(11) . . ?
C44 C41 C45 111.8(11) . . ?
C10 C9 C21 119.5(11) . . ?
C8 C9 C10 118.8(12) . . ?
C8 C9 C21 121.7(11) . . ?
C41 C45 H45A 109.5 . . ?
C41 C45 H45B 109.5 . . ?
C41 C45 H45C 109.5 . . ?
H45A C45 H45B 109.5 . . ?
H45A C45 H45C 109.5 . . ?
H45B C45 H45C 109.5 . . ?
O1 C10 C9 121.1(11) . . ?
O1 C10 C5 121.9(12) . . ?
C5 C10 C9 116.8(12) . . ?
C10 C5 C2 115.2(12) . . ?
C6 C5 C2 121.5(11) . . ?
C6 C5 C10 123.3(12) . . ?
C5 C6 H6 120.0 . . ?
C5 C6 C7 119.9(12) . . ?
C7 C6 H6 120.0 . . ?
C9 C21 C24 110.3(10) . . ?
C22 C21 C9 110.9(11) . . ?
C22 C21 C24 108.4(13) . . ?
C23 C21 C9 110.2(12) . . ?
C23 C21 C24 110.1(12) . . ?
C23 C21 C22 106.9(11) . . ?
C15 C29 C30 112.5(10) . . ?
C15 C29 C31 109.2(12) . . ?
C15 C29 C32 111.1(11) . . ?
C30 C29 C32 107.2(13) . . ?
C31 C29 C30 108.5(12) . . ?
C31 C29 C32 108.3(13) . . ?
C16 C15 C29 122.1(11) . . ?
C16 C15 C14 118.1(12) . . ?
C14 C15 C29 119.7(12) . . ?
C9 C8 H8 117.9 . . ?
C9 C8 C7 124.2(13) . . ?
C7 C8 H8 117.9 . . ?
C40 C43 H43A 109.5 . . ?
C40 C43 H43B 109.5 . . ?
C40 C43 H43C 109.5 . . ?
H43A C43 H43B 109.5 . . ?
H43A C43 H43C 109.5 . . ?
H43B C43 H43C 109.5 . . ?
C40 C42 H42A 109.5 . . ?
C40 C42 H42B 109.5 . . ?
C40 C42 H42C 109.5 . . ?
H42A C42 H42B 109.5 . . ?
H42A C42 H42C 109.5 . . ?
H42B C42 H42C 109.5 . . ?
C6 C7 C8 116.8(12) . . ?
C6 C7 C17 124.1(12) . . ?
C8 C7 C17 119.0(12) . . ?
C12 C13 C25 118.5(12) . . ?
C14 C13 C12 118.3(11) . . ?
C14 C13 C25 123.0(12) . . ?
C29 C30 H30A 109.5 . . ?
C29 C30 H30B 109.5 . . ?
C29 C30 H30C 109.5 . . ?
H30A C30 H30B 109.5 . . ?
H30A C30 H30C 109.5 . . ?
H30B C30 H30C 109.5 . . ?
C18 C17 C7 108.9(11) . . ?
C18 C17 C19 108.6(13) . . ?
C19 C17 C7 109.0(12) . . ?
C20 C17 C7 108.6(12) . . ?
C20 C17 C18 110.7(13) . . ?
C20 C17 C19 111.0(12) . . ?
C41 C44 H44A 109.5 . . ?
C41 C44 H44B 109.5 . . ?
C41 C44 H44C 109.5 . . ?
H44A C44 H44B 109.5 . . ?
H44A C44 H44C 109.5 . . ?
H44B C44 H44C 109.5 . . ?
C15 C14 H14 118.8 . . ?
C13 C14 C15 122.5(12) . . ?
C13 C14 H14 118.8 . . ?
C29 C31 H31A 109.5 . . ?
C29 C31 H31B 109.5 . . ?
C29 C31 H31C 109.5 . . ?
H31A C31 H31B 109.5 . . ?
H31A C31 H31C 109.5 . . ?
H31B C31 H31C 109.5 . . ?
C13 C25 C28 111.3(12) . . ?
C26 C25 C13 108.2(12) . . ?
C26 C25 C28 106.5(14) . . ?
C27 C25 C13 112.9(13) . . ?
C27 C25 C26 108.6(16) . . ?
C27 C25 C28 109.0(16) . . ?
C21 C24 H24A 109.5 . . ?
C21 C24 H24B 109.5 . . ?
C21 C24 H24C 109.5 . . ?
H24A C24 H24B 109.5 . . ?
H24A C24 H24C 109.5 . . ?
H24B C24 H24C 109.5 . . ?
C29 C32 H32A 109.5 . . ?
C29 C32 H32B 109.5 . . ?
C29 C32 H32C 109.5 . . ?
H32A C32 H32B 109.5 . . ?
H32A C32 H32C 109.5 . . ?
H32B C32 H32C 109.5 . . ?
C17 C18 H18A 109.5 . . ?
C17 C18 H18B 109.5 . . ?
C17 C18 H18C 109.5 . . ?
H18A C18 H18B 109.5 . . ?
H18A C18 H18C 109.5 . . ?
H18B C18 H18C 109.5 . . ?
C17 C19 H19A 109.5 . . ?
C17 C19 H19B 109.5 . . ?
C17 C19 H19C 109.5 . . ?
H19A C19 H19B 109.5 . . ?
H19A C19 H19C 109.5 . . ?
H19B C19 H19C 109.5 . . ?
C21 C22 H22A 109.5 . . ?
C21 C22 H22B 109.5 . . ?
C21 C22 H22C 109.5 . . ?
H22A C22 H22B 109.5 . . ?
H22A C22 H22C 109.5 . . ?
H22B C22 H22C 109.5 . . ?
C21 C23 H23A 109.5 . . ?
C21 C23 H23B 109.5 . . ?
C21 C23 H23C 109.5 . . ?
H23A C23 H23B 109.5 . . ?
H23A C23 H23C 109.5 . . ?
H23B C23 H23C 109.5 . . ?
C25 C26 H26A 109.5 . . ?
C25 C26 H26B 109.5 . . ?
C25 C26 H26C 109.5 . . ?
H26A C26 H26B 109.5 . . ?
H26A C26 H26C 109.5 . . ?
H26B C26 H26C 109.5 . . ?
C17 C20 H20A 109.5 . . ?
C17 C20 H20B 109.5 . . ?
C17 C20 H20C 109.5 . . ?
H20A C20 H20B 109.5 . . ?
H20A C20 H20C 109.5 . . ?
H20B C20 H20C 109.5 . . ?
N3 C019 H01A 109.5 . . ?
N3 C019 H01B 109.5 . . ?
N3 C019 H01C 109.5 . . ?
H01A C019 H01B 109.5 . . ?
H01A C019 H01C 109.5 . . ?
H01B C019 H01C 109.5 . . ?
C25 C27 H27A 109.5 . . ?
C25 C27 H27B 109.5 . . ?
C25 C27 H27C 109.5 . . ?
H27A C27 H27B 109.5 . . ?
H27A C27 H27C 109.5 . . ?
H27B C27 H27C 109.5 . . ?
C25 C28 H28A 109.5 . . ?
C25 C28 H28B 109.5 . . ?
C25 C28 H28C 109.5 . . ?
H28A C28 H28B 109.5 . . ?
H28A C28 H28C 109.5 . . ?
H28B C28 H28C 109.5 . . ?

loop_
_geom_torsion_atom_site_label_1
_geom_torsion_atom_site_label_2
_geom_torsion_atom_site_label_3
_geom_torsion_atom_site_label_4
_geom_torsion
_geom_torsion_site_symmetry_1
_geom_torsion_site_symmetry_2
_geom_torsion_site_symmetry_3
_geom_torsion_site_symmetry_4
_geom_torsion_publ_flag
Mo01 O40 C40 C41 -42.1(11) . . . . ?
Mo01 O40 C40 C43 77.4(11) . . . . ?
Mo01 O40 C40 C42 -163.9(8) . . . . ?
Mo01 O41 C41 C40 -31.2(12) . . . . ?
Mo01 O41 C41 C45 -151.0(9) . . . . ?
Mo01 O41 C41 C44 88.1(11) . . . . ?
Mo01 O1 C10 C9 135.9(10) . . . . ?
Mo01 O1 C10 C5 -48.4(17) . . . . ?
Mo01 O2 C16 C11 56.9(15) . . . . ?
Mo01 O2 C16 C15 -125.7(11) . . . . ?
O40 C40 C41 O41 41.3(11) . . . . ?
O40 C40 C41 C45 156.2(10) . . . . ?
O40 C40 C41 C44 -74.3(13) . . . . ?
O1 C10 C5 C2 0.7(17) . . . . ?
O1 C10 C5 C6 179.5(11) . . . . ?
O2 C16 C15 C29 -0.2(18) . . . . ?
O2 C16 C15 C14 -179.6(11) . . . . ?
N1 N2 N3 C2 -1.0(14) . . . . ?
N1 N2 N3 C019 167.8(15) . . . . ?
N1 C11 C16 O2 -3.1(16) . . . . ?
N1 C11 C16 C15 179.5(11) . . . . ?
N1 C11 C12 C13 -179.6(12) . . . . ?
N2 N1 C11 C16 155.5(11) . . . . ?
N2 N1 C11 C12 -27.1(18) . . . . ?
N2 N1 C1 Mo01 -174.1(8) . . . . ?
N2 N1 C1 C2 1.3(13) . . . . ?
C2 C5 C6 C7 179.8(12) . . . . ?
C11 N1 N2 N3 178.9(11) . . . . ?
C11 N1 C1 Mo01 6.9(17) . . . . ?
C11 N1 C1 C2 -177.7(11) . . . . ?
C11 C16 C15 C29 177.2(11) . . . . ?
C11 C16 C15 C14 -2.3(17) . . . . ?
C11 C12 C13 C14 2.7(19) . . . . ?
C11 C12 C13 C25 177.2(13) . . . . ?
N3 C2 C1 Mo01 173.3(9) . . . . ?
N3 C2 C1 N1 -1.9(13) . . . . ?
N3 C2 C5 C10 -156.9(12) . . . . ?
N3 C2 C5 C6 24.3(19) . . . . ?
C1 N1 N2 N3 -0.2(13) . . . . ?
C1 N1 C11 C16 -25.6(17) . . . . ?
C1 N1 C11 C12 151.8(12) . . . . ?
C1 C2 N3 N2 1.9(14) . . . . ?
C1 C2 N3 C019 -163(2) . . . . ?
C1 C2 C5 C10 21.8(17) . . . . ?
C1 C2 C5 C6 -156.9(12) . . . . ?
C16 C11 C12 C13 -2(2) . . . . ?
C16 C15 C14 C13 2.8(19) . . . . ?
C12 C11 C16 O2 179.6(11) . . . . ?
C12 C11 C16 C15 2.1(18) . . . . ?
C12 C13 C14 C15 -3(2) . . . . ?
C12 C13 C25 C26 -64.0(17) . . . . ?
C12 C13 C25 C27 56(2) . . . . ?
C12 C13 C25 C28 179.3(15) . . . . ?
C9 C10 C5 C2 176.7(10) . . . . ?
C9 C10 C5 C6 -4.6(18) . . . . ?
C9 C8 C7 C6 0(2) . . . . ?
C9 C8 C7 C17 176.9(13) . . . . ?
C10 C9 C21 C24 -62.1(16) . . . . ?
C10 C9 C21 C22 177.8(13) . . . . ?
C10 C9 C21 C23 59.7(16) . . . . ?
C10 C9 C8 C7 -3(2) . . . . ?
C10 C5 C6 C7 1.2(19) . . . . ?
C5 C2 N3 N2 -179.2(11) . . . . ?
C5 C2 N3 C019 16(3) . . . . ?
C5 C2 C1 Mo01 -5.6(18) . . . . ?
C5 C2 C1 N1 179.1(11) . . . . ?
C5 C6 C7 C8 1.3(19) . . . . ?
C5 C6 C7 C17 -175.6(12) . . . . ?
C6 C7 C17 C18 -120.8(15) . . . . ?
C6 C7 C17 C19 -2.6(19) . . . . ?
C6 C7 C17 C20 118.5(15) . . . . ?
C21 C9 C10 O1 0.2(18) . . . . ?
C21 C9 C10 C5 -175.8(11) . . . . ?
C21 C9 C8 C7 178.0(13) . . . . ?
C29 C15 C14 C13 -176.7(12) . . . . ?
C8 C9 C10 O1 -178.6(12) . . . . ?
C8 C9 C10 C5 5.4(18) . . . . ?
C8 C9 C21 C24 116.7(14) . . . . ?
C8 C9 C21 C22 -3.4(19) . . . . ?
C8 C9 C21 C23 -121.6(14) . . . . ?
C8 C7 C17 C18 62.2(18) . . . . ?
C8 C7 C17 C19 -179.5(13) . . . . ?
C8 C7 C17 C20 -58.4(17) . . . . ?
C43 C40 C41 O41 -74.2(13) . . . . ?
C43 C40 C41 C45 40.6(15) . . . . ?
C43 C40 C41 C44 170.1(11) . . . . ?
C42 C40 C41 O41 159.5(11) . . . . ?
C42 C40 C41 C45 -85.6(14) . . . . ?
C42 C40 C41 C44 43.9(16) . . . . ?
C30 C29 C15 C16 56.6(16) . . . . ?
C30 C29 C15 C14 -123.9(13) . . . . ?
C14 C13 C25 C26 110.3(16) . . . . ?
C14 C13 C25 C27 -129.5(18) . . . . ?
C14 C13 C25 C28 -7(2) . . . . ?
C31 C29 C15 C16 -63.8(16) . . . . ?
C31 C29 C15 C14 115.6(14) . . . . ?
C25 C13 C14 C15 -177.2(13) . . . . ?
C32 C29 C15 C16 176.8(13) . . . . ?
C32 C29 C15 C14 -3.7(18) . . . . ?

_shelx_res_file                  
;
TITL sh_084_fn_0m_a.res in P2(1)2(1)2(1)
    sh_084_fn_0m.res
    created by SHELXL-2018/3 at 17:50:59 on 13-Sep-2024
REM Old TITL SH_084_FN_0m in P2(1)2(1)2(1)
REM SHELXT solution in P2(1)2(1)2(1)
REM R1 0.111, Rweak 0.074, Alpha 0.008, Orientation as input
REM Flack x = 0.475 ( 0.015 ) from Parsons' quotients
REM Formula found by SHELXT: C38 N3 O5 Mo
CELL 0.71073 11.8262 15.273 20.7099 90 90 90
ZERR 4 0.0005 0.0007 0.001 0 0 0
LATT -1
SYMM 0.5-X,-Y,0.5+Z
SYMM -X,0.5+Y,0.5-Z
SYMM 0.5+X,0.5-Y,-Z
SFAC C H Mo N O
UNIT 148 220 4 12 20
ISOR 0.001 0.02 O2

L.S. 10 0 0
PLAN  13
SIZE 0.23 0.24 0.25
TEMP -120.15
CONF
BOND $H
list 4
MORE -1
fmap 2 53
acta
TWIN -1 0 0 0 -1 0 0 0 -1 2
OMIT -5 1 10
OMIT -3 4 4
OMIT -3 6 7
OMIT -1 9 1
OMIT 1 0 11
OMIT 1 9 1
OMIT 3 0 3
OMIT 3 0 9
OMIT 3 6 7
OMIT 5 1 10
REM <olex2.extras>
REM <HklSrc "%.\\SH_084_FN_0m.hkl">
REM </olex2.extras>

WGHT    0.083000   38.980202
BASF   0.48531
FVAR       0.39443
MO01  3    0.765126    0.680812    0.524435    11.00000    0.01108    0.01293 =
         0.02023    0.00228    0.00032   -0.00121
O40   5    0.864539    0.664388    0.596192    11.00000    0.01999    0.01215 =
         0.02636    0.00325   -0.00488    0.00425
O41   5    0.838887    0.573457    0.502992    11.00000    0.01672    0.02094 =
         0.02219    0.00391   -0.00355    0.00159
O1    5    0.701350    0.770561    0.585597    11.00000    0.02338    0.02529 =
         0.01904    0.00243   -0.00193   -0.00061
O2    5    0.686419    0.643501    0.441012    11.00000    0.01819    0.01595 =
         0.01812    0.00138    0.00032   -0.00074
O10   5    0.817873    0.764171    0.479243    11.00000    0.02422    0.01073 =
         0.02471    0.00396   -0.00536    0.00097
N1    4    0.538293    0.566071    0.522485    11.00000    0.02376    0.00924 =
         0.03408    0.00258    0.00093   -0.00400
N2    4    0.439314    0.552288    0.552904    11.00000    0.02133    0.00937 =
         0.05815    0.00370   -0.00421   -0.00167
C2    1    0.541472    0.646008    0.609073    11.00000    0.01254    0.00556 =
         0.02350    0.00304   -0.00148   -0.00334
C40   1    0.960756    0.607683    0.587545    11.00000    0.02168    0.01640 =
         0.02489    0.00260    0.00031    0.00322
C11   1    0.568597    0.522874    0.464446    11.00000    0.02723    0.01122 =
         0.02296    0.00364   -0.00726   -0.00036
N3    4    0.441008    0.602413    0.605974    11.00000    0.00956    0.03059 =
         0.06280    0.01480    0.00490    0.00069
C1    1    0.603758    0.625508    0.555983    11.00000    0.01727    0.00697 =
         0.02878    0.00795    0.00098   -0.00247
C16   1    0.648168    0.565103    0.424512    11.00000    0.01983    0.01638 =
         0.01652    0.00499   -0.00414    0.00408
C12   1    0.525018    0.442808    0.450548    11.00000    0.03110    0.01416 =
         0.01848    0.00424   -0.00647   -0.00641
AFIX  43
H12   2    0.473647    0.415676    0.479588    11.00000   -1.20000
AFIX   0
C41   1    0.911963    0.528761    0.548824    11.00000    0.02412    0.01477 =
         0.02894    0.01133   -0.00169   -0.00169
C9    1    0.688826    0.830145    0.691672    11.00000    0.02757    0.01848 =
         0.02091   -0.00128   -0.00603   -0.00507
C45   1    0.999779    0.478593    0.509974    11.00000    0.02804    0.03352 =
         0.03858    0.01083    0.00531    0.01031
AFIX 137
H45A  2    0.962393    0.432307    0.485109    11.00000   -1.50000
H45B  2    1.055154    0.452370    0.539391    11.00000   -1.50000
H45C  2    1.038377    0.518774    0.480388    11.00000   -1.50000
AFIX   0
C10   1    0.658267    0.767402    0.643837    11.00000    0.01896    0.01760 =
         0.02819    0.00618    0.00202    0.00485
C5    1    0.575230    0.706384    0.660833    11.00000    0.01753    0.01420 =
         0.03363    0.00249    0.00409    0.00525
C6    1    0.528704    0.700997    0.722164    11.00000    0.02639    0.01191 =
         0.02172   -0.00290   -0.00092    0.00164
AFIX  43
H6    2    0.473482    0.657636    0.731503    11.00000   -1.20000
AFIX   0
C21   1    0.773936    0.903426    0.674511    11.00000    0.03138    0.01634 =
         0.02686   -0.00331   -0.00075   -0.00874
C29   1    0.761899    0.566511    0.319731    11.00000    0.02940    0.01896 =
         0.02970    0.00788   -0.00433   -0.00773
C15   1    0.680578    0.524025    0.367296    11.00000    0.01743    0.02398 =
         0.02589    0.00810   -0.01183   -0.00856
C8    1    0.643335    0.822790    0.752088    11.00000    0.03181    0.02701 =
         0.02691   -0.00428   -0.00499   -0.00479
AFIX  43
H8    2    0.667417    0.863196    0.784138    11.00000   -1.20000
AFIX   0
C43   1    1.048733    0.658955    0.549820    11.00000    0.02566    0.03580 =
         0.03857    0.01806   -0.00140   -0.00353
AFIX 137
H43A  2    1.017692    0.675290    0.507631    11.00000   -1.50000
H43B  2    1.116234    0.622679    0.543678    11.00000   -1.50000
H43C  2    1.069046    0.711984    0.573804    11.00000   -1.50000
AFIX   0
C42   1    1.007233    0.583391    0.653066    11.00000    0.03235    0.03148 =
         0.02565    0.00983   -0.01096    0.00623
AFIX 137
H42A  2    1.043521    0.634659    0.672566    11.00000   -1.50000
H42B  2    1.062951    0.536346    0.648247    11.00000   -1.50000
H42C  2    0.945386    0.563403    0.680898    11.00000   -1.50000
AFIX   0
C7    1    0.562907    0.759021    0.769877    11.00000    0.02815    0.02867 =
         0.01696   -0.00535    0.00914   -0.00346
C13   1    0.555957    0.400406    0.393381    11.00000    0.04326    0.01401 =
         0.01318    0.00025   -0.00267   -0.00161
C30   1    0.876170    0.591005    0.351247    11.00000    0.03789    0.04155 =
         0.02247    0.00670    0.00102   -0.00960
AFIX 137
H30A  2    0.864806    0.639462    0.381579    11.00000   -1.50000
H30B  2    0.929798    0.608875    0.317665    11.00000   -1.50000
H30C  2    0.906311    0.540198    0.374465    11.00000   -1.50000
AFIX   0
C17   1    0.522253    0.754751    0.841726    11.00000    0.03602    0.03212 =
         0.01210    0.00657    0.01165    0.00618
C44   1    0.840440    0.468824    0.589074    11.00000    0.04268    0.01412 =
         0.03027    0.00935   -0.00044   -0.00439
AFIX 137
H44A  2    0.781028    0.502796    0.610535    11.00000   -1.50000
H44B  2    0.887765    0.440183    0.621674    11.00000   -1.50000
H44C  2    0.805779    0.424319    0.561321    11.00000   -1.50000
AFIX   0
C14   1    0.634919    0.440666    0.353563    11.00000    0.03731    0.01057 =
         0.02657   -0.00357   -0.00716    0.00711
AFIX  43
H14   2    0.659092    0.410999    0.315682    11.00000   -1.20000
AFIX   0
C31   1    0.708257    0.649559    0.292831    11.00000    0.04517    0.04071 =
         0.05160    0.02948    0.00759    0.00611
AFIX 137
H31A  2    0.641311    0.634156    0.267361    11.00000   -1.50000
H31B  2    0.762934    0.680006    0.265259    11.00000   -1.50000
H31C  2    0.686026    0.687928    0.328571    11.00000   -1.50000
AFIX   0
C25   1    0.509373    0.307774    0.380561    11.00000    0.05820    0.02016 =
         0.01777   -0.00165   -0.00197   -0.01179
C24   1    0.890543    0.863158    0.656085    11.00000    0.02559    0.02764 =
         0.05004    0.00778    0.00092   -0.01976
AFIX 137
H24A  2    0.911375    0.818430    0.687859    11.00000   -1.50000
H24B  2    0.948101    0.909315    0.655626    11.00000   -1.50000
H24C  2    0.885527    0.836392    0.613174    11.00000   -1.50000
AFIX   0
C32   1    0.788175    0.504444    0.262565    11.00000    0.06249    0.06029 =
         0.02763   -0.00800    0.01316   -0.01804
AFIX 137
H32A  2    0.824933    0.451325    0.278815    11.00000   -1.50000
H32B  2    0.838634    0.534039    0.232027    11.00000   -1.50000
H32C  2    0.717592    0.488680    0.240668    11.00000   -1.50000
AFIX   0
C18   1    0.463606    0.841106    0.858915    11.00000    0.05823    0.05137 =
         0.01309   -0.00183    0.00518    0.00889
AFIX 137
H18A  2    0.514568    0.890106    0.849616    11.00000   -1.50000
H18B  2    0.444242    0.841227    0.904925    11.00000   -1.50000
H18C  2    0.394494    0.847221    0.833198    11.00000   -1.50000
AFIX   0
C19   1    0.435635    0.679335    0.848849    11.00000    0.05205    0.05794 =
         0.02110    0.00316    0.01221   -0.01024
AFIX 137
H19A  2    0.379984    0.682831    0.813882    11.00000   -1.50000
H19B  2    0.396979    0.684440    0.890535    11.00000   -1.50000
H19C  2    0.475124    0.623003    0.846636    11.00000   -1.50000
AFIX   0
C22   1    0.791404    0.965890    0.732208    11.00000    0.07841    0.02945 =
         0.03474   -0.00581    0.00345   -0.02433
AFIX 137
H22A  2    0.721211    0.998057    0.740566    11.00000   -1.50000
H22B  2    0.852073    1.007410    0.722140    11.00000   -1.50000
H22C  2    0.812022    0.931876    0.770567    11.00000   -1.50000
AFIX   0
C23   1    0.729002    0.958140    0.619308    11.00000    0.05517    0.02371 =
         0.04330    0.00339   -0.00689   -0.00594
AFIX 137
H23A  2    0.705450    0.919626    0.583930    11.00000   -1.50000
H23B  2    0.788423    0.997781    0.604036    11.00000   -1.50000
H23C  2    0.664019    0.992464    0.634190    11.00000   -1.50000
AFIX   0
C26   1    0.555555    0.246967    0.431955    11.00000    0.06592    0.01352 =
         0.06603   -0.00914    0.00507    0.00343
AFIX 137
H26A  2    0.638363    0.247034    0.430178    11.00000   -1.50000
H26B  2    0.527492    0.187482    0.424344    11.00000   -1.50000
H26C  2    0.530693    0.267039    0.474599    11.00000   -1.50000
AFIX   0
C20   1    0.622503    0.740059    0.883912    11.00000    0.05263    0.03738 =
         0.03241   -0.00236    0.00763   -0.00338
AFIX 137
H20A  2    0.669816    0.693764    0.865376    11.00000   -1.50000
H20B  2    0.597219    0.722442    0.927063    11.00000   -1.50000
H20C  2    0.666421    0.794305    0.887051    11.00000   -1.50000
AFIX   0
C019  1    0.336099    0.608378    0.635120    11.00000    0.03997    0.10439 =
         0.06720   -0.01366    0.01487   -0.02666
AFIX 137
H01A  2    0.282415    0.570344    0.612477    11.00000   -1.50000
H01B  2    0.309456    0.669083    0.633225    11.00000   -1.50000
H01C  2    0.342070    0.589936    0.680315    11.00000   -1.50000
AFIX   0
C27   1    0.385058    0.303906    0.382325    11.00000    0.07517    0.02084 =
         0.12622   -0.02195   -0.03169    0.00379
AFIX 137
H27A  2    0.358785    0.314385    0.426533    11.00000   -1.50000
H27B  2    0.359790    0.245959    0.368014    11.00000   -1.50000
H27C  2    0.353826    0.348798    0.353601    11.00000   -1.50000
AFIX   0
C28   1    0.551906    0.271028    0.313610    11.00000    0.10633    0.04503 =
         0.02948   -0.01545    0.01952   -0.03871
AFIX 137
H28A  2    0.533828    0.313047    0.279370    11.00000   -1.50000
H28B  2    0.514395    0.215142    0.304569    11.00000   -1.50000
H28C  2    0.633908    0.262077    0.315317    11.00000   -1.50000
AFIX   0
HKLF 4


REM  sh_084_fn_0m_a.res in P2(1)2(1)2(1)
REM wR2 = 0.213706, GooF = S = 1.12706, Restrained GooF = 1.12700 for all data
REM R1 = 0.081208 for 6340 Fo > 4sig(Fo) and 0.086596 for all 6816 data
REM 433 parameters refined using 6 restraints

END

WGHT      0.0830     38.9978

REM Highest difference peak  4.741,  deepest hole -1.892,  1-sigma level  0.166
Q1    1   0.7333  0.8134  0.4762  11.00000  0.05    4.74
Q2    1   0.7355  0.8204  0.5776  11.00000  0.05    1.79
Q3    1   0.7324  0.5567  0.4756  11.00000  0.05    1.56
Q4    1   0.3345  0.5180  0.5565  11.00000  0.05    1.35
Q5    1   0.6609  0.7263  0.5247  11.00000  0.05    0.73
Q6    1   0.2587  0.5595  0.5741  11.00000  0.05    0.70
Q7    1   0.8241  0.6875  0.4265  11.00000  0.05    0.68
Q8    1   0.8253  0.6800  0.5247  11.00000  0.05    0.67
Q9    1   0.1976  0.5447  0.5651  11.00000  0.05    0.63
Q10   1   1.0138  0.6821  0.4624  11.00000  0.05    0.62
Q11   1   0.3279  0.5161  0.4939  11.00000  0.05    0.59
Q12   1   0.8250  0.7641  0.5731  11.00000  0.05    0.57
Q13   1   0.3137  0.5741  0.5231  11.00000  0.05    0.57
;
_shelx_res_checksum              18176
_olex2_submission_special_instructions 'No special instructions were received'
loop_
_twin_individual_id
_twin_individual_mass_fraction_refined
1 0.51(11)
2 0.49(11)

_vrf_PLAT097_sh_084_fn_0m        
;
PROBLEM: Large Reported Max.  (Positive) Residual Density       4.74 eA-3  
RESPONSE: The error results from unresolvable twinning (> 5%).
;
_vrf_PLAT971_sh_084_fn_0m        
;
PROBLEM: Check Calcd Resid. Dens.  1.19Ang From O10             4.98 eA-3  
RESPONSE: The error results from unresolvable twinning (> 5%).
;
_vrf_PLAT975_sh_084_fn_0m        
;
PROBLEM: Check Calcd Resid. Dens.  0.99Ang From O1      .       1.78 eA-3  
RESPONSE: The error results from unresolvable twinning (> 5%).
;
####################################################################### 
# 
# This file contains crystal structure data downloaded from the 
# Cambridge Structural Database (CSD) hosted by the Cambridge 
# Crystallographic Data Centre (CCDC).
# 
# Full information about CCDC data access policies and citation 
# guidelines are available at http://www.ccdc.cam.ac.uk/access/V1 
# 
# Audit and citation data items may have been added by the CCDC. 
# Please retain this information to preserve the provenance of 
# this file and to allow appropriate attribution of the data. 
# 
#######################################################################

data_sh_fn_064
_database_code_depnum_ccdc_archive 'CCDC 2383974'
loop_
_audit_author_name
_audit_author_address
'Stephan Hohloch'
;University of Innsbruck
Austria
;
_audit_update_record             
;
2024-09-13 deposited with the CCDC.	2025-01-27 downloaded from the CCDC.
;
_audit_creation_date             2021-06-04
_audit_creation_method           
;
Olex2 1.3
(compiled 2020.11.12 svn.r5f609507 for OlexSys, GUI svn.r6272)
;
_shelx_SHELXL_version_number     2014/7
_chemical_name_common            ?
_chemical_name_systematic        ?
_chemical_formula_moiety         '2(C31 H43 Mo N3 O4), C6 H6'
_chemical_formula_sum            'C68 H92 Mo2 N6 O8'
_chemical_formula_weight         1313.35
_chemical_melting_point          ?
loop_
_atom_type_symbol
_atom_type_description
_atom_type_scat_dispersion_real
_atom_type_scat_dispersion_imag
_atom_type_scat_source
C C 0.0033 0.0016 'International Tables Vol C Tables 4.2.6.8 and 6.1.1.4'
H H 0.0000 0.0000 'International Tables Vol C Tables 4.2.6.8 and 6.1.1.4'
Mo Mo -1.6832 0.6857 'International Tables Vol C Tables 4.2.6.8 and 6.1.1.4'
N N 0.0061 0.0033 'International Tables Vol C Tables 4.2.6.8 and 6.1.1.4'
O O 0.0106 0.0060 'International Tables Vol C Tables 4.2.6.8 and 6.1.1.4'

_shelx_space_group_comment       
;
The symmetry employed for this shelxl refinement is uniquely defined
by the following loop, which should always be used as a source of
symmetry information in preference to the above space-group names.
They are only intended as comments.
;
_space_group_crystal_system      monoclinic
_space_group_IT_number           14
_space_group_name_H-M_alt        'P 1 21/c 1'
_space_group_name_Hall           '-P 2ybc'
loop_
_space_group_symop_operation_xyz
'x, y, z'
'-x, y+1/2, -z+1/2'
'-x, -y, -z'
'x, -y-1/2, z-1/2'

_cell_length_a                   20.485(2)
_cell_length_b                   19.3444(16)
_cell_length_c                   18.6651(16)
_cell_angle_alpha                90
_cell_angle_beta                 113.992(2)
_cell_angle_gamma                90
_cell_volume                     6757.4(11)
_cell_formula_units_Z            4
_cell_measurement_reflns_used    9858
_cell_measurement_temperature    153.0
_cell_measurement_theta_max      26.143
_cell_measurement_theta_min      2.179
_shelx_estimated_absorpt_T_max   0.996
_shelx_estimated_absorpt_T_min   0.979
_exptl_absorpt_coefficient_mu    0.427
_exptl_absorpt_correction_T_max  0.7454
_exptl_absorpt_correction_T_min  0.6283
_exptl_absorpt_correction_type   multi-scan
_exptl_absorpt_process_details   
;
SADABS-2016/2 (Bruker,2016/2) was used for absorption correction.
wR2(int) was 0.0765 before and 0.0536 after correction.
The Ratio of minimum to maximum transmission is 0.8429.
The \l/2 correction factor is Not present.
;
_exptl_absorpt_special_details   'Blessing, 1995'
_exptl_crystal_colour            yellow
_exptl_crystal_density_diffrn    1.291
_exptl_crystal_density_meas      ?
_exptl_crystal_density_method    ?
_exptl_crystal_description       plate
_exptl_crystal_F_000             2760
_exptl_crystal_size_max          0.05
_exptl_crystal_size_mid          0.04
_exptl_crystal_size_min          0.01
_exptl_transmission_factor_max   ?
_exptl_transmission_factor_min   ?
_diffrn_reflns_av_R_equivalents  0.1277
_diffrn_reflns_av_unetI/netI     0.0647
_diffrn_reflns_Laue_measured_fraction_full 0.999
_diffrn_reflns_Laue_measured_fraction_max 0.999
_diffrn_reflns_limit_h_max       24
_diffrn_reflns_limit_h_min       -24
_diffrn_reflns_limit_k_max       23
_diffrn_reflns_limit_k_min       -23
_diffrn_reflns_limit_l_max       22
_diffrn_reflns_limit_l_min       -21
_diffrn_reflns_number            101298
_diffrn_reflns_point_group_measured_fraction_full 0.999
_diffrn_reflns_point_group_measured_fraction_max 0.999
_diffrn_reflns_theta_full        24.999
_diffrn_reflns_theta_max         24.999
_diffrn_reflns_theta_min         2.176
_diffrn_ambient_temperature      153.0
_diffrn_detector_area_resol_mean ?
_diffrn_measured_fraction_theta_full 0.999
_diffrn_measured_fraction_theta_max 0.999
_diffrn_measurement_device_type  'Bruker D8 Quest'
_diffrn_measurement_method       'omega phi scans'
_diffrn_radiation_type           MoK\a
_diffrn_radiation_wavelength     0.71073
_diffrn_source                   ?
_diffrn_source_current           0.85
_diffrn_source_power             0.0425
_diffrn_source_voltage           50.0
_reflns_Friedel_coverage         0.000
_reflns_Friedel_fraction_full    .
_reflns_Friedel_fraction_max     .
_reflns_number_gt                8165
_reflns_number_total             11883
_reflns_special_details          
;
 Reflections were merged by SHELXL according to the crystal
 class for the calculation of statistics and refinement.
 
 _reflns_Friedel_fraction is defined as the number of unique
 Friedel pairs measured divided by the number that would be
 possible theoretically, ignoring centric projections and
 systematic absences.
;
_reflns_threshold_expression     'I > 2\s(I)'
_computing_cell_refinement       'SAINT V8.40A (Bruker, 2019)'
_computing_data_collection       'Bruker Apex3 suite, 2021'
_computing_data_reduction        'SAINT V8.40A (Bruker, 2019)'
_computing_molecular_graphics    'Olex2 1.3 (Dolomanov et al., 2009)'
_computing_publication_material  'Olex2 1.3 (Dolomanov et al., 2009)'
_computing_structure_refinement  'SHELXL 2014/7 (Sheldrick, 2015)'
_computing_structure_solution    'SHELXT  (Sheldrick, 2015)'
_refine_diff_density_max         1.178
_refine_diff_density_min         -0.738
_refine_diff_density_rms         0.095
_refine_ls_extinction_coef       .
_refine_ls_extinction_method     none
_refine_ls_goodness_of_fit_ref   1.071
_refine_ls_hydrogen_treatment    constr
_refine_ls_matrix_type           full
_refine_ls_number_parameters     783
_refine_ls_number_reflns         11883
_refine_ls_number_restraints     24
_refine_ls_R_factor_all          0.0941
_refine_ls_R_factor_gt           0.0517
_refine_ls_restrained_S_all      1.075
_refine_ls_shift/su_max          0.001
_refine_ls_shift/su_mean         0.000
_refine_ls_structure_factor_coef Fsqd
_refine_ls_weighting_details     
'w=1/[\s^2^(Fo^2^)+(0.0361P)^2^+21.6756P] where P=(Fo^2^+2Fc^2^)/3'
_refine_ls_weighting_scheme      calc
_refine_ls_wR_factor_gt          0.1033
_refine_ls_wR_factor_ref         0.1246
_refine_special_details          ?
_olex2_refinement_description    
;
1. Fixed Uiso
 At 1.2 times of:
  All C(H) groups
 At 1.5 times of:
  All C(H,H,H) groups
2. Uiso/Uaniso restraints and constraints
Uanis(C10) \\sim Ueq: with sigma of 0.001 and sigma for terminal atoms of 0.002
Uanis(C26) \\sim Ueq, Uanis(C27) \\sim Ueq, Uanis(C28) \\sim Ueq: with sigma of
0.01 and sigma for terminal atoms of 0.002
3.a Aromatic/amide H refined with riding coordinates:
 C6(H6), C6A(H6A), C8A(H8A), C12A(H12A), C14A(H14A), C12(H12), C14(H14),
 C8(H8), C105(H105), C104(H104), C102(H102), C103(H103), C101(H101), C100(H100)
3.b Idealised Me refined as rotating group:
 C22A(H22D,H22E,H22F), C23A(H23D,H23E,H23F), C22(H22A,H22B,H22C), C23(H23A,
 H23B,H23C), C24(H24A,H24B,H24C), C63A(H63D,H63E,H63F), C63(H63A,H63B,H63C),
 C31A(H31D,H31E,H31F), C24A(H24D,H24E,H24F), C19(H19A,H19B,H19C), C31(H31A,H31B,
 H31C), C32A(H32D,H32E,H32F), C20(H20A,H20B,H20C), C18(H18A,H18B,H18C),
 C30A(H30D,H30E,H30F), C18A(H18D,H18E,H18F), C20A(H20D,H20E,H20F), C19A(H19D,
 H19E,H19F), C32(H32A,H32B,H32C), C28A(H28D,H28E,H28F), C26A(H26D,H26E,H26F),
 C27A(H27D,H27E,H27F), C27(H27A,H27B,H27C), C30(H30A,H30B,H30C), C28(H28A,H28B,
 H28C), C26(H26A,H26B,H26C)
;
_atom_sites_solution_hydrogens   geom
_atom_sites_solution_primary     dual
_atom_sites_solution_secondary   ?
loop_
_atom_site_label
_atom_site_type_symbol
_atom_site_fract_x
_atom_site_fract_y
_atom_site_fract_z
_atom_site_U_iso_or_equiv
_atom_site_adp_type
_atom_site_occupancy
_atom_site_site_symmetry_order
_atom_site_calc_flag
_atom_site_refinement_flags_posn
_atom_site_refinement_flags_adp
_atom_site_refinement_flags_occupancy
_atom_site_disorder_assembly
_atom_site_disorder_group
Mo1 Mo 0.81014(2) 0.72361(2) 0.57301(2) 0.01983(11) Uani 1 1 d . . . . .
Mo1A Mo 0.60235(2) 0.52781(2) 0.70694(2) 0.02117(11) Uani 1 1 d . . . . .
O2A O 0.65072(17) 0.44384(17) 0.75477(18) 0.0293(8) Uani 1 1 d . . . . .
O1A O 0.52609(16) 0.58241(16) 0.63177(18) 0.0236(7) Uani 1 1 d . . . . .
O1 O 0.72336(16) 0.76785(16) 0.56761(16) 0.0204(7) Uani 1 1 d . . . . .
O2 O 0.89504(18) 0.66777(18) 0.61900(19) 0.0322(8) Uani 1 1 d . . . . .
O11 O 0.76874(18) 0.67689(19) 0.48914(19) 0.0360(9) Uani 1 1 d . . . . .
N1A N 0.5537(2) 0.3825(2) 0.6207(2) 0.0210(9) Uani 1 1 d . . . . .
O11A O 0.59173(19) 0.55471(18) 0.78871(18) 0.0322(8) Uani 1 1 d . . . . .
O10A O 0.67141(17) 0.56861(17) 0.69552(19) 0.0302(8) Uani 1 1 d . . . . .
N2A N 0.5017(2) 0.3461(2) 0.5667(2) 0.0236(9) Uani 1 1 d . . . . .
N3A N 0.4505(2) 0.39206(19) 0.5330(2) 0.0197(9) Uani 1 1 d . . . . .
N1 N 0.8470(2) 0.6447(2) 0.7361(2) 0.0243(9) Uani 1 1 d . . . . .
N2 N 0.8280(2) 0.6344(2) 0.7952(2) 0.0293(10) Uani 1 1 d . . . . .
N3 N 0.7763(2) 0.6806(2) 0.7830(2) 0.0269(10) Uani 1 1 d . . . . .
O10 O 0.85134(19) 0.79499(17) 0.5586(2) 0.0370(9) Uani 1 1 d . . . . .
C5 C 0.7152(2) 0.7785(2) 0.6915(2) 0.0192(10) Uani 1 1 d . . . . .
C10 C 0.6969(2) 0.8018(2) 0.6139(3) 0.0196(10) Uani 1 1 d . U . . .
C1A C 0.5379(2) 0.4509(2) 0.6227(3) 0.0195(10) Uani 1 1 d . . . . .
C1 C 0.8080(2) 0.6954(2) 0.6846(3) 0.0212(10) Uani 1 1 d . . . . .
C2 C 0.7629(2) 0.7199(2) 0.7179(2) 0.0207(10) Uani 1 1 d . . . . .
C11A C 0.6169(2) 0.3461(2) 0.6688(3) 0.0224(11) Uani 1 1 d . . . . .
C2A C 0.4689(2) 0.4575(2) 0.5645(2) 0.0182(10) Uani 1 1 d . . . . .
C5A C 0.4236(2) 0.5189(2) 0.5464(2) 0.0197(10) Uani 1 1 d . . . . .
C21 C 0.6287(3) 0.8833(2) 0.4986(3) 0.0236(11) Uani 1 1 d . . . . .
C7 C 0.6481(3) 0.8739(2) 0.7133(3) 0.0212(10) Uani 1 1 d . . . . .
C21A C 0.4462(3) 0.7056(2) 0.6289(3) 0.0276(12) Uani 1 1 d . . . . .
C17A C 0.2277(2) 0.5765(3) 0.4386(3) 0.0262(11) Uani 1 1 d . . . . .
C11 C 0.9070(3) 0.6069(2) 0.7349(3) 0.0272(11) Uani 1 1 d . . . . .
C16 C 0.9297(3) 0.6219(3) 0.6756(3) 0.0277(11) Uani 1 1 d . . . . .
C6 C 0.6914(3) 0.8165(2) 0.7399(3) 0.0233(11) Uani 1 1 d . . . . .
H6 H 0.7054 0.8023 0.7928 0.028 Uiso 1 1 calc R U . . .
C9 C 0.6509(2) 0.8581(2) 0.5838(2) 0.0191(10) Uani 1 1 d . . . . .
C6A C 0.3508(2) 0.5189(2) 0.4976(2) 0.0212(10) Uani 1 1 d . . . . .
H6A H 0.3298 0.4779 0.4696 0.025 Uiso 1 1 calc R U . . .
C15 C 0.9903(3) 0.5873(3) 0.6757(3) 0.0313(12) Uani 1 1 d . . . . .
C16A C 0.6642(3) 0.3797(2) 0.7368(3) 0.0234(11) Uani 1 1 d . . . . .
C8A C 0.3416(3) 0.6357(3) 0.5310(3) 0.0256(11) Uani 1 1 d . . . . .
H8A H 0.3128 0.6755 0.5259 0.031 Uiso 1 1 calc R U . . .
C17 C 0.6253(3) 0.9144(3) 0.7700(3) 0.0283(12) Uani 1 1 d . . . . .
C7A C 0.3085(3) 0.5765(3) 0.4886(3) 0.0243(11) Uani 1 1 d . . . . .
C9A C 0.4135(3) 0.6399(2) 0.5800(3) 0.0240(11) Uani 1 1 d . . . . .
C22A C 0.4733(3) 0.6878(3) 0.7167(3) 0.0359(13) Uani 1 1 d . . . . .
H22D H 0.4338 0.6692 0.7276 0.054 Uiso 1 1 calc R U . . .
H22E H 0.4919 0.7297 0.7479 0.054 Uiso 1 1 calc R U . . .
H22F H 0.5114 0.6532 0.7303 0.054 Uiso 1 1 calc R U . . .
C23A C 0.5073(3) 0.7342(3) 0.6097(3) 0.0348(13) Uani 1 1 d . . . . .
H23D H 0.5464 0.7007 0.6256 0.052 Uiso 1 1 calc R U . . .
H23E H 0.5245 0.7777 0.6380 0.052 Uiso 1 1 calc R U . . .
H23F H 0.4897 0.7426 0.5531 0.052 Uiso 1 1 calc R U . . .
C12A C 0.6284(3) 0.2787(3) 0.6505(3) 0.0294(12) Uani 1 1 d . . . . .
H12A H 0.5952 0.2573 0.6043 0.035 Uiso 1 1 calc R U . . .
C10A C 0.4548(2) 0.5801(2) 0.5866(3) 0.0211(10) Uani 1 1 d . . . . .
C22 C 0.6956(3) 0.9116(3) 0.4899(3) 0.0301(12) Uani 1 1 d . . . . .
H22A H 0.7146 0.9511 0.5251 0.045 Uiso 1 1 calc R U . . .
H22B H 0.6826 0.9264 0.4356 0.045 Uiso 1 1 calc R U . . .
H22C H 0.7320 0.8753 0.5034 0.045 Uiso 1 1 calc R U . . .
C15A C 0.7262(3) 0.3445(3) 0.7870(3) 0.0283(12) Uani 1 1 d . . . . .
C14A C 0.7361(3) 0.2777(3) 0.7665(3) 0.0316(12) Uani 1 1 d . . . . .
H14A H 0.7780 0.2538 0.7997 0.038 Uiso 1 1 calc R U . . .
C23 C 0.5732(3) 0.9417(3) 0.4769(3) 0.0357(13) Uani 1 1 d . . . . .
H23A H 0.5308 0.9257 0.4840 0.054 Uiso 1 1 calc R U . . .
H23B H 0.5596 0.9551 0.4221 0.054 Uiso 1 1 calc R U . . .
H23C H 0.5937 0.9817 0.5110 0.054 Uiso 1 1 calc R U . . .
C12 C 0.9420(3) 0.5595(3) 0.7940(3) 0.0320(12) Uani 1 1 d . . . . .
H12 H 0.9250 0.5505 0.8334 0.038 Uiso 1 1 calc R U . . .
C24 C 0.5955(3) 0.8244(3) 0.4399(3) 0.0323(12) Uani 1 1 d . . . . .
H24A H 0.6313 0.7881 0.4481 0.048 Uiso 1 1 calc R U . . .
H24B H 0.5793 0.8423 0.3863 0.048 Uiso 1 1 calc R U . . .
H24C H 0.5547 0.8051 0.4478 0.048 Uiso 1 1 calc R U . . .
C14 C 1.0232(3) 0.5399(3) 0.7348(3) 0.0378(14) Uani 1 1 d . . . . .
H14 H 1.0633 0.5155 0.7344 0.045 Uiso 1 1 calc R U . . .
C25A C 0.7037(3) 0.1687(3) 0.6822(3) 0.0390(14) Uani 1 1 d . . . . .
C63A C 0.3831(2) 0.3627(3) 0.4760(3) 0.0259(11) Uani 1 1 d . . . . .
H63D H 0.3908 0.3144 0.4655 0.039 Uiso 1 1 calc R U . . .
H63E H 0.3670 0.3893 0.4272 0.039 Uiso 1 1 calc R U . . .
H63F H 0.3468 0.3648 0.4975 0.039 Uiso 1 1 calc R U . . .
C8 C 0.6276(3) 0.8920(2) 0.6348(3) 0.0234(11) Uani 1 1 d . . . . .
H8 H 0.5958 0.9299 0.6149 0.028 Uiso 1 1 calc R U . . .
C13A C 0.6884(3) 0.2431(3) 0.6999(3) 0.0309(12) Uani 1 1 d . . . . .
C63 C 0.7423(3) 0.6775(3) 0.8384(3) 0.0352(13) Uani 1 1 d . . . . .
H63A H 0.7515 0.6322 0.8643 0.053 Uiso 1 1 calc R U . . .
H63B H 0.6907 0.6842 0.8101 0.053 Uiso 1 1 calc R U . . .
H63C H 0.7620 0.7139 0.8779 0.053 Uiso 1 1 calc R U . . .
C31A C 0.8089(3) 0.4468(3) 0.8376(3) 0.0405(14) Uani 1 1 d . . . . .
H31D H 0.8323 0.4343 0.8028 0.061 Uiso 1 1 calc R U . . .
H31E H 0.8436 0.4692 0.8848 0.061 Uiso 1 1 calc R U . . .
H31F H 0.7693 0.4786 0.8103 0.061 Uiso 1 1 calc R U . . .
C24A C 0.3902(3) 0.7629(3) 0.6118(3) 0.0420(14) Uani 1 1 d . . . . .
H24D H 0.3709 0.7748 0.5560 0.063 Uiso 1 1 calc R U . . .
H24E H 0.4124 0.8039 0.6431 0.063 Uiso 1 1 calc R U . . .
H24F H 0.3513 0.7467 0.6254 0.063 Uiso 1 1 calc R U . . .
C29 C 1.0172(3) 0.6023(3) 0.6116(3) 0.0397(14) Uani 1 1 d . . . . .
C19 C 0.6921(3) 0.9444(3) 0.8356(3) 0.0411(14) Uani 1 1 d . . . . .
H19A H 0.7230 0.9066 0.8655 0.062 Uiso 1 1 calc R U . . .
H19B H 0.6779 0.9725 0.8706 0.062 Uiso 1 1 calc R U . . .
H19C H 0.7180 0.9732 0.8127 0.062 Uiso 1 1 calc R U . . .
C13 C 1.0018(3) 0.5253(3) 0.7950(3) 0.0362(13) Uani 1 1 d . . . . .
C31 C 0.9596(3) 0.5824(3) 0.5311(3) 0.0452(15) Uani 1 1 d . . . . .
H31A H 0.9472 0.5335 0.5314 0.068 Uiso 1 1 calc R U . . .
H31B H 0.9779 0.5902 0.4907 0.068 Uiso 1 1 calc R U . . .
H31C H 0.9170 0.6109 0.5198 0.068 Uiso 1 1 calc R U . . .
C32A C 0.7434(3) 0.3996(3) 0.9164(3) 0.0431(15) Uani 1 1 d . . . . .
H32D H 0.7009 0.4278 0.8880 0.065 Uiso 1 1 calc R U . . .
H32E H 0.7769 0.4259 0.9612 0.065 Uiso 1 1 calc R U . . .
H32F H 0.7294 0.3572 0.9353 0.065 Uiso 1 1 calc R U . . .
C29A C 0.7797(3) 0.3806(3) 0.8611(3) 0.0341(13) Uani 1 1 d . . . . .
C20 C 0.5744(3) 0.9735(3) 0.7302(3) 0.0420(15) Uani 1 1 d . . . . .
H20A H 0.5973 1.0052 0.7064 0.063 Uiso 1 1 calc R U . . .
H20B H 0.5627 0.9984 0.7691 0.063 Uiso 1 1 calc R U . . .
H20C H 0.5306 0.9549 0.6894 0.063 Uiso 1 1 calc R U . . .
C18 C 0.5879(3) 0.8652(3) 0.8058(4) 0.0484(17) Uani 1 1 d . . . . .
H18A H 0.5450 0.8461 0.7640 0.073 Uiso 1 1 calc R U . . .
H18B H 0.5744 0.8907 0.8431 0.073 Uiso 1 1 calc R U . . .
H18C H 0.6205 0.8275 0.8331 0.073 Uiso 1 1 calc R U . . .
C30A C 0.8433(3) 0.3343(3) 0.9060(3) 0.0548(18) Uani 1 1 d . . . . .
H30D H 0.8265 0.2914 0.9209 0.082 Uiso 1 1 calc R U . . .
H30E H 0.8759 0.3582 0.9533 0.082 Uiso 1 1 calc R U . . .
H30F H 0.8686 0.3233 0.8727 0.082 Uiso 1 1 calc R U . . .
C18A C 0.2021(3) 0.5091(3) 0.3948(4) 0.064(2) Uani 1 1 d . . . . .
H18D H 0.2272 0.5008 0.3607 0.096 Uiso 1 1 calc R U . . .
H18E H 0.1506 0.5117 0.3630 0.096 Uiso 1 1 calc R U . . .
H18F H 0.2121 0.4710 0.4325 0.096 Uiso 1 1 calc R U . . .
C20A C 0.2084(3) 0.6350(3) 0.3784(4) 0.0549(18) Uani 1 1 d . . . . .
H20D H 0.2240 0.6792 0.4055 0.082 Uiso 1 1 calc R U . . .
H20E H 0.1566 0.6358 0.3479 0.082 Uiso 1 1 calc R U . . .
H20F H 0.2324 0.6273 0.3431 0.082 Uiso 1 1 calc R U . . .
C19A C 0.1880(3) 0.5882(4) 0.4913(4) 0.062(2) Uani 1 1 d . . . . .
H19D H 0.1989 0.5505 0.5294 0.093 Uiso 1 1 calc R U . . .
H19E H 0.1365 0.5895 0.4592 0.093 Uiso 1 1 calc R U . . .
H19F H 0.2032 0.6323 0.5191 0.093 Uiso 1 1 calc R U . . .
C32 C 1.0383(3) 0.6783(3) 0.6140(4) 0.0478(16) Uani 1 1 d . . . . .
H32A H 0.9966 0.7075 0.6049 0.072 Uiso 1 1 calc R U . . .
H32B H 1.0558 0.6871 0.5731 0.072 Uiso 1 1 calc R U . . .
H32C H 1.0761 0.6890 0.6655 0.072 Uiso 1 1 calc R U . . .
C28A C 0.7680(4) 0.1693(3) 0.6595(4) 0.0581(18) Uani 1 1 d . . . . .
H28D H 0.7553 0.1945 0.6101 0.087 Uiso 1 1 calc R U . . .
H28E H 0.7810 0.1217 0.6530 0.087 Uiso 1 1 calc R U . . .
H28F H 0.8086 0.1921 0.7008 0.087 Uiso 1 1 calc R U . . .
C25 C 1.0412(3) 0.4710(3) 0.8578(3) 0.0484(16) Uani 1 1 d . . . . .
C26A C 0.7222(3) 0.1243(3) 0.7558(4) 0.0497(16) Uani 1 1 d . . . . .
H26D H 0.7647 0.1431 0.7984 0.075 Uiso 1 1 calc R U . . .
H26E H 0.7317 0.0768 0.7446 0.075 Uiso 1 1 calc R U . . .
H26F H 0.6820 0.1246 0.7714 0.075 Uiso 1 1 calc R U . . .
C27A C 0.6398(3) 0.1363(3) 0.6159(4) 0.0588(19) Uani 1 1 d . . . . .
H27D H 0.5989 0.1354 0.6303 0.088 Uiso 1 1 calc R U . . .
H27E H 0.6517 0.0890 0.6067 0.088 Uiso 1 1 calc R U . . .
H27F H 0.6278 0.1637 0.5680 0.088 Uiso 1 1 calc R U . . .
C27 C 1.1169(4) 0.4627(4) 0.8711(5) 0.086(2) Uani 1 1 d . U . . .
H27A H 1.1197 0.4429 0.8241 0.129 Uiso 1 1 calc R U . . .
H27B H 1.1406 0.4318 0.9158 0.129 Uiso 1 1 calc R U . . .
H27C H 1.1405 0.5079 0.8821 0.129 Uiso 1 1 calc R U . . .
C30 C 1.0844(3) 0.5584(4) 0.6240(4) 0.0583(19) Uani 1 1 d . . . . .
H30A H 1.1228 0.5699 0.6748 0.087 Uiso 1 1 calc R U . . .
H30B H 1.1002 0.5685 0.5821 0.087 Uiso 1 1 calc R U . . .
H30C H 1.0728 0.5092 0.6229 0.087 Uiso 1 1 calc R U . . .
C28 C 1.0029(4) 0.4023(4) 0.8338(5) 0.087(3) Uani 1 1 d . U . . .
H28A H 0.9533 0.4073 0.8276 0.130 Uiso 1 1 calc R U . . .
H28B H 1.0270 0.3677 0.8743 0.130 Uiso 1 1 calc R U . . .
H28C H 1.0037 0.3873 0.7840 0.130 Uiso 1 1 calc R U . . .
C105 C 0.9861(5) 0.7115(5) 0.9286(5) 0.087(3) Uani 1 1 d . . . . .
H105 H 1.0027 0.6786 0.9699 0.105 Uiso 1 1 calc R U . . .
C104 C 0.9284(6) 0.7518(7) 0.9196(6) 0.102(3) Uani 1 1 d . . . . .
H104 H 0.9060 0.7453 0.9548 0.123 Uiso 1 1 calc R U . . .
C26 C 1.0327(5) 0.4847(5) 0.9351(6) 0.115(3) Uani 1 1 d . U . . .
H26A H 1.0563 0.5283 0.9580 0.172 Uiso 1 1 calc R U . . .
H26B H 1.0546 0.4468 0.9719 0.172 Uiso 1 1 calc R U . . .
H26C H 0.9818 0.4877 0.9243 0.172 Uiso 1 1 calc R U . . .
C102 C 0.9324(8) 0.8047(7) 0.8132(7) 0.116(4) Uani 1 1 d . . . . .
H102 H 0.9124 0.8364 0.7710 0.139 Uiso 1 1 calc R U . . .
C103 C 0.9018(6) 0.8003(7) 0.8635(9) 0.129(5) Uani 1 1 d . . . . .
H103 H 0.8634 0.8296 0.8601 0.154 Uiso 1 1 calc R U . . .
C101 C 0.9916(7) 0.7666(7) 0.8175(7) 0.116(4) Uani 1 1 d . . . . .
H101 H 1.0126 0.7726 0.7809 0.139 Uiso 1 1 calc R U . . .
C100 C 1.0192(5) 0.7171(5) 0.8812(6) 0.091(3) Uani 1 1 d . . . . .
H100 H 1.0599 0.6896 0.8886 0.109 Uiso 1 1 calc R U . . .

loop_
_atom_site_aniso_label
_atom_site_aniso_U_11
_atom_site_aniso_U_22
_atom_site_aniso_U_33
_atom_site_aniso_U_23
_atom_site_aniso_U_13
_atom_site_aniso_U_12
Mo1 0.0237(2) 0.0206(2) 0.0169(2) -0.00276(17) 0.01004(17) -0.00091(18)
Mo1A 0.0232(2) 0.0242(2) 0.0146(2) -0.00257(18) 0.00613(17) -0.00458(19)
O2A 0.031(2) 0.029(2) 0.0204(18) -0.0041(15) 0.0031(15) 0.0004(16)
O1A 0.0200(18) 0.0242(18) 0.0220(17) -0.0012(14) 0.0038(14) -0.0031(14)
O1 0.0273(18) 0.0239(18) 0.0114(15) -0.0020(13) 0.0094(14) 0.0033(14)
O2 0.036(2) 0.036(2) 0.031(2) 0.0088(17) 0.0197(17) 0.0103(17)
O11 0.036(2) 0.047(2) 0.0248(19) -0.0198(17) 0.0121(16) -0.0017(18)
N1A 0.021(2) 0.024(2) 0.017(2) -0.0027(17) 0.0074(17) -0.0046(18)
O11A 0.044(2) 0.035(2) 0.0162(18) -0.0049(15) 0.0114(16) 0.0031(17)
O10A 0.0233(19) 0.034(2) 0.0297(19) 0.0042(16) 0.0074(15) -0.0085(16)
N2A 0.029(2) 0.026(2) 0.017(2) -0.0029(17) 0.0103(18) -0.0032(19)
N3A 0.023(2) 0.022(2) 0.0144(19) -0.0002(16) 0.0077(17) -0.0040(18)
N1 0.027(2) 0.023(2) 0.021(2) 0.0006(17) 0.0080(18) -0.0009(18)
N2 0.032(3) 0.029(2) 0.024(2) 0.0035(19) 0.0097(19) 0.000(2)
N3 0.032(2) 0.030(2) 0.018(2) 0.0023(18) 0.0098(18) -0.002(2)
O10 0.037(2) 0.025(2) 0.055(2) 0.0035(17) 0.0250(19) -0.0048(16)
C5 0.025(3) 0.019(2) 0.015(2) -0.0010(19) 0.010(2) -0.001(2)
C10 0.0202(13) 0.0203(13) 0.0189(13) -0.0015(9) 0.0086(9) 0.0001(9)
C1A 0.024(3) 0.020(3) 0.017(2) 0.0020(19) 0.010(2) -0.002(2)
C1 0.023(3) 0.020(2) 0.018(2) -0.002(2) 0.006(2) 0.002(2)
C2 0.023(3) 0.023(3) 0.014(2) -0.003(2) 0.0048(19) -0.005(2)
C11A 0.023(3) 0.024(3) 0.020(2) 0.005(2) 0.008(2) 0.000(2)
C2A 0.025(3) 0.020(3) 0.013(2) 0.0007(19) 0.012(2) -0.006(2)
C5A 0.027(3) 0.022(3) 0.016(2) 0.000(2) 0.015(2) -0.004(2)
C21 0.028(3) 0.028(3) 0.015(2) 0.004(2) 0.009(2) 0.005(2)
C7 0.034(3) 0.018(2) 0.016(2) -0.0022(19) 0.014(2) 0.003(2)
C21A 0.029(3) 0.025(3) 0.029(3) -0.004(2) 0.012(2) 0.000(2)
C17A 0.018(3) 0.030(3) 0.025(3) 0.002(2) 0.004(2) 0.000(2)
C11 0.025(3) 0.020(3) 0.031(3) -0.005(2) 0.005(2) 0.003(2)
C16 0.027(3) 0.024(3) 0.029(3) -0.005(2) 0.009(2) -0.001(2)
C6 0.033(3) 0.026(3) 0.015(2) 0.002(2) 0.013(2) -0.001(2)
C9 0.021(3) 0.023(3) 0.015(2) -0.0002(19) 0.009(2) -0.001(2)
C6A 0.025(3) 0.025(3) 0.015(2) -0.001(2) 0.009(2) -0.004(2)
C15 0.023(3) 0.029(3) 0.036(3) -0.010(2) 0.006(2) 0.000(2)
C16A 0.027(3) 0.024(3) 0.020(3) 0.000(2) 0.010(2) -0.004(2)
C8A 0.026(3) 0.025(3) 0.025(3) 0.001(2) 0.010(2) 0.001(2)
C17 0.041(3) 0.028(3) 0.023(3) -0.001(2) 0.020(2) 0.008(2)
C7A 0.025(3) 0.032(3) 0.018(2) 0.002(2) 0.011(2) -0.002(2)
C9A 0.031(3) 0.026(3) 0.018(2) -0.003(2) 0.014(2) -0.002(2)
C22A 0.048(4) 0.035(3) 0.023(3) -0.009(2) 0.013(3) -0.002(3)
C23A 0.044(3) 0.029(3) 0.032(3) -0.009(2) 0.015(3) -0.010(3)
C12A 0.036(3) 0.024(3) 0.027(3) 0.001(2) 0.012(2) -0.001(2)
C10A 0.026(3) 0.026(3) 0.014(2) 0.001(2) 0.011(2) -0.003(2)
C22 0.038(3) 0.034(3) 0.018(3) 0.005(2) 0.011(2) -0.001(2)
C15A 0.027(3) 0.033(3) 0.023(3) 0.005(2) 0.009(2) -0.002(2)
C14A 0.029(3) 0.033(3) 0.026(3) 0.009(2) 0.004(2) 0.005(2)
C23 0.045(3) 0.038(3) 0.024(3) 0.010(2) 0.014(3) 0.018(3)
C12 0.031(3) 0.026(3) 0.029(3) 0.000(2) 0.002(2) 0.001(2)
C24 0.040(3) 0.036(3) 0.015(2) -0.001(2) 0.004(2) 0.002(3)
C14 0.028(3) 0.034(3) 0.045(3) -0.010(3) 0.007(3) 0.005(2)
C25A 0.042(3) 0.027(3) 0.044(3) 0.002(3) 0.014(3) 0.004(3)
C63A 0.024(3) 0.028(3) 0.021(3) -0.003(2) 0.004(2) -0.004(2)
C8 0.029(3) 0.024(3) 0.019(2) -0.001(2) 0.011(2) 0.004(2)
C13A 0.035(3) 0.025(3) 0.031(3) 0.007(2) 0.012(2) 0.000(2)
C63 0.055(4) 0.032(3) 0.029(3) 0.007(2) 0.028(3) 0.003(3)
C31A 0.030(3) 0.041(3) 0.040(3) 0.003(3) 0.005(3) -0.008(3)
C24A 0.042(4) 0.031(3) 0.046(4) -0.009(3) 0.011(3) 0.003(3)
C29 0.029(3) 0.045(4) 0.046(4) -0.009(3) 0.016(3) 0.005(3)
C19 0.064(4) 0.034(3) 0.026(3) -0.008(2) 0.019(3) 0.005(3)
C13 0.030(3) 0.025(3) 0.041(3) -0.005(3) 0.001(2) 0.005(2)
C31 0.042(4) 0.057(4) 0.040(3) -0.012(3) 0.020(3) 0.003(3)
C32A 0.058(4) 0.042(4) 0.023(3) -0.004(3) 0.009(3) -0.010(3)
C29A 0.031(3) 0.032(3) 0.024(3) 0.000(2) -0.005(2) -0.003(2)
C20 0.060(4) 0.041(3) 0.033(3) -0.001(3) 0.028(3) 0.020(3)
C18 0.078(5) 0.042(4) 0.053(4) -0.003(3) 0.055(4) 0.001(3)
C30A 0.047(4) 0.051(4) 0.039(4) 0.000(3) -0.011(3) 0.008(3)
C18A 0.034(4) 0.054(4) 0.082(5) -0.019(4) 0.001(3) -0.003(3)
C20A 0.038(4) 0.062(4) 0.050(4) 0.018(3) 0.003(3) -0.002(3)
C19A 0.031(4) 0.107(6) 0.053(4) 0.002(4) 0.022(3) 0.002(4)
C32 0.035(3) 0.054(4) 0.058(4) -0.004(3) 0.023(3) -0.008(3)
C28A 0.075(5) 0.042(4) 0.071(5) -0.003(3) 0.044(4) 0.010(3)
C25 0.043(4) 0.044(4) 0.042(4) 0.004(3) 0.001(3) 0.021(3)
C26A 0.054(4) 0.032(3) 0.058(4) 0.012(3) 0.016(3) 0.006(3)
C27A 0.062(4) 0.030(3) 0.060(4) -0.005(3) 0.000(3) 0.010(3)
C27 0.080(3) 0.083(3) 0.091(3) 0.0118(19) 0.031(2) -0.0017(19)
C30 0.037(4) 0.078(5) 0.063(4) -0.003(4) 0.024(3) 0.019(3)
C28 0.083(3) 0.082(3) 0.091(3) 0.0087(19) 0.031(2) -0.0017(19)
C105 0.070(6) 0.096(7) 0.065(6) -0.001(5) -0.003(5) -0.009(5)
C104 0.072(7) 0.131(10) 0.083(7) -0.041(7) 0.010(6) -0.032(7)
C26 0.116(4) 0.114(4) 0.112(4) 0.003(2) 0.044(2) 0.006(2)
C102 0.114(11) 0.104(9) 0.095(9) 0.006(7) 0.006(8) -0.037(8)
C103 0.088(9) 0.104(10) 0.138(12) -0.050(9) -0.011(9) -0.011(7)
C101 0.129(10) 0.117(10) 0.103(9) -0.027(7) 0.048(8) -0.072(8)
C100 0.104(7) 0.074(6) 0.090(7) -0.017(6) 0.036(6) -0.031(5)

_geom_special_details            
;
 All esds (except the esd in the dihedral angle between two l.s. planes)
 are estimated using the full covariance matrix.  The cell esds are taken
 into account individually in the estimation of esds in distances, angles
 and torsion angles; correlations between esds in cell parameters are only
 used when they are defined by crystal symmetry.  An approximate (isotropic)
 treatment of cell esds is used for estimating esds involving l.s. planes.
;
loop_
_geom_bond_atom_site_label_1
_geom_bond_atom_site_label_2
_geom_bond_distance
_geom_bond_site_symmetry_2
_geom_bond_publ_flag
Mo1 O1 1.938(3) . ?
Mo1 O2 1.927(3) . ?
Mo1 O11 1.705(3) . ?
Mo1 O10 1.696(3) . ?
Mo1 C1 2.170(5) . ?
Mo1A O2A 1.923(3) . ?
Mo1A O1A 1.934(3) . ?
Mo1A O11A 1.708(3) . ?
Mo1A O10A 1.707(3) . ?
Mo1A C1A 2.177(5) . ?
O2A C16A 1.344(6) . ?
O1A C10A 1.357(5) . ?
O1 C10 1.361(5) . ?
O2 C16 1.340(6) . ?
N1A N2A 1.331(5) . ?
N1A C1A 1.365(6) . ?
N1A C11A 1.426(6) . ?
N2A N3A 1.323(5) . ?
N3A C2A 1.383(6) . ?
N3A C63A 1.471(6) . ?
N1 N2 1.326(5) . ?
N1 C1 1.379(6) . ?
N1 C11 1.438(6) . ?
N2 N3 1.331(6) . ?
N3 C2 1.363(6) . ?
N3 C63 1.464(6) . ?
C5 C10 1.413(6) . ?
C5 C2 1.446(6) . ?
C5 C6 1.397(6) . ?
C10 C9 1.401(6) . ?
C1A C2A 1.395(6) . ?
C1 C2 1.392(6) . ?
C11A C16A 1.404(6) . ?
C11A C12A 1.391(7) . ?
C2A C5A 1.460(6) . ?
C5A C6A 1.396(6) . ?
C5A C10A 1.409(6) . ?
C21 C9 1.545(6) . ?
C21 C22 1.544(7) . ?
C21 C23 1.538(7) . ?
C21 C24 1.534(6) . ?
C7 C6 1.382(6) . ?
C7 C17 1.535(6) . ?
C7 C8 1.396(6) . ?
C21A C9A 1.549(6) . ?
C21A C22A 1.540(7) . ?
C21A C23A 1.537(7) . ?
C21A C24A 1.534(7) . ?
C17A C7A 1.535(6) . ?
C17A C18A 1.516(8) . ?
C17A C20A 1.529(7) . ?
C17A C19A 1.525(7) . ?
C11 C16 1.394(7) . ?
C11 C12 1.389(7) . ?
C16 C15 1.410(7) . ?
C6 H6 0.9500 . ?
C9 C8 1.389(6) . ?
C6A H6A 0.9500 . ?
C6A C7A 1.381(6) . ?
C15 C14 1.382(7) . ?
C15 C29 1.534(8) . ?
C16A C15A 1.409(7) . ?
C8A H8A 0.9500 . ?
C8A C7A 1.400(7) . ?
C8A C9A 1.385(7) . ?
C17 C19 1.531(7) . ?
C17 C20 1.521(7) . ?
C17 C18 1.534(7) . ?
C9A C10A 1.408(7) . ?
C22A H22D 0.9800 . ?
C22A H22E 0.9800 . ?
C22A H22F 0.9800 . ?
C23A H23D 0.9800 . ?
C23A H23E 0.9800 . ?
C23A H23F 0.9800 . ?
C12A H12A 0.9500 . ?
C12A C13A 1.382(7) . ?
C22 H22A 0.9800 . ?
C22 H22B 0.9800 . ?
C22 H22C 0.9800 . ?
C15A C14A 1.386(7) . ?
C15A C29A 1.539(7) . ?
C14A H14A 0.9500 . ?
C14A C13A 1.400(7) . ?
C23 H23A 0.9800 . ?
C23 H23B 0.9800 . ?
C23 H23C 0.9800 . ?
C12 H12 0.9500 . ?
C12 C13 1.385(7) . ?
C24 H24A 0.9800 . ?
C24 H24B 0.9800 . ?
C24 H24C 0.9800 . ?
C14 H14 0.9500 . ?
C14 C13 1.391(8) . ?
C25A C13A 1.538(7) . ?
C25A C28A 1.538(8) . ?
C25A C26A 1.532(8) . ?
C25A C27A 1.523(8) . ?
C63A H63D 0.9800 . ?
C63A H63E 0.9800 . ?
C63A H63F 0.9800 . ?
C8 H8 0.9500 . ?
C63 H63A 0.9800 . ?
C63 H63B 0.9800 . ?
C63 H63C 0.9800 . ?
C31A H31D 0.9800 . ?
C31A H31E 0.9800 . ?
C31A H31F 0.9800 . ?
C31A C29A 1.549(7) . ?
C24A H24D 0.9800 . ?
C24A H24E 0.9800 . ?
C24A H24F 0.9800 . ?
C29 C31 1.536(8) . ?
C29 C32 1.529(8) . ?
C29 C30 1.552(7) . ?
C19 H19A 0.9800 . ?
C19 H19B 0.9800 . ?
C19 H19C 0.9800 . ?
C13 C25 1.536(7) . ?
C31 H31A 0.9800 . ?
C31 H31B 0.9800 . ?
C31 H31C 0.9800 . ?
C32A H32D 0.9800 . ?
C32A H32E 0.9800 . ?
C32A H32F 0.9800 . ?
C32A C29A 1.542(8) . ?
C29A C30A 1.522(7) . ?
C20 H20A 0.9800 . ?
C20 H20B 0.9800 . ?
C20 H20C 0.9800 . ?
C18 H18A 0.9800 . ?
C18 H18B 0.9800 . ?
C18 H18C 0.9800 . ?
C30A H30D 0.9800 . ?
C30A H30E 0.9800 . ?
C30A H30F 0.9800 . ?
C18A H18D 0.9800 . ?
C18A H18E 0.9800 . ?
C18A H18F 0.9800 . ?
C20A H20D 0.9800 . ?
C20A H20E 0.9800 . ?
C20A H20F 0.9800 . ?
C19A H19D 0.9800 . ?
C19A H19E 0.9800 . ?
C19A H19F 0.9800 . ?
C32 H32A 0.9800 . ?
C32 H32B 0.9800 . ?
C32 H32C 0.9800 . ?
C28A H28D 0.9800 . ?
C28A H28E 0.9800 . ?
C28A H28F 0.9800 . ?
C25 C27 1.476(9) . ?
C25 C28 1.516(10) . ?
C25 C26 1.545(11) . ?
C26A H26D 0.9800 . ?
C26A H26E 0.9800 . ?
C26A H26F 0.9800 . ?
C27A H27D 0.9800 . ?
C27A H27E 0.9800 . ?
C27A H27F 0.9800 . ?
C27 H27A 0.9800 . ?
C27 H27B 0.9800 . ?
C27 H27C 0.9800 . ?
C30 H30A 0.9800 . ?
C30 H30B 0.9800 . ?
C30 H30C 0.9800 . ?
C28 H28A 0.9800 . ?
C28 H28B 0.9800 . ?
C28 H28C 0.9800 . ?
C105 H105 0.9500 . ?
C105 C104 1.369(13) . ?
C105 C100 1.321(12) . ?
C104 H104 0.9500 . ?
C104 C103 1.344(15) . ?
C26 H26A 0.9800 . ?
C26 H26B 0.9800 . ?
C26 H26C 0.9800 . ?
C102 H102 0.9500 . ?
C102 C103 1.326(16) . ?
C102 C101 1.394(15) . ?
C103 H103 0.9500 . ?
C101 H101 0.9500 . ?
C101 C100 1.451(14) . ?
C100 H100 0.9500 . ?

loop_
_geom_angle_atom_site_label_1
_geom_angle_atom_site_label_2
_geom_angle_atom_site_label_3
_geom_angle
_geom_angle_site_symmetry_1
_geom_angle_site_symmetry_3
_geom_angle_publ_flag
O1 Mo1 C1 77.61(15) . . ?
O2 Mo1 O1 155.93(13) . . ?
O2 Mo1 C1 78.34(15) . . ?
O11 Mo1 O1 94.76(15) . . ?
O11 Mo1 O2 97.69(16) . . ?
O11 Mo1 C1 123.43(18) . . ?
O10 Mo1 O1 97.89(15) . . ?
O10 Mo1 O2 96.31(16) . . ?
O10 Mo1 O11 112.32(18) . . ?
O10 Mo1 C1 124.24(18) . . ?
O2A Mo1A O1A 155.45(13) . . ?
O2A Mo1A C1A 78.72(15) . . ?
O1A Mo1A C1A 77.05(15) . . ?
O11A Mo1A O2A 94.09(15) . . ?
O11A Mo1A O1A 97.07(15) . . ?
O11A Mo1A C1A 126.40(17) . . ?
O10A Mo1A O2A 98.72(15) . . ?
O10A Mo1A O1A 97.06(14) . . ?
O10A Mo1A O11A 112.57(17) . . ?
O10A Mo1A C1A 121.03(16) . . ?
C16A O2A Mo1A 141.6(3) . . ?
C10A O1A Mo1A 141.2(3) . . ?
C10 O1 Mo1 140.7(3) . . ?
C16 O2 Mo1 144.6(3) . . ?
N2A N1A C1A 114.1(4) . . ?
N2A N1A C11A 117.2(4) . . ?
C1A N1A C11A 128.7(4) . . ?
N3A N2A N1A 103.9(4) . . ?
N2A N3A C2A 112.7(4) . . ?
N2A N3A C63A 114.4(4) . . ?
C2A N3A C63A 132.5(4) . . ?
N2 N1 C1 113.9(4) . . ?
N2 N1 C11 118.7(4) . . ?
C1 N1 C11 127.3(4) . . ?
N1 N2 N3 103.8(4) . . ?
N2 N3 C2 112.7(4) . . ?
N2 N3 C63 115.1(4) . . ?
C2 N3 C63 132.1(4) . . ?
C10 C5 C2 117.4(4) . . ?
C6 C5 C10 118.6(4) . . ?
C6 C5 C2 123.8(4) . . ?
O1 C10 C5 119.3(4) . . ?
O1 C10 C9 119.8(4) . . ?
C9 C10 C5 120.9(4) . . ?
N1A C1A Mo1A 127.0(3) . . ?
N1A C1A C2A 104.1(4) . . ?
C2A C1A Mo1A 128.6(3) . . ?
N1 C1 Mo1 128.1(3) . . ?
N1 C1 C2 103.4(4) . . ?
C2 C1 Mo1 128.3(3) . . ?
N3 C2 C5 127.3(4) . . ?
N3 C2 C1 106.2(4) . . ?
C1 C2 C5 126.4(4) . . ?
C16A C11A N1A 117.2(4) . . ?
C12A C11A N1A 120.6(4) . . ?
C12A C11A C16A 122.1(4) . . ?
N3A C2A C1A 105.2(4) . . ?
N3A C2A C5A 127.5(4) . . ?
C1A C2A C5A 127.1(4) . . ?
C6A C5A C2A 124.1(4) . . ?
C6A C5A C10A 118.8(4) . . ?
C10A C5A C2A 116.8(4) . . ?
C22 C21 C9 108.6(4) . . ?
C23 C21 C9 112.2(4) . . ?
C23 C21 C22 107.7(4) . . ?
C24 C21 C9 111.1(4) . . ?
C24 C21 C22 110.1(4) . . ?
C24 C21 C23 107.0(4) . . ?
C6 C7 C17 119.6(4) . . ?
C6 C7 C8 117.0(4) . . ?
C8 C7 C17 123.4(4) . . ?
C22A C21A C9A 109.0(4) . . ?
C23A C21A C9A 110.9(4) . . ?
C23A C21A C22A 110.7(4) . . ?
C24A C21A C9A 111.3(4) . . ?
C24A C21A C22A 107.3(4) . . ?
C24A C21A C23A 107.6(4) . . ?
C18A C17A C7A 112.2(4) . . ?
C18A C17A C20A 108.1(5) . . ?
C18A C17A C19A 108.5(5) . . ?
C20A C17A C7A 109.8(4) . . ?
C19A C17A C7A 109.5(4) . . ?
C19A C17A C20A 108.6(5) . . ?
C16 C11 N1 118.0(4) . . ?
C12 C11 N1 119.4(5) . . ?
C12 C11 C16 122.5(5) . . ?
O2 C16 C11 121.5(4) . . ?
O2 C16 C15 120.0(5) . . ?
C11 C16 C15 118.5(5) . . ?
C5 C6 H6 118.9 . . ?
C7 C6 C5 122.2(4) . . ?
C7 C6 H6 118.9 . . ?
C10 C9 C21 121.7(4) . . ?
C8 C9 C10 117.1(4) . . ?
C8 C9 C21 121.2(4) . . ?
C5A C6A H6A 119.0 . . ?
C7A C6A C5A 122.0(4) . . ?
C7A C6A H6A 119.0 . . ?
C16 C15 C29 120.3(5) . . ?
C14 C15 C16 117.4(5) . . ?
C14 C15 C29 122.3(5) . . ?
O2A C16A C11A 121.1(4) . . ?
O2A C16A C15A 120.1(4) . . ?
C11A C16A C15A 118.8(4) . . ?
C7A C8A H8A 117.9 . . ?
C9A C8A H8A 117.9 . . ?
C9A C8A C7A 124.2(5) . . ?
C19 C17 C7 108.7(4) . . ?
C19 C17 C18 109.2(4) . . ?
C20 C17 C7 112.7(4) . . ?
C20 C17 C19 108.5(4) . . ?
C20 C17 C18 108.3(5) . . ?
C18 C17 C7 109.3(4) . . ?
C6A C7A C17A 122.9(4) . . ?
C6A C7A C8A 117.2(4) . . ?
C8A C7A C17A 119.9(4) . . ?
C8A C9A C21A 121.8(4) . . ?
C8A C9A C10A 116.7(4) . . ?
C10A C9A C21A 121.4(4) . . ?
C21A C22A H22D 109.5 . . ?
C21A C22A H22E 109.5 . . ?
C21A C22A H22F 109.5 . . ?
H22D C22A H22E 109.5 . . ?
H22D C22A H22F 109.5 . . ?
H22E C22A H22F 109.5 . . ?
C21A C23A H23D 109.5 . . ?
C21A C23A H23E 109.5 . . ?
C21A C23A H23F 109.5 . . ?
H23D C23A H23E 109.5 . . ?
H23D C23A H23F 109.5 . . ?
H23E C23A H23F 109.5 . . ?
C11A C12A H12A 120.1 . . ?
C13A C12A C11A 119.8(5) . . ?
C13A C12A H12A 120.1 . . ?
O1A C10A C5A 120.0(4) . . ?
O1A C10A C9A 118.9(4) . . ?
C9A C10A C5A 121.1(4) . . ?
C21 C22 H22A 109.5 . . ?
C21 C22 H22B 109.5 . . ?
C21 C22 H22C 109.5 . . ?
H22A C22 H22B 109.5 . . ?
H22A C22 H22C 109.5 . . ?
H22B C22 H22C 109.5 . . ?
C16A C15A C29A 119.9(4) . . ?
C14A C15A C16A 117.4(4) . . ?
C14A C15A C29A 122.7(5) . . ?
C15A C14A H14A 117.9 . . ?
C15A C14A C13A 124.3(5) . . ?
C13A C14A H14A 117.9 . . ?
C21 C23 H23A 109.5 . . ?
C21 C23 H23B 109.5 . . ?
C21 C23 H23C 109.5 . . ?
H23A C23 H23B 109.5 . . ?
H23A C23 H23C 109.5 . . ?
H23B C23 H23C 109.5 . . ?
C11 C12 H12 120.2 . . ?
C13 C12 C11 119.6(5) . . ?
C13 C12 H12 120.2 . . ?
C21 C24 H24A 109.5 . . ?
C21 C24 H24B 109.5 . . ?
C21 C24 H24C 109.5 . . ?
H24A C24 H24B 109.5 . . ?
H24A C24 H24C 109.5 . . ?
H24B C24 H24C 109.5 . . ?
C15 C14 H14 117.7 . . ?
C15 C14 C13 124.6(5) . . ?
C13 C14 H14 117.7 . . ?
C13A C25A C28A 109.0(5) . . ?
C26A C25A C13A 109.3(5) . . ?
C26A C25A C28A 108.9(5) . . ?
C27A C25A C13A 112.1(5) . . ?
C27A C25A C28A 109.2(5) . . ?
C27A C25A C26A 108.4(5) . . ?
N3A C63A H63D 109.5 . . ?
N3A C63A H63E 109.5 . . ?
N3A C63A H63F 109.5 . . ?
H63D C63A H63E 109.5 . . ?
H63D C63A H63F 109.5 . . ?
H63E C63A H63F 109.5 . . ?
C7 C8 H8 118.0 . . ?
C9 C8 C7 124.0(4) . . ?
C9 C8 H8 118.0 . . ?
C12A C13A C14A 117.6(5) . . ?
C12A C13A C25A 121.8(5) . . ?
C14A C13A C25A 120.5(5) . . ?
N3 C63 H63A 109.5 . . ?
N3 C63 H63B 109.5 . . ?
N3 C63 H63C 109.5 . . ?
H63A C63 H63B 109.5 . . ?
H63A C63 H63C 109.5 . . ?
H63B C63 H63C 109.5 . . ?
H31D C31A H31E 109.5 . . ?
H31D C31A H31F 109.5 . . ?
H31E C31A H31F 109.5 . . ?
C29A C31A H31D 109.5 . . ?
C29A C31A H31E 109.5 . . ?
C29A C31A H31F 109.5 . . ?
C21A C24A H24D 109.5 . . ?
C21A C24A H24E 109.5 . . ?
C21A C24A H24F 109.5 . . ?
H24D C24A H24E 109.5 . . ?
H24D C24A H24F 109.5 . . ?
H24E C24A H24F 109.5 . . ?
C15 C29 C31 109.9(4) . . ?
C15 C29 C30 111.1(5) . . ?
C31 C29 C30 106.9(5) . . ?
C32 C29 C15 110.2(4) . . ?
C32 C29 C31 111.4(5) . . ?
C32 C29 C30 107.3(5) . . ?
C17 C19 H19A 109.5 . . ?
C17 C19 H19B 109.5 . . ?
C17 C19 H19C 109.5 . . ?
H19A C19 H19B 109.5 . . ?
H19A C19 H19C 109.5 . . ?
H19B C19 H19C 109.5 . . ?
C12 C13 C14 117.4(5) . . ?
C12 C13 C25 121.6(5) . . ?
C14 C13 C25 120.9(5) . . ?
C29 C31 H31A 109.5 . . ?
C29 C31 H31B 109.5 . . ?
C29 C31 H31C 109.5 . . ?
H31A C31 H31B 109.5 . . ?
H31A C31 H31C 109.5 . . ?
H31B C31 H31C 109.5 . . ?
H32D C32A H32E 109.5 . . ?
H32D C32A H32F 109.5 . . ?
H32E C32A H32F 109.5 . . ?
C29A C32A H32D 109.5 . . ?
C29A C32A H32E 109.5 . . ?
C29A C32A H32F 109.5 . . ?
C15A C29A C31A 109.7(4) . . ?
C15A C29A C32A 110.3(4) . . ?
C32A C29A C31A 109.9(4) . . ?
C30A C29A C15A 111.4(4) . . ?
C30A C29A C31A 107.5(5) . . ?
C30A C29A C32A 108.0(5) . . ?
C17 C20 H20A 109.5 . . ?
C17 C20 H20B 109.5 . . ?
C17 C20 H20C 109.5 . . ?
H20A C20 H20B 109.5 . . ?
H20A C20 H20C 109.5 . . ?
H20B C20 H20C 109.5 . . ?
C17 C18 H18A 109.5 . . ?
C17 C18 H18B 109.5 . . ?
C17 C18 H18C 109.5 . . ?
H18A C18 H18B 109.5 . . ?
H18A C18 H18C 109.5 . . ?
H18B C18 H18C 109.5 . . ?
C29A C30A H30D 109.5 . . ?
C29A C30A H30E 109.5 . . ?
C29A C30A H30F 109.5 . . ?
H30D C30A H30E 109.5 . . ?
H30D C30A H30F 109.5 . . ?
H30E C30A H30F 109.5 . . ?
C17A C18A H18D 109.5 . . ?
C17A C18A H18E 109.5 . . ?
C17A C18A H18F 109.5 . . ?
H18D C18A H18E 109.5 . . ?
H18D C18A H18F 109.5 . . ?
H18E C18A H18F 109.5 . . ?
C17A C20A H20D 109.5 . . ?
C17A C20A H20E 109.5 . . ?
C17A C20A H20F 109.5 . . ?
H20D C20A H20E 109.5 . . ?
H20D C20A H20F 109.5 . . ?
H20E C20A H20F 109.5 . . ?
C17A C19A H19D 109.5 . . ?
C17A C19A H19E 109.5 . . ?
C17A C19A H19F 109.5 . . ?
H19D C19A H19E 109.5 . . ?
H19D C19A H19F 109.5 . . ?
H19E C19A H19F 109.5 . . ?
C29 C32 H32A 109.5 . . ?
C29 C32 H32B 109.5 . . ?
C29 C32 H32C 109.5 . . ?
H32A C32 H32B 109.5 . . ?
H32A C32 H32C 109.5 . . ?
H32B C32 H32C 109.5 . . ?
C25A C28A H28D 109.5 . . ?
C25A C28A H28E 109.5 . . ?
C25A C28A H28F 109.5 . . ?
H28D C28A H28E 109.5 . . ?
H28D C28A H28F 109.5 . . ?
H28E C28A H28F 109.5 . . ?
C13 C25 C26 111.8(6) . . ?
C27 C25 C13 113.1(6) . . ?
C27 C25 C28 109.6(6) . . ?
C27 C25 C26 111.8(6) . . ?
C28 C25 C13 109.1(5) . . ?
C28 C25 C26 100.7(7) . . ?
C25A C26A H26D 109.5 . . ?
C25A C26A H26E 109.5 . . ?
C25A C26A H26F 109.5 . . ?
H26D C26A H26E 109.5 . . ?
H26D C26A H26F 109.5 . . ?
H26E C26A H26F 109.5 . . ?
C25A C27A H27D 109.5 . . ?
C25A C27A H27E 109.5 . . ?
C25A C27A H27F 109.5 . . ?
H27D C27A H27E 109.5 . . ?
H27D C27A H27F 109.5 . . ?
H27E C27A H27F 109.5 . . ?
C25 C27 H27A 109.5 . . ?
C25 C27 H27B 109.5 . . ?
C25 C27 H27C 109.5 . . ?
H27A C27 H27B 109.5 . . ?
H27A C27 H27C 109.5 . . ?
H27B C27 H27C 109.5 . . ?
C29 C30 H30A 109.5 . . ?
C29 C30 H30B 109.5 . . ?
C29 C30 H30C 109.5 . . ?
H30A C30 H30B 109.5 . . ?
H30A C30 H30C 109.5 . . ?
H30B C30 H30C 109.5 . . ?
C25 C28 H28A 109.5 . . ?
C25 C28 H28B 109.5 . . ?
C25 C28 H28C 109.5 . . ?
H28A C28 H28B 109.5 . . ?
H28A C28 H28C 109.5 . . ?
H28B C28 H28C 109.5 . . ?
C104 C105 H105 119.2 . . ?
C100 C105 H105 119.2 . . ?
C100 C105 C104 121.6(10) . . ?
C105 C104 H104 118.4 . . ?
C103 C104 C105 123.3(12) . . ?
C103 C104 H104 118.4 . . ?
C25 C26 H26A 109.5 . . ?
C25 C26 H26B 109.5 . . ?
C25 C26 H26C 109.5 . . ?
H26A C26 H26B 109.5 . . ?
H26A C26 H26C 109.5 . . ?
H26B C26 H26C 109.5 . . ?
C103 C102 H102 117.4 . . ?
C103 C102 C101 125.2(13) . . ?
C101 C102 H102 117.4 . . ?
C104 C103 H103 122.0 . . ?
C102 C103 C104 116.0(14) . . ?
C102 C103 H103 122.0 . . ?
C102 C101 H101 122.1 . . ?
C102 C101 C100 115.8(11) . . ?
C100 C101 H101 122.1 . . ?
C105 C100 C101 117.9(11) . . ?
C105 C100 H100 121.0 . . ?
C101 C100 H100 121.0 . . ?

loop_
_geom_torsion_atom_site_label_1
_geom_torsion_atom_site_label_2
_geom_torsion_atom_site_label_3
_geom_torsion_atom_site_label_4
_geom_torsion
_geom_torsion_site_symmetry_1
_geom_torsion_site_symmetry_2
_geom_torsion_site_symmetry_3
_geom_torsion_site_symmetry_4
_geom_torsion_publ_flag
Mo1 O1 C10 C5 -39.3(7) . . . . ?
Mo1 O1 C10 C9 142.0(4) . . . . ?
Mo1 O2 C16 C11 -9.7(9) . . . . ?
Mo1 O2 C16 C15 170.0(4) . . . . ?
Mo1 C1 C2 N3 172.6(3) . . . . ?
Mo1 C1 C2 C5 -11.4(7) . . . . ?
Mo1A O2A C16A C11A -28.0(7) . . . . ?
Mo1A O2A C16A C15A 153.0(4) . . . . ?
Mo1A O1A C10A C5A -41.9(6) . . . . ?
Mo1A O1A C10A C9A 139.1(4) . . . . ?
Mo1A C1A C2A N3A -174.2(3) . . . . ?
Mo1A C1A C2A C5A 0.3(6) . . . . ?
O2A C16A C15A C14A 178.2(4) . . . . ?
O2A C16A C15A C29A -2.2(7) . . . . ?
O1 C10 C9 C21 0.1(7) . . . . ?
O1 C10 C9 C8 -177.8(4) . . . . ?
O2 C16 C15 C14 -179.1(4) . . . . ?
O2 C16 C15 C29 0.4(7) . . . . ?
N1A N2A N3A C2A 0.3(4) . . . . ?
N1A N2A N3A C63A -173.7(3) . . . . ?
N1A C1A C2A N3A -0.4(4) . . . . ?
N1A C1A C2A C5A 174.1(4) . . . . ?
N1A C11A C16A O2A -0.9(6) . . . . ?
N1A C11A C16A C15A 178.1(4) . . . . ?
N1A C11A C12A C13A -177.0(4) . . . . ?
N2A N1A C1A Mo1A 174.6(3) . . . . ?
N2A N1A C1A C2A 0.6(5) . . . . ?
N2A N1A C11A C16A -165.6(4) . . . . ?
N2A N1A C11A C12A 11.2(6) . . . . ?
N2A N3A C2A C1A 0.1(5) . . . . ?
N2A N3A C2A C5A -174.3(4) . . . . ?
N3A C2A C5A C6A 5.5(7) . . . . ?
N3A C2A C5A C10A 179.9(4) . . . . ?
N1 N2 N3 C2 -0.5(5) . . . . ?
N1 N2 N3 C63 176.5(4) . . . . ?
N1 C1 C2 N3 -2.6(5) . . . . ?
N1 C1 C2 C5 173.5(4) . . . . ?
N1 C11 C16 O2 -2.9(7) . . . . ?
N1 C11 C16 C15 177.4(4) . . . . ?
N1 C11 C12 C13 -177.1(4) . . . . ?
N2 N1 C1 Mo1 -172.6(3) . . . . ?
N2 N1 C1 C2 2.5(5) . . . . ?
N2 N1 C11 C16 -175.4(4) . . . . ?
N2 N1 C11 C12 2.0(6) . . . . ?
N2 N3 C2 C5 -174.0(4) . . . . ?
N2 N3 C2 C1 2.0(5) . . . . ?
C5 C10 C9 C21 -178.6(4) . . . . ?
C5 C10 C9 C8 3.5(7) . . . . ?
C10 C5 C2 N3 -165.8(4) . . . . ?
C10 C5 C2 C1 19.0(7) . . . . ?
C10 C5 C6 C7 2.9(7) . . . . ?
C10 C9 C8 C7 1.0(7) . . . . ?
C1A N1A N2A N3A -0.6(5) . . . . ?
C1A N1A C11A C16A 13.5(7) . . . . ?
C1A N1A C11A C12A -169.7(4) . . . . ?
C1A C2A C5A C6A -167.7(4) . . . . ?
C1A C2A C5A C10A 6.7(6) . . . . ?
C1 N1 N2 N3 -1.3(5) . . . . ?
C1 N1 C11 C16 -0.2(7) . . . . ?
C1 N1 C11 C12 177.2(4) . . . . ?
C2 C5 C10 O1 1.1(6) . . . . ?
C2 C5 C10 C9 179.8(4) . . . . ?
C2 C5 C6 C7 177.4(4) . . . . ?
C11A N1A N2A N3A 178.6(3) . . . . ?
C11A N1A C1A Mo1A -4.5(6) . . . . ?
C11A N1A C1A C2A -178.5(4) . . . . ?
C11A C16A C15A C14A -0.8(7) . . . . ?
C11A C16A C15A C29A 178.8(4) . . . . ?
C11A C12A C13A C14A -1.1(7) . . . . ?
C11A C12A C13A C25A -179.8(5) . . . . ?
C2A C5A C6A C7A 173.1(4) . . . . ?
C2A C5A C10A O1A 8.2(6) . . . . ?
C2A C5A C10A C9A -172.8(4) . . . . ?
C5A C6A C7A C17A -176.7(4) . . . . ?
C5A C6A C7A C8A -0.2(6) . . . . ?
C21 C9 C8 C7 -177.0(4) . . . . ?
C21A C9A C10A O1A -5.7(6) . . . . ?
C21A C9A C10A C5A 175.2(4) . . . . ?
C11 N1 N2 N3 174.5(4) . . . . ?
C11 N1 C1 Mo1 11.9(7) . . . . ?
C11 N1 C1 C2 -172.9(4) . . . . ?
C11 C16 C15 C14 0.6(7) . . . . ?
C11 C16 C15 C29 -179.9(5) . . . . ?
C11 C12 C13 C14 -1.1(7) . . . . ?
C11 C12 C13 C25 -178.4(5) . . . . ?
C16 C11 C12 C13 0.1(8) . . . . ?
C16 C15 C14 C13 -1.7(8) . . . . ?
C16 C15 C29 C31 -62.1(6) . . . . ?
C16 C15 C29 C32 61.0(6) . . . . ?
C16 C15 C29 C30 179.9(5) . . . . ?
C6 C5 C10 O1 175.9(4) . . . . ?
C6 C5 C10 C9 -5.4(7) . . . . ?
C6 C5 C2 N3 19.7(8) . . . . ?
C6 C5 C2 C1 -155.5(5) . . . . ?
C6 C7 C17 C19 62.9(6) . . . . ?
C6 C7 C17 C20 -176.7(5) . . . . ?
C6 C7 C17 C18 -56.2(6) . . . . ?
C6 C7 C8 C9 -3.3(7) . . . . ?
C6A C5A C10A O1A -177.1(4) . . . . ?
C6A C5A C10A C9A 1.9(6) . . . . ?
C15 C14 C13 C12 1.9(8) . . . . ?
C15 C14 C13 C25 179.2(5) . . . . ?
C16A C11A C12A C13A -0.4(7) . . . . ?
C16A C15A C14A C13A -0.8(8) . . . . ?
C16A C15A C29A C31A -60.0(6) . . . . ?
C16A C15A C29A C32A 61.2(6) . . . . ?
C16A C15A C29A C30A -178.8(5) . . . . ?
C8A C9A C10A O1A 177.8(4) . . . . ?
C8A C9A C10A C5A -1.3(6) . . . . ?
C17 C7 C6 C5 -178.5(4) . . . . ?
C17 C7 C8 C9 176.5(5) . . . . ?
C7A C8A C9A C21A -176.6(4) . . . . ?
C7A C8A C9A C10A -0.2(7) . . . . ?
C9A C8A C7A C17A 177.5(4) . . . . ?
C9A C8A C7A C6A 0.9(7) . . . . ?
C22A C21A C9A C8A 115.3(5) . . . . ?
C22A C21A C9A C10A -61.0(6) . . . . ?
C23A C21A C9A C8A -122.6(5) . . . . ?
C23A C21A C9A C10A 61.1(6) . . . . ?
C12A C11A C16A O2A -177.6(4) . . . . ?
C12A C11A C16A C15A 1.4(7) . . . . ?
C10A C5A C6A C7A -1.2(6) . . . . ?
C22 C21 C9 C10 -65.8(6) . . . . ?
C22 C21 C9 C8 112.1(5) . . . . ?
C15A C14A C13A C12A 1.7(8) . . . . ?
C15A C14A C13A C25A -179.6(5) . . . . ?
C14A C15A C29A C31A 119.6(5) . . . . ?
C14A C15A C29A C32A -119.2(5) . . . . ?
C14A C15A C29A C30A 0.8(7) . . . . ?
C23 C21 C9 C10 175.2(4) . . . . ?
C23 C21 C9 C8 -6.9(6) . . . . ?
C12 C11 C16 O2 179.8(4) . . . . ?
C12 C11 C16 C15 0.1(7) . . . . ?
C12 C13 C25 C27 -155.2(6) . . . . ?
C12 C13 C25 C28 82.5(7) . . . . ?
C12 C13 C25 C26 -28.0(8) . . . . ?
C24 C21 C9 C10 55.5(6) . . . . ?
C24 C21 C9 C8 -126.7(5) . . . . ?
C14 C15 C29 C31 117.4(6) . . . . ?
C14 C15 C29 C32 -119.5(6) . . . . ?
C14 C15 C29 C30 -0.7(7) . . . . ?
C14 C13 C25 C27 27.6(8) . . . . ?
C14 C13 C25 C28 -94.7(7) . . . . ?
C14 C13 C25 C26 154.8(6) . . . . ?
C63A N3A C2A C1A 172.6(4) . . . . ?
C63A N3A C2A C5A -1.8(7) . . . . ?
C8 C7 C6 C5 1.3(7) . . . . ?
C8 C7 C17 C19 -116.9(5) . . . . ?
C8 C7 C17 C20 3.5(7) . . . . ?
C8 C7 C17 C18 124.0(5) . . . . ?
C63 N3 C2 C5 9.8(8) . . . . ?
C63 N3 C2 C1 -174.3(5) . . . . ?
C24A C21A C9A C8A -2.9(6) . . . . ?
C24A C21A C9A C10A -179.2(4) . . . . ?
C29 C15 C14 C13 178.8(5) . . . . ?
C29A C15A C14A C13A 179.6(5) . . . . ?
C18A C17A C7A C6A -5.7(7) . . . . ?
C18A C17A C7A C8A 177.9(5) . . . . ?
C20A C17A C7A C6A -125.9(5) . . . . ?
C20A C17A C7A C8A 57.6(6) . . . . ?
C19A C17A C7A C6A 114.9(5) . . . . ?
C19A C17A C7A C8A -61.5(6) . . . . ?
C28A C25A C13A C12A 109.6(6) . . . . ?
C28A C25A C13A C14A -69.1(7) . . . . ?
C26A C25A C13A C12A -131.5(5) . . . . ?
C26A C25A C13A C14A 49.9(7) . . . . ?
C27A C25A C13A C12A -11.4(7) . . . . ?
C27A C25A C13A C14A 170.0(5) . . . . ?
C105 C104 C103 C102 3.6(16) . . . . ?
C104 C105 C100 C101 -1.5(13) . . . . ?
C102 C101 C100 C105 1.0(13) . . . . ?
C103 C102 C101 C100 2.0(17) . . . . ?
C101 C102 C103 C104 -4.2(18) . . . . ?
C100 C105 C104 C103 -0.9(15) . . . . ?

_shelx_res_file                  
;
    sh_fn_064.res created by SHELXL-2014/7

TITL sh_fn_064_a.res in P2(1)/c
REM Old TITL SH_FN_064 in P2(1)/c
REM SHELXT solution in P2(1)/c
REM R1 0.190, Rweak 0.028, Alpha 0.065, Orientation as input
REM Formula found by SHELXT: C68 N8 O6 Mo2
CELL 0.71073 20.4851 19.3444 18.6651 90 113.992 90
ZERR 4 0.0021 0.0016 0.0016 0 0.002 0
LATT 1
SYMM -X,0.5+Y,0.5-Z
SFAC C H Mo N O
UNIT 272 368 8 24 32
ISOR 0.001 0.002 C10
ISOR 0.01 0.002 C26 C27 C28

L.S. 15 0 0
PLAN  10
SIZE 0.01 0.04 0.05
TEMP -120.15
CONF
BOND $H
list 4
MORE -1
fmap 2 53
acta
OMIT -4 50
OMIT -2 1 1
OMIT -3 17 6
OMIT 0 17 2
REM <olex2.extras>
REM <HklSrc "%.\\SH_FN_064.hkl">
REM </olex2.extras>

WGHT    0.036100   21.675600
FVAR       0.06111
MO1   3    0.810143    0.723608    0.573012    11.00000    0.02370    0.02058 =
         0.01693   -0.00276    0.01004   -0.00091
MO1A  3    0.602347    0.527813    0.706940    11.00000    0.02318    0.02423 =
         0.01459   -0.00257    0.00613   -0.00458
O2A   5    0.650720    0.443838    0.754773    11.00000    0.03080    0.02947 =
         0.02038   -0.00409    0.00305    0.00042
O1A   5    0.526087    0.582408    0.631773    11.00000    0.01995    0.02425 =
         0.02204   -0.00124    0.00377   -0.00305
O1    5    0.723362    0.767851    0.567608    11.00000    0.02735    0.02394 =
         0.01136   -0.00195    0.00935    0.00327
O2    5    0.895036    0.667772    0.619005    11.00000    0.03560    0.03639 =
         0.03061    0.00876    0.01966    0.01029
O11   5    0.768743    0.676890    0.489143    11.00000    0.03626    0.04664 =
         0.02484   -0.01978    0.01213   -0.00170
N1A   4    0.553665    0.382506    0.620709    11.00000    0.02111    0.02409 =
         0.01750   -0.00268    0.00743   -0.00456
O11A  5    0.591732    0.554712    0.788708    11.00000    0.04438    0.03531 =
         0.01617   -0.00495    0.01144    0.00310
O10A  5    0.671406    0.568607    0.695524    11.00000    0.02335    0.03432 =
         0.02970    0.00422    0.00738   -0.00846
N2A   4    0.501712    0.346126    0.566656    11.00000    0.02858    0.02596 =
         0.01716   -0.00290    0.01025   -0.00318
N3A   4    0.450459    0.392060    0.533022    11.00000    0.02257    0.02218 =
         0.01440   -0.00016    0.00766   -0.00405
N1    4    0.847006    0.644650    0.736142    11.00000    0.02719    0.02338 =
         0.02056    0.00060    0.00800   -0.00089
N2    4    0.827973    0.634421    0.795246    11.00000    0.03231    0.02950 =
         0.02421    0.00351    0.00966   -0.00014
N3    4    0.776334    0.680564    0.782995    11.00000    0.03241    0.02957 =
         0.01823    0.00232    0.00978   -0.00220
O10   5    0.851340    0.794985    0.558599    11.00000    0.03676    0.02548 =
         0.05495    0.00346    0.02498   -0.00484
C5    1    0.715228    0.778516    0.691479    11.00000    0.02530    0.01900 =
         0.01521   -0.00095    0.01016   -0.00083
C10   1    0.696891    0.801755    0.613905    11.00000    0.02024    0.02033 =
         0.01888   -0.00145    0.00855    0.00013
C1A   1    0.537925    0.450869    0.622709    11.00000    0.02371    0.02032 =
         0.01653    0.00196    0.01037   -0.00182
C1    1    0.808034    0.695354    0.684567    11.00000    0.02280    0.02004 =
         0.01844   -0.00177    0.00592    0.00160
C2    1    0.762891    0.719877    0.717937    11.00000    0.02294    0.02302 =
         0.01363   -0.00315    0.00485   -0.00451
C11A  1    0.616865    0.346052    0.668844    11.00000    0.02276    0.02409 =
         0.01961    0.00514    0.00787    0.00032
C2A   1    0.468921    0.457546    0.564521    11.00000    0.02486    0.02042 =
         0.01329    0.00072    0.01195   -0.00628
C5A   1    0.423562    0.518901    0.546434    11.00000    0.02688    0.02219 =
         0.01607    0.00041    0.01488   -0.00369
C21   1    0.628744    0.883261    0.498568    11.00000    0.02800    0.02794 =
         0.01503    0.00360    0.00892    0.00525
C7    1    0.648132    0.873907    0.713313    11.00000    0.03410    0.01754 =
         0.01588   -0.00225    0.01409    0.00254
C21A  1    0.446235    0.705571    0.628892    11.00000    0.02910    0.02469 =
         0.02895   -0.00367    0.01169    0.00026
C17A  1    0.227665    0.576523    0.438629    11.00000    0.01839    0.03002 =
         0.02534    0.00194    0.00400    0.00024
C11   1    0.907010    0.606943    0.734904    11.00000    0.02459    0.02026 =
         0.03063   -0.00485    0.00507    0.00270
C16   1    0.929661    0.621924    0.675551    11.00000    0.02749    0.02429 =
         0.02914   -0.00504    0.00924   -0.00056
C6    1    0.691406    0.816471    0.739857    11.00000    0.03252    0.02572 =
         0.01488    0.00199    0.01288   -0.00071
AFIX  43
H6    2    0.705429    0.802318    0.792781    11.00000   -1.20000
AFIX   0
C9    1    0.650852    0.858106    0.583804    11.00000    0.02148    0.02256 =
         0.01485   -0.00016    0.00912   -0.00110

C6A   1    0.350797    0.518856    0.497571    11.00000    0.02466    0.02459 =
         0.01544   -0.00110    0.00939   -0.00384
AFIX  43
H6A   2    0.329751    0.477909    0.469624    11.00000   -1.20000
AFIX   0

C15   1    0.990324    0.587314    0.675716    11.00000    0.02333    0.02884 =
         0.03573   -0.01020    0.00576    0.00037
C16A  1    0.664236    0.379681    0.736786    11.00000    0.02653    0.02446 =
         0.02002    0.00024    0.01041   -0.00434
C8A   1    0.341552    0.635674    0.531045    11.00000    0.02638    0.02500 =
         0.02479    0.00147    0.00964    0.00136
AFIX  43
H8A   2    0.312815    0.675464    0.525949    11.00000   -1.20000
AFIX   0

C17   1    0.625306    0.914399    0.770038    11.00000    0.04101    0.02791 =
         0.02296   -0.00117    0.02007    0.00812
C7A   1    0.308492    0.576525    0.488630    11.00000    0.02516    0.03163 =
         0.01799    0.00179    0.01067   -0.00239
C9A   1    0.413520    0.639897    0.579994    11.00000    0.03130    0.02570 =
         0.01842   -0.00256    0.01365   -0.00168
C22A  1    0.473316    0.687794    0.716657    11.00000    0.04753    0.03544 =
         0.02345   -0.00917    0.01315   -0.00153
AFIX 137
H22D  2    0.433823    0.669208    0.727628    11.00000   -1.50000
H22E  2    0.491933    0.729653    0.747905    11.00000   -1.50000
H22F  2    0.511428    0.653206    0.730303    11.00000   -1.50000
AFIX   0
C23A  1    0.507251    0.734230    0.609663    11.00000    0.04358    0.02859 =
         0.03228   -0.00935    0.01543   -0.01014
AFIX 137
H23D  2    0.546435    0.700656    0.625616    11.00000   -1.50000
H23E  2    0.524537    0.777718    0.637989    11.00000   -1.50000
H23F  2    0.489678    0.742584    0.553125    11.00000   -1.50000
AFIX   0
C12A  1    0.628412    0.278744    0.650537    11.00000    0.03560    0.02432 =
         0.02725    0.00096    0.01171   -0.00111
AFIX  43
H12A  2    0.595208    0.257304    0.604281    11.00000   -1.20000
AFIX   0
C10A  1    0.454835    0.580116    0.586637    11.00000    0.02587    0.02596 =
         0.01395    0.00108    0.01072   -0.00260

C22   1    0.695595    0.911599    0.489865    11.00000    0.03797    0.03411 =
         0.01810    0.00501    0.01119   -0.00137
AFIX 137
H22A  2    0.714592    0.951110    0.525120    11.00000   -1.50000
H22B  2    0.682624    0.926387    0.435572    11.00000   -1.50000
H22C  2    0.732008    0.875287    0.503377    11.00000   -1.50000
AFIX   0

C15A  1    0.726176    0.344493    0.787047    11.00000    0.02707    0.03311 =
         0.02314    0.00502    0.00867   -0.00246
C14A  1    0.736111    0.277701    0.766462    11.00000    0.02906    0.03274 =
         0.02627    0.00914    0.00434    0.00467
AFIX  43
H14A  2    0.778041    0.253837    0.799708    11.00000   -1.20000
AFIX   0

C23   1    0.573185    0.941743    0.476946    11.00000    0.04485    0.03824 =
         0.02430    0.01007    0.01429    0.01800
AFIX 137
H23A  2    0.530796    0.925692    0.483982    11.00000   -1.50000
H23B  2    0.559630    0.955107    0.422110    11.00000   -1.50000
H23C  2    0.593719    0.981701    0.510966    11.00000   -1.50000
AFIX   0
C12   1    0.941965    0.559486    0.793971    11.00000    0.03085    0.02638 =
         0.02924    0.00016    0.00243    0.00051
AFIX  43
H12   2    0.924952    0.550497    0.833419    11.00000   -1.20000
AFIX   0
C24   1    0.595509    0.824368    0.439908    11.00000    0.04021    0.03555 =
         0.01454   -0.00061    0.00448    0.00166
AFIX 137
H24A  2    0.631262    0.788119    0.448099    11.00000   -1.50000
H24B  2    0.579339    0.842285    0.386335    11.00000   -1.50000
H24C  2    0.554697    0.805081    0.447822    11.00000   -1.50000
AFIX   0
C14   1    1.023241    0.539898    0.734848    11.00000    0.02764    0.03372 =
         0.04472   -0.00988    0.00720    0.00462
AFIX  43
H14   2    1.063333    0.515531    0.734388    11.00000   -1.20000
AFIX   0

C25A  1    0.703744    0.168717    0.682176    11.00000    0.04245    0.02668 =
         0.04412    0.00190    0.01364    0.00385
C63A  1    0.383141    0.362703    0.476041    11.00000    0.02414    0.02753 =
         0.02109   -0.00297    0.00414   -0.00427
AFIX 137
H63D  2    0.390823    0.314445    0.465470    11.00000   -1.50000
H63E  2    0.366972    0.389273    0.427165    11.00000   -1.50000
H63F  2    0.346768    0.364828    0.497516    11.00000   -1.50000
AFIX   0

C8    1    0.627608    0.892024    0.634758    11.00000    0.02862    0.02375 =
         0.01882   -0.00102    0.01055    0.00400
AFIX  43
H8    2    0.595776    0.929889    0.614908    11.00000   -1.20000
AFIX   0

C13A  1    0.688369    0.243130    0.699867    11.00000    0.03500    0.02514 =
         0.03137    0.00654    0.01224   -0.00020
C63   1    0.742332    0.677466    0.838379    11.00000    0.05460    0.03237 =
         0.02936    0.00717    0.02794    0.00317
AFIX 137
H63A  2    0.751519    0.632231    0.864251    11.00000   -1.50000
H63B  2    0.690699    0.684213    0.810093    11.00000   -1.50000
H63C  2    0.762015    0.713880    0.877870    11.00000   -1.50000
AFIX   0

C31A  1    0.808914    0.446761    0.837577    11.00000    0.03049    0.04130 =
         0.04030    0.00279    0.00464   -0.00788
AFIX 137
H31D  2    0.832264    0.434309    0.802808    11.00000   -1.50000
H31E  2    0.843605    0.469202    0.884773    11.00000   -1.50000
H31F  2    0.769337    0.478600    0.810266    11.00000   -1.50000
AFIX   0
C24A  1    0.390163    0.762917    0.611827    11.00000    0.04223    0.03086 =
         0.04606   -0.00935    0.01102    0.00350
AFIX 137
H24D  2    0.370943    0.774787    0.555984    11.00000   -1.50000
H24E  2    0.412411    0.803870    0.643148    11.00000   -1.50000
H24F  2    0.351320    0.746724    0.625447    11.00000   -1.50000
AFIX   0

C29   1    1.017220    0.602252    0.611650    11.00000    0.02900    0.04546 =
         0.04552   -0.00929    0.01602    0.00476
C19   1    0.692058    0.944387    0.835587    11.00000    0.06387    0.03401 =
         0.02602   -0.00838    0.01893    0.00549
AFIX 137
H19A  2    0.723018    0.906589    0.865479    11.00000   -1.50000
H19B  2    0.677930    0.972537    0.870572    11.00000   -1.50000
H19C  2    0.717964    0.973234    0.812679    11.00000   -1.50000
AFIX   0
C13   1    1.001774    0.525347    0.795015    11.00000    0.02997    0.02454 =
         0.04114   -0.00515    0.00104    0.00536
C31   1    0.959607    0.582428    0.531081    11.00000    0.04202    0.05725 =
         0.03967   -0.01209    0.01993    0.00294
AFIX 137
H31A  2    0.947235    0.533520    0.531360    11.00000   -1.50000
H31B  2    0.977852    0.590241    0.490680    11.00000   -1.50000
H31C  2    0.916967    0.610870    0.519787    11.00000   -1.50000
AFIX   0

C32A  1    0.743406    0.399599    0.916429    11.00000    0.05797    0.04197 =
         0.02272   -0.00357    0.00948   -0.01046
AFIX 137
H32D  2    0.700911    0.427750    0.887978    11.00000   -1.50000
H32E  2    0.776876    0.425860    0.961193    11.00000   -1.50000
H32F  2    0.729354    0.357234    0.935267    11.00000   -1.50000
AFIX   0
C29A  1    0.779726    0.380638    0.861104    11.00000    0.03093    0.03169 =
         0.02369    0.00016   -0.00518   -0.00283

C20   1    0.574448    0.973472    0.730184    11.00000    0.05975    0.04145 =
         0.03331   -0.00148    0.02771    0.01963
AFIX 137
H20A  2    0.597274    1.005160    0.706396    11.00000   -1.50000
H20B  2    0.562725    0.998443    0.769097    11.00000   -1.50000
H20C  2    0.530583    0.954866    0.689386    11.00000   -1.50000
AFIX   0
C18   1    0.587916    0.865238    0.805807    11.00000    0.07810    0.04230 =
         0.05254   -0.00325    0.05510    0.00134
AFIX 137
H18A  2    0.544994    0.846099    0.764045    11.00000   -1.50000
H18B  2    0.574390    0.890676    0.843104    11.00000   -1.50000
H18C  2    0.620474    0.827528    0.833126    11.00000   -1.50000
AFIX   0

C30A  1    0.843344    0.334260    0.906025    11.00000    0.04686    0.05071 =
         0.03881    0.00019   -0.01149    0.00780
AFIX 137
H30D  2    0.826515    0.291425    0.920902    11.00000   -1.50000
H30E  2    0.875858    0.358239    0.953342    11.00000   -1.50000
H30F  2    0.868612    0.323263    0.872748    11.00000   -1.50000
AFIX   0
C18A  1    0.202125    0.509052    0.394842    11.00000    0.03371    0.05355 =
         0.08246   -0.01900    0.00053   -0.00314
AFIX 137
H18D  2    0.227152    0.500831    0.360684    11.00000   -1.50000
H18E  2    0.150581    0.511658    0.362992    11.00000   -1.50000
H18F  2    0.212131    0.471043    0.432539    11.00000   -1.50000
AFIX   0
C20A  1    0.208446    0.634980    0.378369    11.00000    0.03800    0.06248 =
         0.04985    0.01828    0.00324   -0.00245
AFIX 137
H20D  2    0.224012    0.679245    0.405528    11.00000   -1.50000
H20E  2    0.156603    0.635832    0.347906    11.00000   -1.50000
H20F  2    0.232409    0.627324    0.343058    11.00000   -1.50000
AFIX   0
C19A  1    0.188017    0.588235    0.491272    11.00000    0.03115    0.10671 =
         0.05305    0.00158    0.02171    0.00172
AFIX 137
H19D  2    0.198906    0.550473    0.529386    11.00000   -1.50000
H19E  2    0.136465    0.589504    0.459153    11.00000   -1.50000
H19F  2    0.203200    0.632256    0.519108    11.00000   -1.50000
AFIX   0

C32   1    1.038319    0.678304    0.613997    11.00000    0.03511    0.05383 =
         0.05814   -0.00378    0.02263   -0.00841
AFIX 137
H32A  2    0.996595    0.707511    0.604877    11.00000   -1.50000
H32B  2    1.055793    0.687108    0.573148    11.00000   -1.50000
H32C  2    1.076093    0.689041    0.665471    11.00000   -1.50000
AFIX   0

C28A  1    0.768004    0.169306    0.659467    11.00000    0.07490    0.04176 =
         0.07137   -0.00329    0.04389    0.01024
AFIX 137
H28D  2    0.755300    0.194503    0.610065    11.00000   -1.50000
H28E  2    0.781043    0.121689    0.653021    11.00000   -1.50000
H28F  2    0.808608    0.192102    0.700847    11.00000   -1.50000
AFIX   0

C25   1    1.041157    0.471041    0.857774    11.00000    0.04300    0.04447 =
         0.04172    0.00417    0.00082    0.02145
C26A  1    0.722200    0.124290    0.755776    11.00000    0.05352    0.03168 =
         0.05796    0.01153    0.01646    0.00554
AFIX 137
H26D  2    0.764700    0.143124    0.798401    11.00000   -1.50000
H26E  2    0.731748    0.076758    0.744598    11.00000   -1.50000
H26F  2    0.681961    0.124564    0.771416    11.00000   -1.50000
AFIX   0
C27A  1    0.639838    0.136344    0.615899    11.00000    0.06247    0.03036 =
         0.05982   -0.00512    0.00047    0.01005
AFIX 137
H27D  2    0.598887    0.135425    0.630333    11.00000   -1.50000
H27E  2    0.651749    0.089045    0.606686    11.00000   -1.50000
H27F  2    0.627754    0.163731    0.568029    11.00000   -1.50000
AFIX   0

C27   1    1.116860    0.462721    0.871086    11.00000    0.08018    0.08321 =
         0.09122    0.01176    0.03053   -0.00174
AFIX 137
H27A  2    1.119747    0.442890    0.824146    11.00000   -1.50000
H27B  2    1.140599    0.431824    0.915808    11.00000   -1.50000
H27C  2    1.140491    0.507927    0.882141    11.00000   -1.50000
AFIX   0
C30   1    1.084438    0.558426    0.623989    11.00000    0.03736    0.07832 =
         0.06275   -0.00253    0.02404    0.01879
AFIX 137
H30A  2    1.122777    0.569890    0.674830    11.00000   -1.50000
H30B  2    1.100218    0.568522    0.582073    11.00000   -1.50000
H30C  2    1.072754    0.509200    0.622855    11.00000   -1.50000
AFIX   0
C28   1    1.002905    0.402257    0.833788    11.00000    0.08284    0.08227 =
         0.09130    0.00874    0.03146   -0.00166
AFIX 137
H28A  2    0.953291    0.407345    0.827589    11.00000   -1.50000
H28B  2    1.027045    0.367660    0.874313    11.00000   -1.50000
H28C  2    1.003658    0.387315    0.783961    11.00000   -1.50000
AFIX   0

C105  1    0.986086    0.711458    0.928597    11.00000    0.07003    0.09646 =
         0.06540   -0.00136   -0.00275   -0.00909
AFIX  43
H105  2    1.002677    0.678555    0.969926    11.00000   -1.20000
AFIX   0
C104  1    0.928398    0.751845    0.919646    11.00000    0.07184    0.13148 =
         0.08315   -0.04121    0.01005   -0.03222
AFIX  43
H104  2    0.906024    0.745330    0.954846    11.00000   -1.20000
AFIX   0

C26   1    1.032678    0.484746    0.935070    11.00000    0.11616    0.11368 =
         0.11197    0.00265    0.04355    0.00635
AFIX 137
H26A  2    1.056285    0.528346    0.958034    11.00000   -1.50000
H26B  2    1.054581    0.446846    0.971891    11.00000   -1.50000
H26C  2    0.981786    0.487740    0.924327    11.00000   -1.50000
AFIX   0

C102  1    0.932422    0.804719    0.813234    11.00000    0.11360    0.10398 =
         0.09531    0.00640    0.00610   -0.03661
AFIX  43
H102  2    0.912409    0.836407    0.770998    11.00000   -1.20000
AFIX   0
C103  1    0.901834    0.800269    0.863515    11.00000    0.08834    0.10424 =
         0.13767   -0.05003   -0.01105   -0.01104
AFIX  43
H103  2    0.863441    0.829554    0.860073    11.00000   -1.20000
AFIX   0
C101  1    0.991611    0.766578    0.817460    11.00000    0.12943    0.11676 =
         0.10276   -0.02691    0.04770   -0.07213
AFIX  43
H101  2    1.012555    0.772610    0.780867    11.00000   -1.20000
AFIX   0
C100  1    1.019248    0.717097    0.881214    11.00000    0.10443    0.07375 =
         0.08979   -0.01721    0.03557   -0.03121
AFIX  43
H100  2    1.059930    0.689609    0.888644    11.00000   -1.20000
AFIX   0
HKLF 4

REM  sh_fn_064_a.res in P2(1)/c
REM R1 =  0.0517 for    8165 Fo > 4sig(Fo)  and  0.0941 for all   11883 data
REM    783 parameters refined using     24 restraints

END

WGHT      0.0361     21.6708

REM Highest difference peak  1.178,  deepest hole -0.738,  1-sigma level  0.095
Q1    1   1.0818  0.5179  0.9291  11.00000  0.05    1.18
Q2    1   1.1180  0.4798  0.9007  11.00000  0.05    0.91
Q3    1   0.9996  0.4204  0.8697  11.00000  0.05    0.86
Q4    1   1.0422  0.7401  0.8207  11.00000  0.05    0.63
Q5    1   0.6773  0.5242  0.7455  11.00000  0.05    0.62
Q6    1   0.1973  0.5193  0.4727  11.00000  0.05    0.54
Q7    1   0.7434  0.7200  0.5382  11.00000  0.05    0.50
Q8    1   0.5380  0.5251  0.6767  11.00000  0.05    0.50
Q9    1   0.8697  0.7189  0.5998  11.00000  0.05    0.44
Q10   1   0.2023  0.5632  0.3443  11.00000  0.05    0.43
;
_shelx_res_checksum              95980
_olex2_submission_special_instructions 'No special instructions were received'
####################################################################### 
# 
# This file contains crystal structure data downloaded from the 
# Cambridge Structural Database (CSD) hosted by the Cambridge 
# Crystallographic Data Centre (CCDC).
# 
# Full information about CCDC data access policies and citation 
# guidelines are available at http://www.ccdc.cam.ac.uk/access/V1 
# 
# Audit and citation data items may have been added by the CCDC. 
# Please retain this information to preserve the provenance of 
# this file and to allow appropriate attribution of the data. 
# 
#######################################################################

data_bip466
_database_code_depnum_ccdc_archive 'CCDC 2383971'
loop_
_audit_author_name
_audit_author_address
'Stephan Hohloch'
;University of Innsbruck
Austria
;
_audit_update_record             
;
2024-09-13 deposited with the CCDC.	2025-01-27 downloaded from the CCDC.
;
_audit_creation_date             2024-09-13
_audit_creation_method           
;
Olex2 1.5-alpha
(compiled 2024.02.16 svn.r378c4104 for OlexSys, GUI svn.r6928)
;
_shelx_SHELXL_version_number     2018/3
_chemical_name_common            ?
_chemical_name_systematic        ?
_chemical_formula_moiety         'C31 H42 Mo N2 O4, 0.5[C4H10O]'
_chemical_formula_sum            'C33 H47 Mo N2 O4.50'
_chemical_formula_weight         639.66
_chemical_melting_point          ?
loop_
_atom_type_symbol
_atom_type_description
_atom_type_scat_dispersion_real
_atom_type_scat_dispersion_imag
_atom_type_scat_source
C C 0.0033 0.0016 'International Tables Vol C Tables 4.2.6.8 and 6.1.1.4'
H H 0.0000 0.0000 'International Tables Vol C Tables 4.2.6.8 and 6.1.1.4'
Mo Mo -1.6832 0.6857 'International Tables Vol C Tables 4.2.6.8 and 6.1.1.4'
N N 0.0061 0.0033 'International Tables Vol C Tables 4.2.6.8 and 6.1.1.4'
O O 0.0106 0.0060 'International Tables Vol C Tables 4.2.6.8 and 6.1.1.4'

_shelx_space_group_comment       
;
The symmetry employed for this shelxl refinement is uniquely defined
by the following loop, which should always be used as a source of
symmetry information in preference to the above space-group names.
They are only intended as comments.
;
_space_group_crystal_system      monoclinic
_space_group_IT_number           13
_space_group_name_H-M_alt        'P 1 2/c 1'
_space_group_name_Hall           '-P 2yc'
loop_
_space_group_symop_operation_xyz
'x, y, z'
'-x, y, -z+1/2'
'-x, -y, -z'
'x, -y, z-1/2'

_cell_length_a                   15.096(3)
_cell_length_b                   15.209(3)
_cell_length_c                   43.452(9)
_cell_angle_alpha                90
_cell_angle_beta                 90.09(3)
_cell_angle_gamma                90
_cell_volume                     9977(3)
_cell_formula_units_Z            12
_cell_measurement_reflns_used    16141
_cell_measurement_temperature    123
_cell_measurement_theta_max      26.41
_cell_measurement_theta_min      2.30
_shelx_estimated_absorpt_T_max   0.950
_shelx_estimated_absorpt_T_min   0.938
_exptl_absorpt_coefficient_mu    0.432
_exptl_absorpt_correction_T_max  0.7454
_exptl_absorpt_correction_T_min  0.6865
_exptl_absorpt_correction_type   multi-scan
_exptl_absorpt_process_details   
;
SADABS-2016/2 (Bruker,2016/2) was used for absorption correction.
wR2(int) was 0.1292 before and 0.0559 after correction.
The Ratio of minimum to maximum transmission is 0.9210.
The \l/2 correction factor is Not present.
;
_exptl_absorpt_special_details   ?
_exptl_crystal_colour            'clear light yellow'
_exptl_crystal_colour_lustre     clear
_exptl_crystal_colour_modifier   light
_exptl_crystal_colour_primary    yellow
_exptl_crystal_density_diffrn    1.278
_exptl_crystal_density_meas      ?
_exptl_crystal_density_method    ?
_exptl_crystal_description       block
_exptl_crystal_F_000             4044
_exptl_crystal_size_max          0.15
_exptl_crystal_size_mid          0.14
_exptl_crystal_size_min          0.12
_exptl_transmission_factor_max   ?
_exptl_transmission_factor_min   ?
_diffrn_reflns_av_R_equivalents  0.0487
_diffrn_reflns_av_unetI/netI     0.0446
_diffrn_reflns_Laue_measured_fraction_full 0.999
_diffrn_reflns_Laue_measured_fraction_max 0.997
_diffrn_reflns_limit_h_max       18
_diffrn_reflns_limit_h_min       -18
_diffrn_reflns_limit_k_max       19
_diffrn_reflns_limit_k_min       -16
_diffrn_reflns_limit_l_max       50
_diffrn_reflns_limit_l_min       -54
_diffrn_reflns_number            98369
_diffrn_reflns_point_group_measured_fraction_full 0.999
_diffrn_reflns_point_group_measured_fraction_max 0.997
_diffrn_reflns_theta_full        25.242
_diffrn_reflns_theta_max         26.414
_diffrn_reflns_theta_min         2.304
_diffrn_ambient_temperature      123
_diffrn_detector_area_resol_mean ?
_diffrn_measured_fraction_theta_full 0.999
_diffrn_measured_fraction_theta_max 0.997
_diffrn_measurement_device_type  'Bruker D8 Venture'
_diffrn_measurement_method       '\w scans'
_diffrn_radiation_monochromator  graphite
_diffrn_radiation_type           MoK\a
_diffrn_radiation_wavelength     0.71073
_diffrn_source                   ?
_reflns_Friedel_coverage         0.000
_reflns_Friedel_fraction_full    .
_reflns_Friedel_fraction_max     .
_reflns_number_gt                16141
_reflns_number_total             20423
_reflns_special_details          
;
 Reflections were merged by SHELXL according to the crystal
 class for the calculation of statistics and refinement.
 
 Structure factors included contributions from the .fab file.
 
 _reflns_Friedel_fraction is defined as the number of unique
 Friedel pairs measured divided by the number that would be
 possible theoretically, ignoring centric projections and
 systematic absences.
;
_reflns_threshold_expression     'I > 2\s(I)'
_computing_cell_refinement       ?
_computing_data_collection       ?
_computing_data_reduction        ?
_computing_molecular_graphics    'Olex2 1.5-alpha (Dolomanov et al., 2009)'
_computing_publication_material  'Olex2 1.5-alpha (Dolomanov et al., 2009)'
_computing_structure_refinement  'XL  (Sheldrick, 2008)'
_computing_structure_solution    'SHELXT  (Sheldrick, 2015)'
_refine_diff_density_max         1.212
_refine_diff_density_min         -0.496
_refine_diff_density_rms         0.077
_refine_ls_extinction_coef       .
_refine_ls_extinction_method     none
_refine_ls_goodness_of_fit_ref   1.029
_refine_ls_hydrogen_treatment    constr
_refine_ls_matrix_type           full
_refine_ls_number_parameters     1063
_refine_ls_number_reflns         20423
_refine_ls_number_restraints     0
_refine_ls_R_factor_all          0.0618
_refine_ls_R_factor_gt           0.0438
_refine_ls_restrained_S_all      1.029
_refine_ls_shift/su_max          0.003
_refine_ls_shift/su_mean         0.000
_refine_ls_structure_factor_coef Fsqd
_refine_ls_weighting_details     
'w=1/[\s^2^(Fo^2^)+(0.0379P)^2^+15.8211P] where P=(Fo^2^+2Fc^2^)/3'
_refine_ls_weighting_scheme      calc
_refine_ls_wR_factor_gt          0.0930
_refine_ls_wR_factor_ref         0.0990
_refine_special_details          ?
_olex2_refinement_description    
;
1. Fixed Uiso
 At 1.2 times of:
  All C(H) groups
 At 1.5 times of:
  All C(H,H,H) groups
2.a Aromatic/amide H refined with riding coordinates:
 C6A(H6A), C6(H6), C2A(H2A), C2(H2), C3(H3), C12A(H12A), C8A(H8A), C3B(H3B),
 C3A(H3A), C8(H8), C2B(H2B), C12B(H12B), C14B(H14B), C14A(H14A), C14(H14),
 C12(H12), C6B(H6B), C8B(H8B)
2.b Idealised Me refined as rotating group:
 C23(H23D,H23E,H23F), C31B(H31G,H31H,H31I), C19A(H19A,H19B,H19C), C24A(H24A,
 H24B,H24C), C23A(H23A,H23B,H23C), C20A(H20A,H20B,H20C), C30B(H30G,H30H,H30I),
 C24(H24D,H24E,H24F), C18A(H18A,H18B,H18C), C22A(H22A,H22B,H22C), C32B(H32G,
 H32H,H32I), C30(H30D,H30E,H30F), C27B(H27G,H27H,H27I), C22(H22D,H22E,H22F),
 C30A(H30A,H30B,H30C), C31A(H31A,H31B,H31C), C24B(H24G,H24H,H24I), C26B(H26G,
 H26H,H26I), C19(H19D,H19E,H19F), C23B(H23G,H23H,H23I), C32(H32D,H32E,H32F),
 C18(H18D,H18E,H18F), C31(H31D,H31E,H31F), C32A(H32A,H32B,H32C), C26(H26D,H26E,
 H26F), C20(H20D,H20E,H20F), C28A(H28A,H28B,H28C), C20B(H20G,H20H,H20I),
 C28B(H28G,H28H,H28I), C19B(H19G,H19H,H19I), C22B(H22G,H22H,H22I), C26A(H26A,
 H26B,H26C), C27A(H27A,H27B,H27C), C28(H28D,H28E,H28F), C27(H27D,H27E,H27F),
 C18B(H18G,H18H,H18I)
;
_atom_sites_solution_hydrogens   geom
_atom_sites_solution_primary     dual
_atom_sites_solution_secondary   ?
loop_
_atom_site_label
_atom_site_type_symbol
_atom_site_fract_x
_atom_site_fract_y
_atom_site_fract_z
_atom_site_U_iso_or_equiv
_atom_site_adp_type
_atom_site_occupancy
_atom_site_site_symmetry_order
_atom_site_calc_flag
_atom_site_refinement_flags_posn
_atom_site_refinement_flags_adp
_atom_site_refinement_flags_occupancy
_atom_site_disorder_assembly
_atom_site_disorder_group
Mo2 Mo 0.36238(2) 0.66332(2) 0.69389(2) 0.01518(6) Uani 1 1 d . . . . .
Mo1 Mo 0.80726(2) 0.59545(2) 0.45759(2) 0.01842(7) Uani 1 1 d . . . . .
Mo3 Mo 0.82055(2) 0.61301(2) 0.61262(2) 0.01754(7) Uani 1 1 d . . . . .
O1A O 0.40834(12) 0.57076(13) 0.66809(4) 0.0182(4) Uani 1 1 d . . . . .
O2A O 0.27716(13) 0.75106(14) 0.70613(5) 0.0238(5) Uani 1 1 d . . . . .
O1B O 0.78816(15) 0.73245(15) 0.60250(5) 0.0308(5) Uani 1 1 d . . . . .
O2 O 0.73502(14) 0.49346(14) 0.46184(5) 0.0275(5) Uani 1 1 d . . . . .
O2B O 0.82840(14) 0.51069(14) 0.63841(4) 0.0257(5) Uani 1 1 d . . . . .
O009 O 0.37261(15) 0.61493(14) 0.72910(4) 0.0261(5) Uani 1 1 d . . . . .
O1 O 0.89775(16) 0.67829(14) 0.46829(5) 0.0296(5) Uani 1 1 d . . . . .
O10A O 0.44611(14) 0.73464(14) 0.68598(5) 0.0290(5) Uani 1 1 d . . . . .
N1 N 0.92639(16) 0.57028(16) 0.51898(5) 0.0179(5) Uani 1 1 d . . . . .
O10 O 0.85476(15) 0.56507(15) 0.42342(5) 0.0288(5) Uani 1 1 d . . . . .
O00E O 0.77222(14) 0.56126(15) 0.58230(5) 0.0291(5) Uani 1 1 d . . . . .
N1A N 0.23292(15) 0.55005(15) 0.65077(5) 0.0149(5) Uani 1 1 d . . . . .
N2A N 0.16779(16) 0.67211(15) 0.66298(5) 0.0172(5) Uani 1 1 d . . . . .
O10B O 0.93170(13) 0.63001(17) 0.60740(5) 0.0311(5) Uani 1 1 d . . . . .
N2B N 0.74552(16) 0.61504(16) 0.68233(5) 0.0190(5) Uani 1 1 d . . . . .
O11 O 0.72508(16) 0.66965(15) 0.45258(5) 0.0353(6) Uani 1 1 d . . . . .
N2 N 0.82805(16) 0.46650(16) 0.51606(5) 0.0186(5) Uani 1 1 d . . . . .
N1B N 0.68782(17) 0.72057(17) 0.65520(6) 0.0248(6) Uani 1 1 d . . . . .
C5A C 0.29300(18) 0.47724(19) 0.65018(6) 0.0153(6) Uani 1 1 d . . . . .
C6A C 0.26221(19) 0.39471(19) 0.64133(6) 0.0161(6) Uani 1 1 d . . . . .
H6A H 0.202119 0.387645 0.635305 0.019 Uiso 1 1 calc R U . . .
C6 C 1.03497(19) 0.6783(2) 0.53721(6) 0.0202(6) Uani 1 1 d . . . . .
H6 H 1.045558 0.642453 0.554738 0.024 Uiso 1 1 calc R U . . .
C9 C 1.00105(19) 0.78471(19) 0.48576(6) 0.0184(6) Uani 1 1 d . . . . .
C1A C 0.24469(18) 0.62654(19) 0.66658(6) 0.0157(6) Uani 1 1 d . . . . .
C2A C 0.14924(18) 0.5482(2) 0.63780(6) 0.0183(6) Uani 1 1 d . . . . .
H2A H 0.125144 0.502287 0.625567 0.022 Uiso 1 1 calc R U . . .
C7A C 0.31850(19) 0.32294(19) 0.64126(6) 0.0168(6) Uani 1 1 d . . . . .
C10A C 0.38019(19) 0.49003(19) 0.65936(6) 0.0171(6) Uani 1 1 d . . . . .
C2 C 0.9471(2) 0.50841(19) 0.54141(6) 0.0198(6) Uani 1 1 d . . . . .
H2 H 0.995288 0.511011 0.555489 0.024 Uiso 1 1 calc R U . . .
C11A C 0.15087(19) 0.75949(19) 0.67371(6) 0.0189(6) Uani 1 1 d . . . . .
C5 C 0.97361(19) 0.65125(19) 0.51521(6) 0.0173(6) Uani 1 1 d . . . . .
C10 C 0.9562(2) 0.7041(2) 0.48963(6) 0.0194(6) Uani 1 1 d . . . . .
C1B C 0.74555(19) 0.6529(2) 0.65370(7) 0.0212(7) Uani 1 1 d . . . . .
C3 C 0.8865(2) 0.4445(2) 0.53942(6) 0.0212(7) Uani 1 1 d . . . . .
H3 H 0.884037 0.393165 0.551834 0.025 Uiso 1 1 calc R U . . .
C12A C 0.0772(2) 0.8047(2) 0.66295(7) 0.0224(7) Uani 1 1 d . . . . .
H12A H 0.038277 0.777073 0.648730 0.027 Uiso 1 1 calc R U . . .
C11B C 0.78848(19) 0.5348(2) 0.69089(6) 0.0188(6) Uani 1 1 d . . . . .
C1 C 0.8535(2) 0.54384(19) 0.50276(6) 0.0179(6) Uani 1 1 d . . . . .
C8A C 0.40704(19) 0.3378(2) 0.64982(6) 0.0200(6) Uani 1 1 d . . . . .
H8A H 0.446772 0.289435 0.649297 0.024 Uiso 1 1 calc R U . . .
C3B C 0.6873(2) 0.6608(2) 0.70133(7) 0.0231(7) Uani 1 1 d . . . . .
H3B H 0.674832 0.647995 0.722282 0.028 Uiso 1 1 calc R U . . .
C29B C 0.90148(19) 0.3418(2) 0.64993(6) 0.0197(6) Uani 1 1 d . . . . .
C3A C 0.10849(19) 0.62289(19) 0.64561(6) 0.0194(6) Uani 1 1 d . . . . .
H3A H 0.049730 0.639311 0.640276 0.023 Uiso 1 1 calc R U . . .
C9A C 0.43991(19) 0.4186(2) 0.65897(6) 0.0190(6) Uani 1 1 d . . . . .
C16A C 0.20896(19) 0.79779(19) 0.69459(6) 0.0185(6) Uani 1 1 d . . . . .
C8 C 1.06201(19) 0.8076(2) 0.50817(6) 0.0197(6) Uani 1 1 d . . . . .
H8 H 1.093094 0.861489 0.505862 0.024 Uiso 1 1 calc R U . . .
C21A C 0.53717(19) 0.4318(2) 0.66820(7) 0.0223(7) Uani 1 1 d . . . . .
C2B C 0.6521(2) 0.7260(2) 0.68466(7) 0.0251(7) Uani 1 1 d . . . . .
H2B H 0.610451 0.768336 0.691650 0.030 Uiso 1 1 calc R U . . .
C10B C 0.7140(2) 0.7792(2) 0.60383(7) 0.0248(7) Uani 1 1 d . . . . .
C21 C 0.9830(2) 0.84323(19) 0.45749(6) 0.0203(6) Uani 1 1 d . . . . .
C15B C 0.86189(18) 0.4004(2) 0.67537(6) 0.0183(6) Uani 1 1 d . . . . .
C23 C 0.8852(2) 0.8707(2) 0.45635(7) 0.0249(7) Uani 1 1 d . . . . .
H23D H 0.870950 0.905490 0.474678 0.037 Uiso 1 1 calc R U . . .
H23E H 0.847754 0.818154 0.455770 0.037 Uiso 1 1 calc R U . . .
H23F H 0.874537 0.906166 0.437872 0.037 Uiso 1 1 calc R U . . .
C12B C 0.7857(2) 0.5054(2) 0.72112(6) 0.0227(7) Uani 1 1 d . . . . .
H12B H 0.759981 0.541515 0.736537 0.027 Uiso 1 1 calc R U . . .
C31B C 0.9815(2) 0.3884(2) 0.63525(7) 0.0249(7) Uani 1 1 d . . . . .
H31G H 0.962170 0.443920 0.625968 0.037 Uiso 1 1 calc R U . . .
H31H H 1.007203 0.350587 0.619326 0.037 Uiso 1 1 calc R U . . .
H31I H 1.026160 0.400393 0.651103 0.037 Uiso 1 1 calc R U . . .
C16B C 0.82720(19) 0.4833(2) 0.66788(6) 0.0191(6) Uani 1 1 d . . . . .
C15A C 0.1946(2) 0.8849(2) 0.70456(6) 0.0229(7) Uani 1 1 d . . . . .
C11 C 0.7482(2) 0.41868(19) 0.50951(6) 0.0195(6) Uani 1 1 d . . . . .
C14B C 0.85754(19) 0.3730(2) 0.70583(6) 0.0214(7) Uani 1 1 d . . . . .
H14B H 0.881158 0.317102 0.711102 0.026 Uiso 1 1 calc R U . . .
C14A C 0.1205(2) 0.9277(2) 0.69299(7) 0.0267(7) Uani 1 1 d . . . . .
H14A H 0.110389 0.986702 0.699253 0.032 Uiso 1 1 calc R U . . .
C7 C 1.08052(19) 0.7561(2) 0.53397(6) 0.0206(6) Uani 1 1 d . . . . .
C19A C 0.1894(2) 0.2278(2) 0.62413(8) 0.0265(7) Uani 1 1 d . . . . .
H19A H 0.153596 0.247804 0.641555 0.040 Uiso 1 1 calc R U . . .
H19B H 0.172731 0.167441 0.618739 0.040 Uiso 1 1 calc R U . . .
H19C H 0.179174 0.266399 0.606425 0.040 Uiso 1 1 calc R U . . .
C17A C 0.2876(2) 0.2304(2) 0.63297(7) 0.0205(6) Uani 1 1 d . . . . .
C13A C 0.0597(2) 0.8894(2) 0.67266(7) 0.0254(7) Uani 1 1 d . . . . .
C16 C 0.7012(2) 0.4366(2) 0.48252(7) 0.0209(6) Uani 1 1 d . . . . .
C29A C 0.2594(2) 0.9305(2) 0.72670(7) 0.0291(7) Uani 1 1 d . . . . .
C14 C 0.5924(2) 0.3323(2) 0.49767(7) 0.0267(7) Uani 1 1 d . . . . .
H14 H 0.538234 0.302355 0.493811 0.032 Uiso 1 1 calc R U . . .
C5B C 0.6584(2) 0.7729(2) 0.62908(7) 0.0300(8) Uani 1 1 d . . . . .
C12 C 0.7168(2) 0.3563(2) 0.53016(7) 0.0244(7) Uani 1 1 d . . . . .
H12 H 0.749090 0.344628 0.548494 0.029 Uiso 1 1 calc R U . . .
C24A C 0.5435(2) 0.4620(2) 0.70203(7) 0.0278(7) Uani 1 1 d . . . . .
H24A H 0.516934 0.520503 0.704110 0.042 Uiso 1 1 calc R U . . .
H24B H 0.605853 0.464444 0.708286 0.042 Uiso 1 1 calc R U . . .
H24C H 0.511737 0.420294 0.715195 0.042 Uiso 1 1 calc R U . . .
C23A C 0.5804(2) 0.4986(2) 0.64648(7) 0.0267(7) Uani 1 1 d . . . . .
H23A H 0.568379 0.481926 0.625097 0.040 Uiso 1 1 calc R U . . .
H23B H 0.644574 0.499365 0.650006 0.040 Uiso 1 1 calc R U . . .
H23C H 0.556032 0.557207 0.650463 0.040 Uiso 1 1 calc R U . . .
C13B C 0.81985(19) 0.4244(2) 0.72904(6) 0.0227(7) Uani 1 1 d . . . . .
C20A C 0.3417(2) 0.1961(2) 0.60521(7) 0.0256(7) Uani 1 1 d . . . . .
H20A H 0.321623 0.136762 0.599815 0.038 Uiso 1 1 calc R U . . .
H20B H 0.404692 0.194381 0.610667 0.038 Uiso 1 1 calc R U . . .
H20C H 0.333045 0.235356 0.587582 0.038 Uiso 1 1 calc R U . . .
C30B C 0.8299(2) 0.3214(2) 0.62577(7) 0.0277(7) Uani 1 1 d . . . . .
H30G H 0.777809 0.296432 0.635957 0.042 Uiso 1 1 calc R U . . .
H30H H 0.853142 0.279136 0.610803 0.042 Uiso 1 1 calc R U . . .
H30I H 0.813132 0.375780 0.615132 0.042 Uiso 1 1 calc R U . . .
C24 C 1.0394(2) 0.9269(2) 0.45793(7) 0.0242(7) Uani 1 1 d . . . . .
H24D H 1.025791 0.962502 0.439731 0.036 Uiso 1 1 calc R U . . .
H24E H 1.102323 0.910976 0.457777 0.036 Uiso 1 1 calc R U . . .
H24F H 1.026236 0.960746 0.476556 0.036 Uiso 1 1 calc R U . . .
C18A C 0.3016(2) 0.1692(2) 0.66072(7) 0.0274(7) Uani 1 1 d . . . . .
H18A H 0.269801 0.192596 0.678575 0.041 Uiso 1 1 calc R U . . .
H18B H 0.364958 0.165425 0.665473 0.041 Uiso 1 1 calc R U . . .
H18C H 0.278942 0.110427 0.655794 0.041 Uiso 1 1 calc R U . . .
C22A C 0.5902(2) 0.3463(2) 0.66571(8) 0.0325(8) Uani 1 1 d . . . . .
H22A H 0.564072 0.301810 0.679250 0.049 Uiso 1 1 calc R U . . .
H22B H 0.651682 0.357127 0.671876 0.049 Uiso 1 1 calc R U . . .
H22C H 0.588702 0.325270 0.644395 0.049 Uiso 1 1 calc R U . . .
C6B C 0.5767(2) 0.8157(2) 0.63007(8) 0.0303(8) Uani 1 1 d . . . . .
H6B H 0.539784 0.809360 0.647625 0.036 Uiso 1 1 calc R U . . .
C32B C 0.9350(2) 0.2540(2) 0.66290(7) 0.0276(7) Uani 1 1 d . . . . .
H32G H 0.981489 0.265124 0.678156 0.041 Uiso 1 1 calc R U . . .
H32H H 0.958989 0.218125 0.646133 0.041 Uiso 1 1 calc R U . . .
H32I H 0.885774 0.222633 0.672681 0.041 Uiso 1 1 calc R U . . .
C13 C 0.6388(2) 0.3110(2) 0.52432(7) 0.0272(7) Uani 1 1 d . . . . .
C30 C 0.6162(2) 0.4002(3) 0.41812(7) 0.0355(8) Uani 1 1 d . . . . .
H30D H 0.669331 0.437246 0.417468 0.053 Uiso 1 1 calc R U . . .
H30E H 0.578683 0.413222 0.400276 0.053 Uiso 1 1 calc R U . . .
H30F H 0.633678 0.338154 0.417655 0.053 Uiso 1 1 calc R U . . .
C29 C 0.5644(2) 0.4191(2) 0.44794(8) 0.0299(8) Uani 1 1 d . . . . .
C27B C 0.7146(2) 0.3876(2) 0.77157(7) 0.0310(8) Uani 1 1 d . . . . .
H27G H 0.689425 0.446924 0.770533 0.047 Uiso 1 1 calc R U . . .
H27H H 0.709249 0.364982 0.792598 0.047 Uiso 1 1 calc R U . . .
H27I H 0.682530 0.348860 0.757393 0.047 Uiso 1 1 calc R U . . .
C25B C 0.8125(2) 0.3908(2) 0.76246(7) 0.0307(8) Uani 1 1 d . . . . .
C22 C 1.0081(2) 0.7918(2) 0.42828(6) 0.0278(7) Uani 1 1 d . . . . .
H22D H 0.972481 0.738042 0.427046 0.042 Uiso 1 1 calc R U . . .
H22E H 1.071097 0.776225 0.429085 0.042 Uiso 1 1 calc R U . . .
H22F H 0.996818 0.828290 0.410114 0.042 Uiso 1 1 calc R U . . .
C9B C 0.6879(2) 0.8313(2) 0.57826(8) 0.0338(8) Uani 1 1 d . . . . .
C17 C 1.1484(2) 0.7888(2) 0.55728(7) 0.0253(7) Uani 1 1 d . . . . .
C8B C 0.6059(2) 0.8746(2) 0.58022(8) 0.0338(8) Uani 1 1 d . . . . .
H8B H 0.588070 0.910730 0.563477 0.041 Uiso 1 1 calc R U . . .
C15 C 0.6200(2) 0.3944(2) 0.47635(7) 0.0243(7) Uani 1 1 d . . . . .
C21B C 0.7451(2) 0.8396(2) 0.54978(8) 0.0318(8) Uani 1 1 d . . . . .
C7B C 0.5489(2) 0.8674(2) 0.60556(8) 0.0328(8) Uani 1 1 d . . . . .
C30A C 0.2672(3) 0.8784(2) 0.75700(7) 0.0354(8) Uani 1 1 d . . . . .
H30A H 0.209156 0.875694 0.767006 0.053 Uiso 1 1 calc R U . . .
H30B H 0.309568 0.907809 0.770673 0.053 Uiso 1 1 calc R U . . .
H30C H 0.287930 0.818686 0.752583 0.053 Uiso 1 1 calc R U . . .
C31A C 0.3514(2) 0.9382(2) 0.71138(8) 0.0376(9) Uani 1 1 d . . . . .
H31A H 0.374496 0.879286 0.707016 0.056 Uiso 1 1 calc R U . . .
H31B H 0.392116 0.968949 0.725302 0.056 Uiso 1 1 calc R U . . .
H31C H 0.346061 0.971301 0.692115 0.056 Uiso 1 1 calc R U . . .
C24B C 0.7482(2) 0.7494(2) 0.53282(8) 0.0379(9) Uani 1 1 d . . . . .
H24G H 0.773418 0.704828 0.546549 0.057 Uiso 1 1 calc R U . . .
H24H H 0.785122 0.754667 0.514374 0.057 Uiso 1 1 calc R U . . .
H24I H 0.688069 0.732087 0.526852 0.057 Uiso 1 1 calc R U . . .
C26B C 0.8622(2) 0.4542(3) 0.78389(7) 0.0462(11) Uani 1 1 d . . . . .
H26G H 0.924926 0.455994 0.778116 0.069 Uiso 1 1 calc R U . . .
H26H H 0.856785 0.433839 0.805206 0.069 Uiso 1 1 calc R U . . .
H26I H 0.836694 0.513204 0.782042 0.069 Uiso 1 1 calc R U . . .
C19 C 1.1646(3) 0.7217(3) 0.58288(8) 0.0421(10) Uani 1 1 d . . . . .
H19D H 1.186862 0.666899 0.573924 0.063 Uiso 1 1 calc R U . . .
H19E H 1.108857 0.710126 0.593707 0.063 Uiso 1 1 calc R U . . .
H19F H 1.208281 0.745090 0.597431 0.063 Uiso 1 1 calc R U . . .
C23B C 0.8401(3) 0.8655(3) 0.55739(8) 0.0482(11) Uani 1 1 d . . . . .
H23G H 0.840210 0.920863 0.568934 0.072 Uiso 1 1 calc R U . . .
H23H H 0.873641 0.873022 0.538274 0.072 Uiso 1 1 calc R U . . .
H23I H 0.867696 0.819271 0.569865 0.072 Uiso 1 1 calc R U . . .
C32 C 0.5388(2) 0.5165(2) 0.44927(9) 0.0431(10) Uani 1 1 d . . . . .
H32D H 0.592507 0.552670 0.449321 0.065 Uiso 1 1 calc R U . . .
H32E H 0.504841 0.527827 0.468066 0.065 Uiso 1 1 calc R U . . .
H32F H 0.502558 0.531378 0.431265 0.065 Uiso 1 1 calc R U . . .
C25 C 0.6072(2) 0.2396(2) 0.54668(8) 0.0347(8) Uani 1 1 d . . . . .
C18 C 1.2378(2) 0.8068(3) 0.54138(8) 0.0377(9) Uani 1 1 d . . . . .
H18D H 1.282127 0.823027 0.556878 0.057 Uiso 1 1 calc R U . . .
H18E H 1.230934 0.854965 0.526599 0.057 Uiso 1 1 calc R U . . .
H18F H 1.257327 0.753674 0.530541 0.057 Uiso 1 1 calc R U . . .
C31 C 0.4784(2) 0.3653(3) 0.44628(9) 0.0448(10) Uani 1 1 d . . . . .
H31D H 0.443637 0.384067 0.428388 0.067 Uiso 1 1 calc R U . . .
H31E H 0.443893 0.374684 0.465071 0.067 Uiso 1 1 calc R U . . .
H31F H 0.492868 0.302697 0.444312 0.067 Uiso 1 1 calc R U . . .
C32A C 0.2286(3) 1.0238(2) 0.73498(8) 0.0379(9) Uani 1 1 d . . . . .
H32A H 0.224669 1.059335 0.716224 0.057 Uiso 1 1 calc R U . . .
H32B H 0.271286 1.050554 0.749184 0.057 Uiso 1 1 calc R U . . .
H32C H 0.170328 1.020924 0.744818 0.057 Uiso 1 1 calc R U . . .
C25A C -0.0216(3) 0.9414(2) 0.66171(8) 0.0374(9) Uani 1 1 d . . . . .
C17B C 0.4610(3) 0.9165(3) 0.60728(9) 0.0416(9) Uani 1 1 d . . . . .
C26 C 0.5974(3) 0.2778(3) 0.57940(8) 0.0434(10) Uani 1 1 d . . . . .
H26D H 0.552010 0.323930 0.579283 0.065 Uiso 1 1 calc R U . . .
H26E H 0.654059 0.302885 0.586058 0.065 Uiso 1 1 calc R U . . .
H26F H 0.579802 0.231005 0.593627 0.065 Uiso 1 1 calc R U . . .
C20 C 1.1155(3) 0.8740(3) 0.57209(9) 0.0455(10) Uani 1 1 d . . . . .
H20D H 1.059294 0.862866 0.582653 0.068 Uiso 1 1 calc R U . . .
H20E H 1.106643 0.918658 0.556136 0.068 Uiso 1 1 calc R U . . .
H20F H 1.159500 0.894942 0.586991 0.068 Uiso 1 1 calc R U . . .
C28A C -0.0680(3) 0.9833(3) 0.68961(9) 0.0451(10) Uani 1 1 d . . . . .
H28A H -0.027335 1.024286 0.699785 0.068 Uiso 1 1 calc R U . . .
H28B H -0.085318 0.937091 0.704133 0.068 Uiso 1 1 calc R U . . .
H28C H -0.120835 1.015066 0.682683 0.068 Uiso 1 1 calc R U . . .
C20B C 0.3874(2) 0.8565(3) 0.61808(10) 0.0491(11) Uani 1 1 d . . . . .
H20G H 0.379542 0.808582 0.603261 0.074 Uiso 1 1 calc R U . . .
H20H H 0.332230 0.890100 0.619732 0.074 Uiso 1 1 calc R U . . .
H20I H 0.402848 0.832044 0.638251 0.074 Uiso 1 1 calc R U . . .
C28B C 0.8521(3) 0.2985(3) 0.76655(8) 0.0507(12) Uani 1 1 d . . . . .
H28G H 0.822381 0.257462 0.752564 0.076 Uiso 1 1 calc R U . . .
H28H H 0.843660 0.279132 0.787849 0.076 Uiso 1 1 calc R U . . .
H28I H 0.915563 0.300142 0.761844 0.076 Uiso 1 1 calc R U . . .
C19B C 0.4333(3) 0.9553(3) 0.57620(9) 0.0528(11) Uani 1 1 d . . . . .
H19G H 0.475726 1.000832 0.570100 0.079 Uiso 1 1 calc R U . . .
H19H H 0.374096 0.981341 0.577993 0.079 Uiso 1 1 calc R U . . .
H19I H 0.432250 0.908733 0.560636 0.079 Uiso 1 1 calc R U . . .
C22B C 0.7072(3) 0.9070(3) 0.52673(9) 0.0618(14) Uani 1 1 d . . . . .
H22G H 0.646278 0.890676 0.521378 0.093 Uiso 1 1 calc R U . . .
H22H H 0.743641 0.907404 0.508092 0.093 Uiso 1 1 calc R U . . .
H22I H 0.707575 0.965594 0.536084 0.093 Uiso 1 1 calc R U . . .
C26A C 0.0084(3) 1.0151(3) 0.64013(9) 0.0557(12) Uani 1 1 d . . . . .
H26A H -0.042814 1.051099 0.634300 0.084 Uiso 1 1 calc R U . . .
H26B H 0.034912 0.989469 0.621618 0.084 Uiso 1 1 calc R U . . .
H26C H 0.052256 1.051954 0.650642 0.084 Uiso 1 1 calc R U . . .
C27A C -0.0879(3) 0.8830(3) 0.64483(11) 0.0618(14) Uani 1 1 d . . . . .
H27A H -0.108688 0.836604 0.658714 0.093 Uiso 1 1 calc R U . . .
H27B H -0.059273 0.856296 0.626894 0.093 Uiso 1 1 calc R U . . .
H27C H -0.138462 0.918532 0.638031 0.093 Uiso 1 1 calc R U . . .
C28 C 0.5156(3) 0.2041(3) 0.53807(10) 0.0675(15) Uani 1 1 d . . . . .
H28D H 0.495759 0.162537 0.553868 0.101 Uiso 1 1 calc R U . . .
H28E H 0.518931 0.173959 0.518165 0.101 Uiso 1 1 calc R U . . .
H28F H 0.473514 0.252940 0.536667 0.101 Uiso 1 1 calc R U . . .
C27 C 0.6754(4) 0.1676(3) 0.54794(11) 0.0718(16) Uani 1 1 d . . . . .
H27D H 0.733443 0.192956 0.552719 0.108 Uiso 1 1 calc R U . . .
H27E H 0.677915 0.137724 0.527980 0.108 Uiso 1 1 calc R U . . .
H27F H 0.659128 0.125180 0.563950 0.108 Uiso 1 1 calc R U . . .
C18B C 0.4722(3) 0.9933(3) 0.63066(11) 0.0687(14) Uani 1 1 d . . . . .
H18G H 0.488596 0.969488 0.650834 0.103 Uiso 1 1 calc R U . . .
H18H H 0.416296 1.025649 0.632381 0.103 Uiso 1 1 calc R U . . .
H18I H 0.518832 1.033121 0.623464 0.103 Uiso 1 1 calc R U . . .

loop_
_atom_site_aniso_label
_atom_site_aniso_U_11
_atom_site_aniso_U_22
_atom_site_aniso_U_33
_atom_site_aniso_U_23
_atom_site_aniso_U_13
_atom_site_aniso_U_12
Mo2 0.01679(12) 0.01568(13) 0.01306(12) -0.00009(10) 0.00364(9) -0.00088(10)
Mo1 0.02830(14) 0.01457(13) 0.01240(12) 0.00312(10) 0.00332(10) 0.00227(11)
Mo3 0.01448(12) 0.02595(15) 0.01220(12) -0.00117(10) 0.00353(9) 0.00489(11)
O1A 0.0172(10) 0.0199(11) 0.0175(10) -0.0019(8) 0.0037(8) -0.0002(8)
O2A 0.0247(11) 0.0226(12) 0.0240(11) -0.0079(9) 0.0008(9) 0.0039(9)
O1B 0.0396(14) 0.0335(14) 0.0194(11) 0.0028(10) 0.0093(10) 0.0118(11)
O2 0.0306(12) 0.0261(12) 0.0257(11) 0.0117(10) -0.0022(9) -0.0049(10)
O2B 0.0343(12) 0.0280(13) 0.0149(10) 0.0010(9) 0.0115(9) 0.0121(10)
O009 0.0372(13) 0.0263(12) 0.0148(10) 0.0027(9) 0.0060(9) 0.0039(10)
O1 0.0509(15) 0.0211(12) 0.0167(11) 0.0071(9) -0.0066(10) -0.0082(11)
O10A 0.0265(12) 0.0201(12) 0.0405(13) -0.0023(10) 0.0151(10) -0.0042(10)
N1 0.0253(13) 0.0144(13) 0.0140(11) 0.0000(10) 0.0053(10) 0.0053(10)
O10 0.0377(13) 0.0325(13) 0.0163(11) -0.0049(9) 0.0060(9) -0.0060(11)
O00E 0.0268(12) 0.0398(14) 0.0208(11) -0.0095(10) -0.0010(9) 0.0060(11)
N1A 0.0187(12) 0.0148(12) 0.0114(11) 0.0001(10) 0.0029(9) 0.0015(10)
N2A 0.0214(13) 0.0131(12) 0.0172(12) 0.0008(10) 0.0026(10) 0.0037(10)
O10B 0.0175(11) 0.0505(16) 0.0251(11) 0.0078(11) 0.0054(9) 0.0019(11)
N2B 0.0212(13) 0.0201(14) 0.0158(12) -0.0047(10) 0.0060(10) 0.0012(11)
O11 0.0430(14) 0.0265(13) 0.0363(13) 0.0071(11) -0.0021(11) 0.0116(11)
N2 0.0294(14) 0.0137(13) 0.0127(11) 0.0014(10) 0.0075(10) 0.0065(11)
N1B 0.0273(14) 0.0198(14) 0.0273(14) 0.0036(11) 0.0172(11) 0.0045(11)
C5A 0.0184(14) 0.0164(15) 0.0111(13) 0.0022(11) 0.0049(11) 0.0039(12)
C6A 0.0183(14) 0.0175(15) 0.0124(13) 0.0012(12) 0.0019(11) 0.0007(12)
C6 0.0237(16) 0.0215(16) 0.0152(14) 0.0027(12) 0.0066(12) 0.0067(13)
C9 0.0264(16) 0.0168(15) 0.0121(13) -0.0003(12) 0.0076(11) 0.0052(13)
C1A 0.0183(14) 0.0144(15) 0.0144(13) 0.0002(11) 0.0058(11) -0.0003(12)
C2A 0.0189(15) 0.0196(16) 0.0165(14) -0.0008(12) -0.0016(11) 0.0009(12)
C7A 0.0230(15) 0.0160(15) 0.0112(13) 0.0026(11) 0.0073(11) 0.0028(12)
C10A 0.0210(15) 0.0185(16) 0.0118(13) 0.0031(11) 0.0069(11) -0.0009(12)
C2 0.0290(17) 0.0191(16) 0.0113(13) 0.0009(12) 0.0057(12) 0.0086(13)
C11A 0.0230(15) 0.0140(15) 0.0199(14) -0.0004(12) 0.0071(12) 0.0030(12)
C5 0.0233(15) 0.0134(15) 0.0151(14) 0.0000(11) 0.0079(11) 0.0040(12)
C10 0.0271(16) 0.0180(16) 0.0132(14) -0.0031(12) 0.0032(12) 0.0029(13)
C1B 0.0226(15) 0.0193(16) 0.0218(15) -0.0011(13) 0.0103(12) 0.0012(13)
C3 0.0315(17) 0.0187(16) 0.0132(14) 0.0043(12) 0.0061(12) 0.0108(14)
C12A 0.0279(17) 0.0191(16) 0.0202(15) 0.0002(13) 0.0006(12) 0.0055(13)
C11B 0.0184(15) 0.0202(16) 0.0179(14) -0.0037(12) 0.0021(11) 0.0019(12)
C1 0.0281(16) 0.0119(15) 0.0137(13) -0.0009(11) 0.0067(12) 0.0048(12)
C8A 0.0202(15) 0.0198(16) 0.0200(15) 0.0020(13) 0.0068(12) 0.0059(13)
C3B 0.0258(16) 0.0247(17) 0.0188(15) -0.0069(13) 0.0088(12) 0.0044(14)
C29B 0.0208(15) 0.0219(16) 0.0163(14) -0.0035(12) 0.0061(11) 0.0054(13)
C3A 0.0197(15) 0.0204(16) 0.0179(14) 0.0003(12) -0.0005(11) 0.0019(13)
C9A 0.0162(14) 0.0246(17) 0.0163(14) 0.0013(12) 0.0052(11) 0.0030(12)
C16A 0.0229(15) 0.0169(15) 0.0158(14) 0.0004(12) 0.0080(12) 0.0001(12)
C8 0.0245(16) 0.0185(16) 0.0160(14) -0.0019(12) 0.0060(12) 0.0032(13)
C21A 0.0155(15) 0.0254(17) 0.0259(16) 0.0003(13) 0.0024(12) 0.0037(13)
C2B 0.0272(17) 0.0242(17) 0.0240(16) -0.0035(13) 0.0143(13) 0.0040(14)
C10B 0.0206(16) 0.0229(17) 0.0310(17) 0.0064(14) 0.0136(13) 0.0026(13)
C21 0.0330(17) 0.0151(15) 0.0130(14) 0.0001(12) 0.0043(12) 0.0010(13)
C15B 0.0130(14) 0.0252(17) 0.0167(14) -0.0052(12) 0.0017(11) 0.0032(12)
C23 0.0338(18) 0.0214(17) 0.0196(15) 0.0064(13) 0.0011(13) 0.0004(14)
C12B 0.0242(16) 0.0313(18) 0.0126(14) -0.0085(13) 0.0027(12) 0.0061(14)
C31B 0.0227(16) 0.0289(18) 0.0230(16) -0.0037(14) 0.0093(12) 0.0051(14)
C16B 0.0188(15) 0.0232(16) 0.0154(14) -0.0012(12) 0.0024(11) 0.0006(13)
C15A 0.0347(18) 0.0169(16) 0.0171(14) 0.0011(12) 0.0112(13) -0.0023(14)
C11 0.0253(16) 0.0147(15) 0.0185(14) -0.0005(12) 0.0080(12) 0.0036(12)
C14B 0.0193(15) 0.0269(17) 0.0181(14) 0.0006(13) 0.0013(12) 0.0068(13)
C14A 0.043(2) 0.0147(16) 0.0224(16) -0.0015(13) 0.0085(14) 0.0060(14)
C7 0.0205(15) 0.0257(17) 0.0157(14) -0.0008(12) 0.0068(12) 0.0048(13)
C19A 0.0282(17) 0.0158(16) 0.0356(18) -0.0026(14) -0.0013(14) -0.0018(13)
C17A 0.0250(16) 0.0168(16) 0.0198(15) 0.0022(12) 0.0048(12) 0.0047(13)
C13A 0.0367(18) 0.0177(16) 0.0219(15) 0.0009(13) 0.0036(13) 0.0115(14)
C16 0.0231(16) 0.0173(16) 0.0223(15) 0.0026(13) 0.0087(12) 0.0024(13)
C29A 0.039(2) 0.0234(18) 0.0246(16) -0.0066(14) 0.0048(14) -0.0015(15)
C14 0.0267(17) 0.0250(18) 0.0283(17) 0.0007(14) 0.0074(13) -0.0005(14)
C5B 0.0350(19) 0.0252(18) 0.0298(17) 0.0033(14) 0.0131(14) 0.0057(15)
C12 0.0363(18) 0.0199(17) 0.0170(15) 0.0051(13) 0.0067(13) 0.0035(14)
C24A 0.0213(16) 0.034(2) 0.0280(17) -0.0002(15) -0.0017(13) 0.0052(14)
C23A 0.0184(16) 0.0324(19) 0.0294(17) -0.0014(15) 0.0074(13) -0.0030(14)
C13B 0.0173(15) 0.0351(19) 0.0156(14) -0.0029(13) 0.0025(11) 0.0044(14)
C20A 0.0350(18) 0.0196(17) 0.0222(16) -0.0013(13) 0.0040(13) 0.0067(14)
C30B 0.0256(17) 0.036(2) 0.0219(16) -0.0106(14) 0.0040(13) 0.0048(15)
C24 0.0329(18) 0.0200(17) 0.0197(15) 0.0042(13) 0.0048(13) -0.0019(14)
C18A 0.0399(19) 0.0199(17) 0.0224(16) 0.0055(13) 0.0034(14) -0.0001(15)
C22A 0.0188(16) 0.033(2) 0.046(2) -0.0011(16) 0.0025(14) 0.0056(15)
C6B 0.0325(18) 0.0284(19) 0.0299(18) 0.0000(15) 0.0142(14) 0.0001(15)
C32B 0.0296(18) 0.0293(19) 0.0240(16) -0.0032(14) 0.0068(13) 0.0089(15)
C13 0.0370(19) 0.0220(17) 0.0226(16) 0.0039(13) 0.0106(14) -0.0017(15)
C30 0.036(2) 0.042(2) 0.0285(18) 0.0097(16) -0.0081(15) -0.0019(17)
C29 0.0250(17) 0.0306(19) 0.0342(18) 0.0086(15) 0.0006(14) 0.0027(15)
C27B 0.0371(19) 0.038(2) 0.0185(15) 0.0061(14) 0.0069(14) 0.0072(16)
C25B 0.0305(18) 0.045(2) 0.0167(15) 0.0036(15) 0.0043(13) 0.0160(16)
C22 0.047(2) 0.0244(18) 0.0118(14) 0.0015(13) 0.0090(13) 0.0034(15)
C9B 0.040(2) 0.0270(19) 0.0341(19) 0.0064(15) 0.0178(16) 0.0036(16)
C17 0.0274(17) 0.0279(18) 0.0207(15) 0.0025(13) 0.0018(13) 0.0009(14)
C8B 0.045(2) 0.0274(19) 0.0292(18) 0.0035(15) 0.0112(15) 0.0051(17)
C15 0.0248(16) 0.0222(17) 0.0258(16) 0.0042(13) 0.0072(13) 0.0054(13)
C21B 0.0358(19) 0.0287(19) 0.0310(18) 0.0149(15) 0.0164(15) 0.0028(16)
C7B 0.037(2) 0.0273(19) 0.0340(19) 0.0032(15) 0.0100(15) 0.0042(16)
C30A 0.055(2) 0.0262(19) 0.0250(17) -0.0056(15) 0.0001(16) 0.0023(17)
C31A 0.041(2) 0.029(2) 0.042(2) -0.0049(17) 0.0044(17) -0.0103(17)
C24B 0.042(2) 0.043(2) 0.0286(18) 0.0000(16) 0.0066(16) -0.0044(18)
C26B 0.036(2) 0.087(3) 0.0157(16) -0.0059(19) -0.0036(14) 0.004(2)
C19 0.043(2) 0.048(2) 0.036(2) 0.0140(18) -0.0145(17) -0.0081(19)
C23B 0.049(2) 0.067(3) 0.0288(19) -0.0018(19) 0.0172(17) -0.033(2)
C32 0.036(2) 0.037(2) 0.057(2) 0.0097(19) -0.0062(18) 0.0123(18)
C25 0.042(2) 0.031(2) 0.0318(18) 0.0089(16) 0.0075(16) -0.0078(17)
C18 0.0293(19) 0.048(2) 0.036(2) 0.0050(17) 0.0013(15) -0.0034(17)
C31 0.030(2) 0.056(3) 0.049(2) 0.017(2) -0.0055(17) -0.0077(19)
C32A 0.060(3) 0.0198(18) 0.0334(19) -0.0041(15) 0.0008(17) -0.0036(17)
C25A 0.053(2) 0.0254(19) 0.0335(19) -0.0036(16) -0.0051(17) 0.0215(18)
C17B 0.046(2) 0.037(2) 0.042(2) 0.0089(18) 0.0139(18) 0.0148(18)
C26 0.053(2) 0.042(2) 0.036(2) 0.0145(18) 0.0145(18) -0.0015(19)
C20 0.045(2) 0.053(3) 0.038(2) -0.0176(19) -0.0094(17) 0.011(2)
C28A 0.044(2) 0.051(3) 0.040(2) -0.0047(19) 0.0012(17) 0.025(2)
C20B 0.032(2) 0.055(3) 0.061(3) 0.016(2) 0.0036(18) 0.0141(19)
C28B 0.060(3) 0.067(3) 0.0248(18) 0.0167(19) 0.0149(17) 0.040(2)
C19B 0.053(3) 0.053(3) 0.052(3) 0.019(2) 0.013(2) 0.021(2)
C22B 0.070(3) 0.065(3) 0.050(3) 0.037(2) 0.037(2) 0.031(2)
C26A 0.089(3) 0.038(2) 0.040(2) 0.0094(19) 0.008(2) 0.036(2)
C27A 0.060(3) 0.046(3) 0.080(3) -0.018(2) -0.033(2) 0.035(2)
C28 0.083(3) 0.076(4) 0.043(2) 0.019(2) 0.004(2) -0.042(3)
C27 0.106(4) 0.032(2) 0.077(3) 0.027(2) 0.055(3) 0.014(3)
C18B 0.084(4) 0.057(3) 0.065(3) -0.010(2) 0.011(3) 0.037(3)

_geom_special_details            
;
 All esds (except the esd in the dihedral angle between two l.s. planes)
 are estimated using the full covariance matrix.  The cell esds are taken
 into account individually in the estimation of esds in distances, angles
 and torsion angles; correlations between esds in cell parameters are only
 used when they are defined by crystal symmetry.  An approximate (isotropic)
 treatment of cell esds is used for estimating esds involving l.s. planes.
;
loop_
_geom_bond_atom_site_label_1
_geom_bond_atom_site_label_2
_geom_bond_distance
_geom_bond_site_symmetry_2
_geom_bond_publ_flag
Mo2 O1A 1.9294(19) . ?
Mo2 O2A 1.929(2) . ?
Mo2 O009 1.704(2) . ?
Mo2 O10A 1.701(2) . ?
Mo2 C1A 2.207(3) . ?
Mo1 O2 1.905(2) . ?
Mo1 O1 1.915(2) . ?
Mo1 O10 1.713(2) . ?
Mo1 O11 1.691(2) . ?
Mo1 C1 2.225(3) . ?
Mo3 O1B 1.932(2) . ?
Mo3 O2B 1.921(2) . ?
Mo3 O00E 1.699(2) . ?
Mo3 O10B 1.713(2) . ?
Mo3 C1B 2.201(3) . ?
O1A C10A 1.353(3) . ?
O2A C16A 1.347(4) . ?
O1B C10B 1.327(4) . ?
O2 C16 1.348(3) . ?
O2B C16B 1.347(3) . ?
O1 C10 1.338(4) . ?
N1 C2 1.390(4) . ?
N1 C5 1.432(4) . ?
N1 C1 1.366(4) . ?
N1A C5A 1.432(3) . ?
N1A C1A 1.362(4) . ?
N1A C2A 1.383(4) . ?
N2A C1A 1.361(4) . ?
N2A C11A 1.431(4) . ?
N2A C3A 1.389(4) . ?
N2B C1B 1.371(4) . ?
N2B C11B 1.431(4) . ?
N2B C3B 1.393(4) . ?
N2 C3 1.385(4) . ?
N2 C1 1.366(4) . ?
N2 C11 1.436(4) . ?
N1B C1B 1.350(4) . ?
N1B C2B 1.392(4) . ?
N1B C5B 1.455(4) . ?
C5A C6A 1.392(4) . ?
C5A C10A 1.388(4) . ?
C6A H6A 0.9500 . ?
C6A C7A 1.383(4) . ?
C6 H6 0.9500 . ?
C6 C5 1.392(4) . ?
C6 C7 1.376(4) . ?
C9 C10 1.410(4) . ?
C9 C8 1.383(4) . ?
C9 C21 1.541(4) . ?
C2A H2A 0.9500 . ?
C2A C3A 1.335(4) . ?
C7A C8A 1.405(4) . ?
C7A C17A 1.526(4) . ?
C10A C9A 1.412(4) . ?
C2 H2 0.9500 . ?
C2 C3 1.337(4) . ?
C11A C12A 1.389(4) . ?
C11A C16A 1.389(4) . ?
C5 C10 1.396(4) . ?
C3 H3 0.9500 . ?
C12A H12A 0.9500 . ?
C12A C13A 1.380(4) . ?
C11B C12B 1.388(4) . ?
C11B C16B 1.399(4) . ?
C8A H8A 0.9500 . ?
C8A C9A 1.383(4) . ?
C3B H3B 0.9500 . ?
C3B C2B 1.338(4) . ?
C29B C15B 1.542(4) . ?
C29B C31B 1.540(4) . ?
C29B C30B 1.537(4) . ?
C29B C32B 1.534(4) . ?
C3A H3A 0.9500 . ?
C9A C21A 1.535(4) . ?
C16A C15A 1.410(4) . ?
C8 H8 0.9500 . ?
C8 C7 1.395(4) . ?
C21A C24A 1.543(4) . ?
C21A C23A 1.534(4) . ?
C21A C22A 1.530(4) . ?
C2B H2B 0.9500 . ?
C10B C5B 1.385(4) . ?
C10B C9B 1.421(5) . ?
C21 C23 1.536(4) . ?
C21 C24 1.531(4) . ?
C21 C22 1.539(4) . ?
C15B C16B 1.403(4) . ?
C15B C14B 1.389(4) . ?
C23 H23D 0.9800 . ?
C23 H23E 0.9800 . ?
C23 H23F 0.9800 . ?
C12B H12B 0.9500 . ?
C12B C13B 1.379(4) . ?
C31B H31G 0.9800 . ?
C31B H31H 0.9800 . ?
C31B H31I 0.9800 . ?
C15A C14A 1.388(4) . ?
C15A C29A 1.536(5) . ?
C11 C16 1.396(4) . ?
C11 C12 1.389(4) . ?
C14B H14B 0.9500 . ?
C14B C13B 1.397(4) . ?
C14A H14A 0.9500 . ?
C14A C13A 1.400(5) . ?
C7 C17 1.523(4) . ?
C19A H19A 0.9800 . ?
C19A H19B 0.9800 . ?
C19A H19C 0.9800 . ?
C19A C17A 1.530(4) . ?
C17A C20A 1.549(4) . ?
C17A C18A 1.538(4) . ?
C13A C25A 1.535(4) . ?
C16 C15 1.409(4) . ?
C29A C30A 1.540(5) . ?
C29A C31A 1.547(5) . ?
C29A C32A 1.536(5) . ?
C14 H14 0.9500 . ?
C14 C13 1.391(5) . ?
C14 C15 1.388(4) . ?
C5B C6B 1.396(5) . ?
C12 H12 0.9500 . ?
C12 C13 1.387(5) . ?
C24A H24A 0.9800 . ?
C24A H24B 0.9800 . ?
C24A H24C 0.9800 . ?
C23A H23A 0.9800 . ?
C23A H23B 0.9800 . ?
C23A H23C 0.9800 . ?
C13B C25B 1.543(4) . ?
C20A H20A 0.9800 . ?
C20A H20B 0.9800 . ?
C20A H20C 0.9800 . ?
C30B H30G 0.9800 . ?
C30B H30H 0.9800 . ?
C30B H30I 0.9800 . ?
C24 H24D 0.9800 . ?
C24 H24E 0.9800 . ?
C24 H24F 0.9800 . ?
C18A H18A 0.9800 . ?
C18A H18B 0.9800 . ?
C18A H18C 0.9800 . ?
C22A H22A 0.9800 . ?
C22A H22B 0.9800 . ?
C22A H22C 0.9800 . ?
C6B H6B 0.9500 . ?
C6B C7B 1.388(5) . ?
C32B H32G 0.9800 . ?
C32B H32H 0.9800 . ?
C32B H32I 0.9800 . ?
C13 C25 1.534(4) . ?
C30 H30D 0.9800 . ?
C30 H30E 0.9800 . ?
C30 H30F 0.9800 . ?
C30 C29 1.542(5) . ?
C29 C15 1.539(4) . ?
C29 C32 1.533(5) . ?
C29 C31 1.536(5) . ?
C27B H27G 0.9800 . ?
C27B H27H 0.9800 . ?
C27B H27I 0.9800 . ?
C27B C25B 1.532(4) . ?
C25B C26B 1.535(5) . ?
C25B C28B 1.536(5) . ?
C22 H22D 0.9800 . ?
C22 H22E 0.9800 . ?
C22 H22F 0.9800 . ?
C9B C8B 1.405(5) . ?
C9B C21B 1.515(4) . ?
C17 C19 1.529(5) . ?
C17 C18 1.542(4) . ?
C17 C20 1.529(5) . ?
C8B H8B 0.9500 . ?
C8B C7B 1.403(4) . ?
C21B C24B 1.558(5) . ?
C21B C23B 1.524(5) . ?
C21B C22B 1.542(5) . ?
C7B C17B 1.525(5) . ?
C30A H30A 0.9800 . ?
C30A H30B 0.9800 . ?
C30A H30C 0.9800 . ?
C31A H31A 0.9800 . ?
C31A H31B 0.9800 . ?
C31A H31C 0.9800 . ?
C24B H24G 0.9800 . ?
C24B H24H 0.9800 . ?
C24B H24I 0.9800 . ?
C26B H26G 0.9800 . ?
C26B H26H 0.9800 . ?
C26B H26I 0.9800 . ?
C19 H19D 0.9800 . ?
C19 H19E 0.9800 . ?
C19 H19F 0.9800 . ?
C23B H23G 0.9800 . ?
C23B H23H 0.9800 . ?
C23B H23I 0.9800 . ?
C32 H32D 0.9800 . ?
C32 H32E 0.9800 . ?
C32 H32F 0.9800 . ?
C25 C26 1.544(5) . ?
C25 C28 1.530(6) . ?
C25 C27 1.503(6) . ?
C18 H18D 0.9800 . ?
C18 H18E 0.9800 . ?
C18 H18F 0.9800 . ?
C31 H31D 0.9800 . ?
C31 H31E 0.9800 . ?
C31 H31F 0.9800 . ?
C32A H32A 0.9800 . ?
C32A H32B 0.9800 . ?
C32A H32C 0.9800 . ?
C25A C28A 1.538(5) . ?
C25A C26A 1.530(5) . ?
C25A C27A 1.526(6) . ?
C17B C20B 1.512(5) . ?
C17B C19B 1.532(5) . ?
C17B C18B 1.557(6) . ?
C26 H26D 0.9800 . ?
C26 H26E 0.9800 . ?
C26 H26F 0.9800 . ?
C20 H20D 0.9800 . ?
C20 H20E 0.9800 . ?
C20 H20F 0.9800 . ?
C28A H28A 0.9800 . ?
C28A H28B 0.9800 . ?
C28A H28C 0.9800 . ?
C20B H20G 0.9800 . ?
C20B H20H 0.9800 . ?
C20B H20I 0.9800 . ?
C28B H28G 0.9800 . ?
C28B H28H 0.9800 . ?
C28B H28I 0.9800 . ?
C19B H19G 0.9800 . ?
C19B H19H 0.9800 . ?
C19B H19I 0.9800 . ?
C22B H22G 0.9800 . ?
C22B H22H 0.9800 . ?
C22B H22I 0.9800 . ?
C26A H26A 0.9800 . ?
C26A H26B 0.9800 . ?
C26A H26C 0.9800 . ?
C27A H27A 0.9800 . ?
C27A H27B 0.9800 . ?
C27A H27C 0.9800 . ?
C28 H28D 0.9800 . ?
C28 H28E 0.9800 . ?
C28 H28F 0.9800 . ?
C27 H27D 0.9800 . ?
C27 H27E 0.9800 . ?
C27 H27F 0.9800 . ?
C18B H18G 0.9800 . ?
C18B H18H 0.9800 . ?
C18B H18I 0.9800 . ?

loop_
_geom_angle_atom_site_label_1
_geom_angle_atom_site_label_2
_geom_angle_atom_site_label_3
_geom_angle
_geom_angle_site_symmetry_1
_geom_angle_site_symmetry_3
_geom_angle_publ_flag
O1A Mo2 C1A 78.02(9) . . ?
O2A Mo2 O1A 154.89(9) . . ?
O2A Mo2 C1A 77.69(10) . . ?
O009 Mo2 O1A 100.04(9) . . ?
O009 Mo2 O2A 96.37(10) . . ?
O009 Mo2 C1A 116.42(11) . . ?
O10A Mo2 O1A 94.58(9) . . ?
O10A Mo2 O2A 96.35(10) . . ?
O10A Mo2 O009 112.98(11) . . ?
O10A Mo2 C1A 130.59(11) . . ?
O2 Mo1 O1 156.96(9) . . ?
O2 Mo1 C1 78.82(10) . . ?
O1 Mo1 C1 78.19(10) . . ?
O10 Mo1 O2 96.02(10) . . ?
O10 Mo1 O1 95.07(10) . . ?
O10 Mo1 C1 122.56(11) . . ?
O11 Mo1 O2 97.81(11) . . ?
O11 Mo1 O1 96.61(11) . . ?
O11 Mo1 O10 112.12(11) . . ?
O11 Mo1 C1 125.30(11) . . ?
O1B Mo3 C1B 78.17(10) . . ?
O2B Mo3 O1B 155.49(8) . . ?
O2B Mo3 C1B 77.39(10) . . ?
O00E Mo3 O1B 98.67(11) . . ?
O00E Mo3 O2B 95.92(11) . . ?
O00E Mo3 O10B 112.75(11) . . ?
O00E Mo3 C1B 122.42(11) . . ?
O10B Mo3 O1B 94.33(11) . . ?
O10B Mo3 O2B 98.04(10) . . ?
O10B Mo3 C1B 124.82(11) . . ?
C10A O1A Mo2 135.37(17) . . ?
C16A O2A Mo2 140.54(18) . . ?
C10B O1B Mo3 134.9(2) . . ?
C16 O2 Mo1 143.5(2) . . ?
C16B O2B Mo3 143.54(19) . . ?
C10 O1 Mo1 146.17(19) . . ?
C2 N1 C5 123.4(3) . . ?
C1 N1 C2 110.0(2) . . ?
C1 N1 C5 126.5(2) . . ?
C1A N1A C5A 126.0(2) . . ?
C1A N1A C2A 109.9(2) . . ?
C2A N1A C5A 123.8(2) . . ?
C1A N2A C11A 126.0(2) . . ?
C1A N2A C3A 109.7(2) . . ?
C3A N2A C11A 124.2(2) . . ?
C1B N2B C11B 126.4(2) . . ?
C1B N2B C3B 109.2(2) . . ?
C3B N2B C11B 123.9(2) . . ?
C3 N2 C11 123.8(2) . . ?
C1 N2 C3 109.8(3) . . ?
C1 N2 C11 126.1(2) . . ?
C1B N1B C2B 109.9(3) . . ?
C1B N1B C5B 125.1(2) . . ?
C2B N1B C5B 124.5(3) . . ?
C6A C5A N1A 119.4(2) . . ?
C10A C5A N1A 119.1(3) . . ?
C10A C5A C6A 121.4(3) . . ?
C5A C6A H6A 119.8 . . ?
C7A C6A C5A 120.5(3) . . ?
C7A C6A H6A 119.8 . . ?
C5 C6 H6 119.5 . . ?
C7 C6 H6 119.5 . . ?
C7 C6 C5 121.1(3) . . ?
C10 C9 C21 120.9(3) . . ?
C8 C9 C10 117.0(3) . . ?
C8 C9 C21 122.2(3) . . ?
N1A C1A Mo2 126.3(2) . . ?
N2A C1A Mo2 128.2(2) . . ?
N2A C1A N1A 105.4(2) . . ?
N1A C2A H2A 126.3 . . ?
C3A C2A N1A 107.5(3) . . ?
C3A C2A H2A 126.3 . . ?
C6A C7A C8A 117.1(3) . . ?
C6A C7A C17A 122.7(3) . . ?
C8A C7A C17A 120.1(3) . . ?
O1A C10A C5A 120.3(3) . . ?
O1A C10A C9A 120.1(3) . . ?
C5A C10A C9A 119.6(3) . . ?
N1 C2 H2 126.5 . . ?
C3 C2 N1 107.0(3) . . ?
C3 C2 H2 126.5 . . ?
C12A C11A N2A 119.6(3) . . ?
C12A C11A C16A 121.1(3) . . ?
C16A C11A N2A 119.3(3) . . ?
C6 C5 N1 120.4(2) . . ?
C6 C5 C10 120.0(3) . . ?
C10 C5 N1 119.5(3) . . ?
O1 C10 C9 119.2(3) . . ?
O1 C10 C5 120.4(3) . . ?
C5 C10 C9 120.4(3) . . ?
N2B C1B Mo3 128.4(2) . . ?
N1B C1B Mo3 125.6(2) . . ?
N1B C1B N2B 106.0(2) . . ?
N2 C3 H3 126.1 . . ?
C2 C3 N2 107.9(3) . . ?
C2 C3 H3 126.1 . . ?
C11A C12A H12A 119.6 . . ?
C13A C12A C11A 120.9(3) . . ?
C13A C12A H12A 119.6 . . ?
C12B C11B N2B 120.4(3) . . ?
C12B C11B C16B 120.6(3) . . ?
C16B C11B N2B 118.8(2) . . ?
N1 C1 Mo1 127.0(2) . . ?
N2 C1 Mo1 126.1(2) . . ?
N2 C1 N1 105.2(2) . . ?
C7A C8A H8A 118.0 . . ?
C9A C8A C7A 124.1(3) . . ?
C9A C8A H8A 118.0 . . ?
N2B C3B H3B 126.3 . . ?
C2B C3B N2B 107.4(3) . . ?
C2B C3B H3B 126.3 . . ?
C31B C29B C15B 109.6(2) . . ?
C30B C29B C15B 109.5(2) . . ?
C30B C29B C31B 111.2(2) . . ?
C32B C29B C15B 111.6(2) . . ?
C32B C29B C31B 107.1(2) . . ?
C32B C29B C30B 107.9(3) . . ?
N2A C3A H3A 126.3 . . ?
C2A C3A N2A 107.4(3) . . ?
C2A C3A H3A 126.3 . . ?
C10A C9A C21A 120.5(3) . . ?
C8A C9A C10A 117.2(3) . . ?
C8A C9A C21A 122.3(3) . . ?
O2A C16A C11A 120.2(3) . . ?
O2A C16A C15A 119.9(3) . . ?
C11A C16A C15A 119.8(3) . . ?
C9 C8 H8 118.1 . . ?
C9 C8 C7 123.8(3) . . ?
C7 C8 H8 118.1 . . ?
C9A C21A C24A 110.2(2) . . ?
C23A C21A C9A 109.5(2) . . ?
C23A C21A C24A 111.3(3) . . ?
C22A C21A C9A 111.8(3) . . ?
C22A C21A C24A 106.8(3) . . ?
C22A C21A C23A 107.2(2) . . ?
N1B C2B H2B 126.3 . . ?
C3B C2B N1B 107.4(3) . . ?
C3B C2B H2B 126.3 . . ?
O1B C10B C5B 120.7(3) . . ?
O1B C10B C9B 119.8(3) . . ?
C5B C10B C9B 119.4(3) . . ?
C23 C21 C9 110.6(2) . . ?
C23 C21 C22 110.5(3) . . ?
C24 C21 C9 111.9(2) . . ?
C24 C21 C23 108.0(2) . . ?
C24 C21 C22 107.2(2) . . ?
C22 C21 C9 108.7(2) . . ?
C16B C15B C29B 119.9(2) . . ?
C14B C15B C29B 121.9(3) . . ?
C14B C15B C16B 118.2(3) . . ?
C21 C23 H23D 109.5 . . ?
C21 C23 H23E 109.5 . . ?
C21 C23 H23F 109.5 . . ?
H23D C23 H23E 109.5 . . ?
H23D C23 H23F 109.5 . . ?
H23E C23 H23F 109.5 . . ?
C11B C12B H12B 119.6 . . ?
C13B C12B C11B 120.8(3) . . ?
C13B C12B H12B 119.6 . . ?
C29B C31B H31G 109.5 . . ?
C29B C31B H31H 109.5 . . ?
C29B C31B H31I 109.5 . . ?
H31G C31B H31H 109.5 . . ?
H31G C31B H31I 109.5 . . ?
H31H C31B H31I 109.5 . . ?
O2B C16B C11B 120.8(3) . . ?
O2B C16B C15B 119.5(2) . . ?
C11B C16B C15B 119.6(3) . . ?
C16A C15A C29A 121.2(3) . . ?
C14A C15A C16A 117.0(3) . . ?
C14A C15A C29A 121.8(3) . . ?
C16 C11 N2 119.5(3) . . ?
C12 C11 N2 120.3(3) . . ?
C12 C11 C16 120.2(3) . . ?
C15B C14B H14B 118.7 . . ?
C15B C14B C13B 122.7(3) . . ?
C13B C14B H14B 118.7 . . ?
C15A C14A H14A 118.0 . . ?
C15A C14A C13A 124.1(3) . . ?
C13A C14A H14A 118.0 . . ?
C6 C7 C8 117.7(3) . . ?
C6 C7 C17 123.3(3) . . ?
C8 C7 C17 119.0(3) . . ?
H19A C19A H19B 109.5 . . ?
H19A C19A H19C 109.5 . . ?
H19B C19A H19C 109.5 . . ?
C17A C19A H19A 109.5 . . ?
C17A C19A H19B 109.5 . . ?
C17A C19A H19C 109.5 . . ?
C7A C17A C19A 112.3(2) . . ?
C7A C17A C20A 109.5(2) . . ?
C7A C17A C18A 109.4(2) . . ?
C19A C17A C20A 107.9(3) . . ?
C19A C17A C18A 108.2(3) . . ?
C18A C17A C20A 109.5(2) . . ?
C12A C13A C14A 117.1(3) . . ?
C12A C13A C25A 122.7(3) . . ?
C14A C13A C25A 120.2(3) . . ?
O2 C16 C11 119.5(3) . . ?
O2 C16 C15 119.7(3) . . ?
C11 C16 C15 120.8(3) . . ?
C15A C29A C30A 110.6(3) . . ?
C15A C29A C31A 109.7(3) . . ?
C30A C29A C31A 109.8(3) . . ?
C32A C29A C15A 111.8(3) . . ?
C32A C29A C30A 107.3(3) . . ?
C32A C29A C31A 107.6(3) . . ?
C13 C14 H14 117.9 . . ?
C15 C14 H14 117.9 . . ?
C15 C14 C13 124.2(3) . . ?
C10B C5B N1B 118.1(3) . . ?
C10B C5B C6B 121.9(3) . . ?
C6B C5B N1B 120.0(3) . . ?
C11 C12 H12 119.6 . . ?
C13 C12 C11 120.7(3) . . ?
C13 C12 H12 119.6 . . ?
C21A C24A H24A 109.5 . . ?
C21A C24A H24B 109.5 . . ?
C21A C24A H24C 109.5 . . ?
H24A C24A H24B 109.5 . . ?
H24A C24A H24C 109.5 . . ?
H24B C24A H24C 109.5 . . ?
C21A C23A H23A 109.5 . . ?
C21A C23A H23B 109.5 . . ?
C21A C23A H23C 109.5 . . ?
H23A C23A H23B 109.5 . . ?
H23A C23A H23C 109.5 . . ?
H23B C23A H23C 109.5 . . ?
C12B C13B C14B 118.2(3) . . ?
C12B C13B C25B 120.2(3) . . ?
C14B C13B C25B 121.6(3) . . ?
C17A C20A H20A 109.5 . . ?
C17A C20A H20B 109.5 . . ?
C17A C20A H20C 109.5 . . ?
H20A C20A H20B 109.5 . . ?
H20A C20A H20C 109.5 . . ?
H20B C20A H20C 109.5 . . ?
C29B C30B H30G 109.5 . . ?
C29B C30B H30H 109.5 . . ?
C29B C30B H30I 109.5 . . ?
H30G C30B H30H 109.5 . . ?
H30G C30B H30I 109.5 . . ?
H30H C30B H30I 109.5 . . ?
C21 C24 H24D 109.5 . . ?
C21 C24 H24E 109.5 . . ?
C21 C24 H24F 109.5 . . ?
H24D C24 H24E 109.5 . . ?
H24D C24 H24F 109.5 . . ?
H24E C24 H24F 109.5 . . ?
C17A C18A H18A 109.5 . . ?
C17A C18A H18B 109.5 . . ?
C17A C18A H18C 109.5 . . ?
H18A C18A H18B 109.5 . . ?
H18A C18A H18C 109.5 . . ?
H18B C18A H18C 109.5 . . ?
C21A C22A H22A 109.5 . . ?
C21A C22A H22B 109.5 . . ?
C21A C22A H22C 109.5 . . ?
H22A C22A H22B 109.5 . . ?
H22A C22A H22C 109.5 . . ?
H22B C22A H22C 109.5 . . ?
C5B C6B H6B 119.8 . . ?
C7B C6B C5B 120.4(3) . . ?
C7B C6B H6B 119.8 . . ?
C29B C32B H32G 109.5 . . ?
C29B C32B H32H 109.5 . . ?
C29B C32B H32I 109.5 . . ?
H32G C32B H32H 109.5 . . ?
H32G C32B H32I 109.5 . . ?
H32H C32B H32I 109.5 . . ?
C14 C13 C25 122.3(3) . . ?
C12 C13 C14 117.6(3) . . ?
C12 C13 C25 120.1(3) . . ?
H30D C30 H30E 109.5 . . ?
H30D C30 H30F 109.5 . . ?
H30E C30 H30F 109.5 . . ?
C29 C30 H30D 109.5 . . ?
C29 C30 H30E 109.5 . . ?
C29 C30 H30F 109.5 . . ?
C15 C29 C30 110.6(3) . . ?
C32 C29 C30 109.9(3) . . ?
C32 C29 C15 110.1(3) . . ?
C32 C29 C31 107.7(3) . . ?
C31 C29 C30 106.9(3) . . ?
C31 C29 C15 111.6(3) . . ?
H27G C27B H27H 109.5 . . ?
H27G C27B H27I 109.5 . . ?
H27H C27B H27I 109.5 . . ?
C25B C27B H27G 109.5 . . ?
C25B C27B H27H 109.5 . . ?
C25B C27B H27I 109.5 . . ?
C27B C25B C13B 108.9(3) . . ?
C27B C25B C26B 109.5(3) . . ?
C27B C25B C28B 108.4(3) . . ?
C26B C25B C13B 109.1(3) . . ?
C26B C25B C28B 108.3(3) . . ?
C28B C25B C13B 112.5(3) . . ?
C21 C22 H22D 109.5 . . ?
C21 C22 H22E 109.5 . . ?
C21 C22 H22F 109.5 . . ?
H22D C22 H22E 109.5 . . ?
H22D C22 H22F 109.5 . . ?
H22E C22 H22F 109.5 . . ?
C10B C9B C21B 121.9(3) . . ?
C8B C9B C10B 117.2(3) . . ?
C8B C9B C21B 120.9(3) . . ?
C7 C17 C19 111.8(3) . . ?
C7 C17 C18 110.4(3) . . ?
C7 C17 C20 109.7(3) . . ?
C19 C17 C18 107.8(3) . . ?
C20 C17 C19 108.1(3) . . ?
C20 C17 C18 108.9(3) . . ?
C9B C8B H8B 118.2 . . ?
C7B C8B C9B 123.5(3) . . ?
C7B C8B H8B 118.2 . . ?
C16 C15 C29 121.0(3) . . ?
C14 C15 C16 116.5(3) . . ?
C14 C15 C29 122.5(3) . . ?
C9B C21B C24B 109.3(3) . . ?
C9B C21B C23B 112.4(3) . . ?
C9B C21B C22B 112.0(3) . . ?
C23B C21B C24B 107.5(3) . . ?
C23B C21B C22B 108.5(3) . . ?
C22B C21B C24B 106.8(3) . . ?
C6B C7B C8B 117.5(3) . . ?
C6B C7B C17B 120.1(3) . . ?
C8B C7B C17B 122.4(3) . . ?
C29A C30A H30A 109.5 . . ?
C29A C30A H30B 109.5 . . ?
C29A C30A H30C 109.5 . . ?
H30A C30A H30B 109.5 . . ?
H30A C30A H30C 109.5 . . ?
H30B C30A H30C 109.5 . . ?
C29A C31A H31A 109.5 . . ?
C29A C31A H31B 109.5 . . ?
C29A C31A H31C 109.5 . . ?
H31A C31A H31B 109.5 . . ?
H31A C31A H31C 109.5 . . ?
H31B C31A H31C 109.5 . . ?
C21B C24B H24G 109.5 . . ?
C21B C24B H24H 109.5 . . ?
C21B C24B H24I 109.5 . . ?
H24G C24B H24H 109.5 . . ?
H24G C24B H24I 109.5 . . ?
H24H C24B H24I 109.5 . . ?
C25B C26B H26G 109.5 . . ?
C25B C26B H26H 109.5 . . ?
C25B C26B H26I 109.5 . . ?
H26G C26B H26H 109.5 . . ?
H26G C26B H26I 109.5 . . ?
H26H C26B H26I 109.5 . . ?
C17 C19 H19D 109.5 . . ?
C17 C19 H19E 109.5 . . ?
C17 C19 H19F 109.5 . . ?
H19D C19 H19E 109.5 . . ?
H19D C19 H19F 109.5 . . ?
H19E C19 H19F 109.5 . . ?
C21B C23B H23G 109.5 . . ?
C21B C23B H23H 109.5 . . ?
C21B C23B H23I 109.5 . . ?
H23G C23B H23H 109.5 . . ?
H23G C23B H23I 109.5 . . ?
H23H C23B H23I 109.5 . . ?
C29 C32 H32D 109.5 . . ?
C29 C32 H32E 109.5 . . ?
C29 C32 H32F 109.5 . . ?
H32D C32 H32E 109.5 . . ?
H32D C32 H32F 109.5 . . ?
H32E C32 H32F 109.5 . . ?
C13 C25 C26 110.3(3) . . ?
C28 C25 C13 112.1(3) . . ?
C28 C25 C26 105.7(3) . . ?
C27 C25 C13 109.0(3) . . ?
C27 C25 C26 107.9(3) . . ?
C27 C25 C28 111.7(4) . . ?
C17 C18 H18D 109.5 . . ?
C17 C18 H18E 109.5 . . ?
C17 C18 H18F 109.5 . . ?
H18D C18 H18E 109.5 . . ?
H18D C18 H18F 109.5 . . ?
H18E C18 H18F 109.5 . . ?
C29 C31 H31D 109.5 . . ?
C29 C31 H31E 109.5 . . ?
C29 C31 H31F 109.5 . . ?
H31D C31 H31E 109.5 . . ?
H31D C31 H31F 109.5 . . ?
H31E C31 H31F 109.5 . . ?
C29A C32A H32A 109.5 . . ?
C29A C32A H32B 109.5 . . ?
C29A C32A H32C 109.5 . . ?
H32A C32A H32B 109.5 . . ?
H32A C32A H32C 109.5 . . ?
H32B C32A H32C 109.5 . . ?
C13A C25A C28A 109.5(3) . . ?
C26A C25A C13A 109.3(3) . . ?
C26A C25A C28A 108.4(3) . . ?
C27A C25A C13A 111.8(3) . . ?
C27A C25A C28A 108.7(4) . . ?
C27A C25A C26A 109.0(3) . . ?
C7B C17B C19B 112.5(3) . . ?
C7B C17B C18B 107.8(3) . . ?
C20B C17B C7B 111.1(3) . . ?
C20B C17B C19B 107.9(4) . . ?
C20B C17B C18B 109.2(3) . . ?
C19B C17B C18B 108.3(3) . . ?
C25 C26 H26D 109.5 . . ?
C25 C26 H26E 109.5 . . ?
C25 C26 H26F 109.5 . . ?
H26D C26 H26E 109.5 . . ?
H26D C26 H26F 109.5 . . ?
H26E C26 H26F 109.5 . . ?
C17 C20 H20D 109.5 . . ?
C17 C20 H20E 109.5 . . ?
C17 C20 H20F 109.5 . . ?
H20D C20 H20E 109.5 . . ?
H20D C20 H20F 109.5 . . ?
H20E C20 H20F 109.5 . . ?
C25A C28A H28A 109.5 . . ?
C25A C28A H28B 109.5 . . ?
C25A C28A H28C 109.5 . . ?
H28A C28A H28B 109.5 . . ?
H28A C28A H28C 109.5 . . ?
H28B C28A H28C 109.5 . . ?
C17B C20B H20G 109.5 . . ?
C17B C20B H20H 109.5 . . ?
C17B C20B H20I 109.5 . . ?
H20G C20B H20H 109.5 . . ?
H20G C20B H20I 109.5 . . ?
H20H C20B H20I 109.5 . . ?
C25B C28B H28G 109.5 . . ?
C25B C28B H28H 109.5 . . ?
C25B C28B H28I 109.5 . . ?
H28G C28B H28H 109.5 . . ?
H28G C28B H28I 109.5 . . ?
H28H C28B H28I 109.5 . . ?
C17B C19B H19G 109.5 . . ?
C17B C19B H19H 109.5 . . ?
C17B C19B H19I 109.5 . . ?
H19G C19B H19H 109.5 . . ?
H19G C19B H19I 109.5 . . ?
H19H C19B H19I 109.5 . . ?
C21B C22B H22G 109.5 . . ?
C21B C22B H22H 109.5 . . ?
C21B C22B H22I 109.5 . . ?
H22G C22B H22H 109.5 . . ?
H22G C22B H22I 109.5 . . ?
H22H C22B H22I 109.5 . . ?
C25A C26A H26A 109.5 . . ?
C25A C26A H26B 109.5 . . ?
C25A C26A H26C 109.5 . . ?
H26A C26A H26B 109.5 . . ?
H26A C26A H26C 109.5 . . ?
H26B C26A H26C 109.5 . . ?
C25A C27A H27A 109.5 . . ?
C25A C27A H27B 109.5 . . ?
C25A C27A H27C 109.5 . . ?
H27A C27A H27B 109.5 . . ?
H27A C27A H27C 109.5 . . ?
H27B C27A H27C 109.5 . . ?
C25 C28 H28D 109.5 . . ?
C25 C28 H28E 109.5 . . ?
C25 C28 H28F 109.5 . . ?
H28D C28 H28E 109.5 . . ?
H28D C28 H28F 109.5 . . ?
H28E C28 H28F 109.5 . . ?
C25 C27 H27D 109.5 . . ?
C25 C27 H27E 109.5 . . ?
C25 C27 H27F 109.5 . . ?
H27D C27 H27E 109.5 . . ?
H27D C27 H27F 109.5 . . ?
H27E C27 H27F 109.5 . . ?
C17B C18B H18G 109.5 . . ?
C17B C18B H18H 109.5 . . ?
C17B C18B H18I 109.5 . . ?
H18G C18B H18H 109.5 . . ?
H18G C18B H18I 109.5 . . ?
H18H C18B H18I 109.5 . . ?

loop_
_geom_torsion_atom_site_label_1
_geom_torsion_atom_site_label_2
_geom_torsion_atom_site_label_3
_geom_torsion_atom_site_label_4
_geom_torsion
_geom_torsion_site_symmetry_1
_geom_torsion_site_symmetry_2
_geom_torsion_site_symmetry_3
_geom_torsion_site_symmetry_4
_geom_torsion_publ_flag
Mo2 O1A C10A C5A 44.6(4) . . . . ?
Mo2 O1A C10A C9A -136.6(2) . . . . ?
Mo2 O2A C16A C11A 37.1(4) . . . . ?
Mo2 O2A C16A C15A -145.2(2) . . . . ?
Mo1 O2 C16 C11 -30.4(5) . . . . ?
Mo1 O2 C16 C15 151.1(3) . . . . ?
Mo1 O1 C10 C9 -170.6(3) . . . . ?
Mo1 O1 C10 C5 10.3(5) . . . . ?
Mo3 O1B C10B C5B 42.1(5) . . . . ?
Mo3 O1B C10B C9B -133.4(3) . . . . ?
Mo3 O2B C16B C11B 21.6(5) . . . . ?
Mo3 O2B C16B C15B -161.1(2) . . . . ?
O1A C10A C9A C8A -180.0(2) . . . . ?
O1A C10A C9A C21A -0.4(4) . . . . ?
O2A C16A C15A C14A -176.7(3) . . . . ?
O2A C16A C15A C29A 4.6(4) . . . . ?
O1B C10B C5B N1B 5.8(5) . . . . ?
O1B C10B C5B C6B -174.7(3) . . . . ?
O1B C10B C9B C8B 175.8(3) . . . . ?
O1B C10B C9B C21B -3.5(5) . . . . ?
O2 C16 C15 C14 175.7(3) . . . . ?
O2 C16 C15 C29 -6.3(4) . . . . ?
N1 C2 C3 N2 -0.3(3) . . . . ?
N1 C5 C10 O1 -2.0(4) . . . . ?
N1 C5 C10 C9 179.0(2) . . . . ?
N1A C5A C6A C7A -178.5(2) . . . . ?
N1A C5A C10A O1A -1.5(4) . . . . ?
N1A C5A C10A C9A 179.8(2) . . . . ?
N1A C2A C3A N2A 1.2(3) . . . . ?
N2A C11A C12A C13A -179.4(3) . . . . ?
N2A C11A C16A O2A -4.3(4) . . . . ?
N2A C11A C16A C15A 177.9(2) . . . . ?
N2B C11B C12B C13B 174.0(3) . . . . ?
N2B C11B C16B O2B 3.5(4) . . . . ?
N2B C11B C16B C15B -173.7(3) . . . . ?
N2B C3B C2B N1B 0.5(4) . . . . ?
N2 C11 C16 O2 5.2(4) . . . . ?
N2 C11 C16 C15 -176.3(3) . . . . ?
N2 C11 C12 C13 178.8(3) . . . . ?
N1B C5B C6B C7B 178.6(3) . . . . ?
C5A N1A C1A Mo2 3.3(4) . . . . ?
C5A N1A C1A N2A -174.0(2) . . . . ?
C5A N1A C2A C3A 173.2(2) . . . . ?
C5A C6A C7A C8A -1.2(4) . . . . ?
C5A C6A C7A C17A 177.6(2) . . . . ?
C5A C10A C9A C8A -1.2(4) . . . . ?
C5A C10A C9A C21A 178.4(2) . . . . ?
C6A C5A C10A O1A -179.5(2) . . . . ?
C6A C5A C10A C9A 1.8(4) . . . . ?
C6A C7A C8A C9A 1.8(4) . . . . ?
C6A C7A C17A C19A 1.5(4) . . . . ?
C6A C7A C17A C20A 121.3(3) . . . . ?
C6A C7A C17A C18A -118.6(3) . . . . ?
C6 C5 C10 O1 179.6(3) . . . . ?
C6 C5 C10 C9 0.5(4) . . . . ?
C6 C7 C17 C19 4.6(4) . . . . ?
C6 C7 C17 C18 124.6(3) . . . . ?
C6 C7 C17 C20 -115.4(3) . . . . ?
C9 C8 C7 C6 -0.2(4) . . . . ?
C9 C8 C7 C17 -179.3(3) . . . . ?
C1A N1A C5A C6A 160.3(3) . . . . ?
C1A N1A C5A C10A -17.8(4) . . . . ?
C1A N1A C2A C3A -0.5(3) . . . . ?
C1A N2A C11A C12A 166.4(3) . . . . ?
C1A N2A C11A C16A -13.2(4) . . . . ?
C1A N2A C3A C2A -1.6(3) . . . . ?
C2A N1A C5A C6A -12.3(4) . . . . ?
C2A N1A C5A C10A 169.7(2) . . . . ?
C2A N1A C1A Mo2 176.76(18) . . . . ?
C2A N1A C1A N2A -0.5(3) . . . . ?
C7A C8A C9A C10A -0.6(4) . . . . ?
C7A C8A C9A C21A 179.9(3) . . . . ?
C10A C5A C6A C7A -0.5(4) . . . . ?
C10A C9A C21A C24A 62.2(3) . . . . ?
C10A C9A C21A C23A -60.6(3) . . . . ?
C10A C9A C21A C22A -179.2(3) . . . . ?
C2 N1 C5 C6 -10.1(4) . . . . ?
C2 N1 C5 C10 171.5(3) . . . . ?
C2 N1 C1 Mo1 -163.97(19) . . . . ?
C2 N1 C1 N2 1.8(3) . . . . ?
C11A N2A C1A Mo2 7.4(4) . . . . ?
C11A N2A C1A N1A -175.4(2) . . . . ?
C11A N2A C3A C2A 175.1(2) . . . . ?
C11A C12A C13A C14A 1.7(4) . . . . ?
C11A C12A C13A C25A -179.2(3) . . . . ?
C11A C16A C15A C14A 1.0(4) . . . . ?
C11A C16A C15A C29A -177.7(3) . . . . ?
C5 N1 C2 C3 176.2(2) . . . . ?
C5 N1 C1 Mo1 19.0(4) . . . . ?
C5 N1 C1 N2 -175.2(2) . . . . ?
C5 C6 C7 C8 1.0(4) . . . . ?
C5 C6 C7 C17 -179.9(3) . . . . ?
C10 C9 C8 C7 -0.4(4) . . . . ?
C10 C9 C21 C23 60.0(3) . . . . ?
C10 C9 C21 C24 -179.6(3) . . . . ?
C10 C9 C21 C22 -61.4(3) . . . . ?
C1B N2B C11B C12B 177.7(3) . . . . ?
C1B N2B C11B C16B -7.3(4) . . . . ?
C1B N2B C3B C2B -0.1(4) . . . . ?
C1B N1B C2B C3B -0.7(4) . . . . ?
C1B N1B C5B C10B -25.9(5) . . . . ?
C1B N1B C5B C6B 154.6(3) . . . . ?
C3 N2 C1 Mo1 163.94(19) . . . . ?
C3 N2 C1 N1 -2.0(3) . . . . ?
C3 N2 C11 C16 -169.4(3) . . . . ?
C3 N2 C11 C12 12.0(4) . . . . ?
C12A C11A C16A O2A 176.1(3) . . . . ?
C12A C11A C16A C15A -1.6(4) . . . . ?
C12A C13A C25A C28A 132.3(3) . . . . ?
C12A C13A C25A C26A -109.1(4) . . . . ?
C12A C13A C25A C27A 11.7(5) . . . . ?
C11B N2B C1B Mo3 -6.7(4) . . . . ?
C11B N2B C1B N1B 172.1(3) . . . . ?
C11B N2B C3B C2B -172.8(3) . . . . ?
C11B C12B C13B C14B 0.3(5) . . . . ?
C11B C12B C13B C25B -177.3(3) . . . . ?
C1 N1 C2 C3 -0.9(3) . . . . ?
C1 N1 C5 C6 166.6(3) . . . . ?
C1 N1 C5 C10 -11.9(4) . . . . ?
C1 N2 C3 C2 1.5(3) . . . . ?
C1 N2 C11 C16 17.5(4) . . . . ?
C1 N2 C11 C12 -161.1(3) . . . . ?
C8A C7A C17A C19A -179.7(3) . . . . ?
C8A C7A C17A C20A -59.9(3) . . . . ?
C8A C7A C17A C18A 60.2(3) . . . . ?
C8A C9A C21A C24A -118.3(3) . . . . ?
C8A C9A C21A C23A 119.0(3) . . . . ?
C8A C9A C21A C22A 0.4(4) . . . . ?
C3B N2B C1B Mo3 -179.1(2) . . . . ?
C3B N2B C1B N1B -0.3(3) . . . . ?
C3B N2B C11B C12B -11.0(4) . . . . ?
C3B N2B C11B C16B 164.1(3) . . . . ?
C29B C15B C16B O2B 0.4(4) . . . . ?
C29B C15B C16B C11B 177.7(3) . . . . ?
C29B C15B C14B C13B -178.3(3) . . . . ?
C3A N2A C1A Mo2 -175.92(19) . . . . ?
C3A N2A C1A N1A 1.3(3) . . . . ?
C3A N2A C11A C12A -9.8(4) . . . . ?
C3A N2A C11A C16A 170.6(3) . . . . ?
C16A C11A C12A C13A 0.2(4) . . . . ?
C16A C15A C14A C13A 0.9(4) . . . . ?
C16A C15A C29A C30A -58.9(4) . . . . ?
C16A C15A C29A C31A 62.3(4) . . . . ?
C16A C15A C29A C32A -178.4(3) . . . . ?
C8 C9 C10 O1 -178.8(3) . . . . ?
C8 C9 C10 C5 0.2(4) . . . . ?
C8 C9 C21 C23 -120.8(3) . . . . ?
C8 C9 C21 C24 -0.4(4) . . . . ?
C8 C9 C21 C22 117.8(3) . . . . ?
C8 C7 C17 C19 -176.4(3) . . . . ?
C8 C7 C17 C18 -56.4(4) . . . . ?
C8 C7 C17 C20 63.7(4) . . . . ?
C2B N1B C1B Mo3 179.4(2) . . . . ?
C2B N1B C1B N2B 0.6(3) . . . . ?
C2B N1B C5B C10B 162.4(3) . . . . ?
C2B N1B C5B C6B -17.0(5) . . . . ?
C10B C5B C6B C7B -0.9(5) . . . . ?
C10B C9B C8B C7B -1.3(6) . . . . ?
C10B C9B C21B C24B 67.6(4) . . . . ?
C10B C9B C21B C23B -51.7(5) . . . . ?
C10B C9B C21B C22B -174.2(4) . . . . ?
C21 C9 C10 O1 0.4(4) . . . . ?
C21 C9 C10 C5 179.4(3) . . . . ?
C21 C9 C8 C7 -179.6(3) . . . . ?
C15B C14B C13B C12B 0.1(5) . . . . ?
C15B C14B C13B C25B 177.5(3) . . . . ?
C12B C11B C16B O2B 178.6(3) . . . . ?
C12B C11B C16B C15B 1.3(4) . . . . ?
C12B C13B C25B C27B 58.3(4) . . . . ?
C12B C13B C25B C26B -61.3(4) . . . . ?
C12B C13B C25B C28B 178.5(3) . . . . ?
C31B C29B C15B C16B 61.9(3) . . . . ?
C31B C29B C15B C14B -119.5(3) . . . . ?
C16B C11B C12B C13B -0.9(5) . . . . ?
C16B C15B C14B C13B 0.3(5) . . . . ?
C15A C14A C13A C12A -2.3(5) . . . . ?
C15A C14A C13A C25A 178.6(3) . . . . ?
C11 N2 C3 C2 -172.5(2) . . . . ?
C11 N2 C1 Mo1 -22.2(4) . . . . ?
C11 N2 C1 N1 171.9(2) . . . . ?
C11 C16 C15 C14 -2.8(4) . . . . ?
C11 C16 C15 C29 175.2(3) . . . . ?
C11 C12 C13 C14 -2.0(5) . . . . ?
C11 C12 C13 C25 177.4(3) . . . . ?
C14B C15B C16B O2B -178.3(3) . . . . ?
C14B C15B C16B C11B -1.0(4) . . . . ?
C14B C13B C25B C27B -119.2(3) . . . . ?
C14B C13B C25B C26B 121.3(3) . . . . ?
C14B C13B C25B C28B 1.0(5) . . . . ?
C14A C15A C29A C30A 122.4(3) . . . . ?
C14A C15A C29A C31A -116.4(3) . . . . ?
C14A C15A C29A C32A 2.9(4) . . . . ?
C14A C13A C25A C28A -48.6(4) . . . . ?
C14A C13A C25A C26A 70.0(4) . . . . ?
C14A C13A C25A C27A -169.2(3) . . . . ?
C7 C6 C5 N1 -179.7(2) . . . . ?
C7 C6 C5 C10 -1.2(4) . . . . ?
C17A C7A C8A C9A -177.1(3) . . . . ?
C16 C11 C12 C13 0.1(4) . . . . ?
C29A C15A C14A C13A 179.7(3) . . . . ?
C14 C13 C25 C26 -124.1(3) . . . . ?
C14 C13 C25 C28 -6.6(5) . . . . ?
C14 C13 C25 C27 117.6(4) . . . . ?
C5B N1B C1B Mo3 6.8(4) . . . . ?
C5B N1B C1B N2B -172.1(3) . . . . ?
C5B N1B C2B C3B 172.0(3) . . . . ?
C5B C10B C9B C8B 0.3(5) . . . . ?
C5B C10B C9B C21B -179.0(3) . . . . ?
C5B C6B C7B C8B -0.1(5) . . . . ?
C5B C6B C7B C17B -177.8(3) . . . . ?
C12 C11 C16 O2 -176.1(3) . . . . ?
C12 C11 C16 C15 2.4(4) . . . . ?
C12 C13 C25 C26 56.6(4) . . . . ?
C12 C13 C25 C28 174.1(3) . . . . ?
C12 C13 C25 C27 -61.7(4) . . . . ?
C30B C29B C15B C16B -60.3(4) . . . . ?
C30B C29B C15B C14B 118.4(3) . . . . ?
C6B C7B C17B C20B -48.1(5) . . . . ?
C6B C7B C17B C19B -169.1(4) . . . . ?
C6B C7B C17B C18B 71.5(4) . . . . ?
C32B C29B C15B C16B -179.6(3) . . . . ?
C32B C29B C15B C14B -0.9(4) . . . . ?
C13 C14 C15 C16 0.9(5) . . . . ?
C13 C14 C15 C29 -177.0(3) . . . . ?
C30 C29 C15 C16 61.8(4) . . . . ?
C30 C29 C15 C14 -120.3(3) . . . . ?
C9B C10B C5B N1B -178.7(3) . . . . ?
C9B C10B C5B C6B 0.8(5) . . . . ?
C9B C8B C7B C6B 1.2(6) . . . . ?
C9B C8B C7B C17B 178.9(4) . . . . ?
C8B C9B C21B C24B -111.6(4) . . . . ?
C8B C9B C21B C23B 129.0(4) . . . . ?
C8B C9B C21B C22B 6.5(5) . . . . ?
C8B C7B C17B C20B 134.3(4) . . . . ?
C8B C7B C17B C19B 13.2(5) . . . . ?
C8B C7B C17B C18B -106.1(4) . . . . ?
C15 C14 C13 C12 1.4(5) . . . . ?
C15 C14 C13 C25 -177.9(3) . . . . ?
C21B C9B C8B C7B 178.0(3) . . . . ?
C32 C29 C15 C16 -59.8(4) . . . . ?
C32 C29 C15 C14 118.1(3) . . . . ?
C31 C29 C15 C16 -179.3(3) . . . . ?
C31 C29 C15 C14 -1.4(4) . . . . ?

_smtbx_masks_special_details     
;
A solvent mask was calculated and 266 electrons were 
found in a volume of 1750\%A^3^ in 3 voids per unit cell. 
This is consistent with the presence of 
0.5[C4H10O] per formula unit 
which account for 252 electrons 
per unit cell.
;
loop_
_smtbx_masks_void_nr
_smtbx_masks_void_average_x
_smtbx_masks_void_average_y
_smtbx_masks_void_average_z
_smtbx_masks_void_volume
_smtbx_masks_void_count_electrons
_smtbx_masks_void_content
1 -0.047 -0.002 0.250 743.7 132.6 '3 C4H10O'
2 -0.053 0.002 0.750 743.7 132.6 '3 C4H10O'
3 0.215 0.000 0.122 17.5 0.0 ?
4 0.215 -0.000 0.622 17.5 0.0 ?
5 0.500 0.000 0.000 95.1 0.0 ?
6 0.500 0.000 0.500 95.1 0.0 ?
7 0.785 0.000 0.378 17.5 0.0 ?
8 0.785 -0.000 0.878 17.5 0.0 ?

_smtbx_masks_void_probe_radius   1.2
_smtbx_masks_void_truncation_radius 1.2
_shelx_res_file                  
;
TITL shelxt_a.res in P2/c
    bip466.res
    created by SHELXL-2018/3 at 16:22:44 on 13-Sep-2024
CELL 0.71073 15.0965 15.2089 43.4518 90 90.089 90
ZERR 12 0.003 0.003 0.0087 0 0.03 0
LATT 1
SYMM -X,+Y,0.5-Z
SFAC C H Mo N O
UNIT 396 564 12 24 54

L.S. 10
PLAN  40
SIZE 0.12 0.14 0.15
TEMP -150.15
CONF
BOND $H
LIST 4
MORE -1
ABIN
fmap 2
acta
MERG 2
OMIT -3 3 19
OMIT -1 2 2
OMIT -1 3 2
OMIT 0 2 1
OMIT 0 2 3
OMIT 1 1 3
OMIT 1 3 0
OMIT 2 1 4
OMIT 2 2 0
REM <olex2.extras>
REM <HklSrc "%.\\bip466.hkl">
REM </olex2.extras>

WGHT    0.037900   15.821101
FVAR       0.05005
MO2   3    0.362381    0.663316    0.693892    11.00000    0.01679    0.01568 =
         0.01306   -0.00009    0.00364   -0.00088
MO1   3    0.807261    0.595450    0.457588    11.00000    0.02830    0.01457 =
         0.01240    0.00312    0.00332    0.00227
MO3   3    0.820546    0.613013    0.612623    11.00000    0.01448    0.02595 =
         0.01220   -0.00117    0.00353    0.00489
O1A   5    0.408341    0.570758    0.668087    11.00000    0.01716    0.01987 =
         0.01750   -0.00190    0.00374   -0.00016
O2A   5    0.277157    0.751064    0.706127    11.00000    0.02473    0.02264 =
         0.02400   -0.00794    0.00075    0.00389
O1B   5    0.788158    0.732453    0.602497    11.00000    0.03965    0.03346 =
         0.01936    0.00279    0.00932    0.01184
O2    5    0.735020    0.493455    0.461842    11.00000    0.03064    0.02609 =
         0.02567    0.01169   -0.00224   -0.00486
O2B   5    0.828399    0.510693    0.638410    11.00000    0.03429    0.02795 =
         0.01486    0.00099    0.01149    0.01211
O009  5    0.372610    0.614929    0.729097    11.00000    0.03717    0.02634 =
         0.01479    0.00275    0.00597    0.00389
O1    5    0.897749    0.678291    0.468286    11.00000    0.05091    0.02106 =
         0.01670    0.00707   -0.00664   -0.00818
O10A  5    0.446114    0.734644    0.685983    11.00000    0.02648    0.02006 =
         0.04054   -0.00230    0.01510   -0.00418
N1    4    0.926389    0.570284    0.518982    11.00000    0.02534    0.01445 =
         0.01401    0.00003    0.00531    0.00525
O10   5    0.854761    0.565072    0.423422    11.00000    0.03770    0.03254 =
         0.01632   -0.00487    0.00604   -0.00597
O00E  5    0.772219    0.561263    0.582295    11.00000    0.02679    0.03982 =
         0.02081   -0.00947   -0.00097    0.00600
N1A   4    0.232918    0.550051    0.650772    11.00000    0.01868    0.01477 =
         0.01141    0.00007    0.00293    0.00151
N2A   4    0.167788    0.672112    0.662976    11.00000    0.02136    0.01308 =
         0.01725    0.00084    0.00262    0.00374
O10B  5    0.931701    0.630015    0.607401    11.00000    0.01755    0.05048 =
         0.02515    0.00783    0.00538    0.00194
N2B   4    0.745517    0.615041    0.682327    11.00000    0.02123    0.02006 =
         0.01576   -0.00471    0.00599    0.00117
O11   5    0.725083    0.669655    0.452585    11.00000    0.04301    0.02647 =
         0.03626    0.00709   -0.00210    0.01160
N2    4    0.828049    0.466503    0.516060    11.00000    0.02942    0.01372 =
         0.01273    0.00136    0.00748    0.00649
N1B   4    0.687816    0.720566    0.655199    11.00000    0.02731    0.01981 =
         0.02728    0.00360    0.01721    0.00446
C5A   1    0.293003    0.477241    0.650180    11.00000    0.01845    0.01642 =
         0.01109    0.00223    0.00488    0.00387
C6A   1    0.262214    0.394714    0.641334    11.00000    0.01833    0.01748 =
         0.01240    0.00122    0.00188    0.00067
AFIX  43
H6A   2    0.202119    0.387645    0.635305    11.00000   -1.20000
AFIX   0

C6    1    1.034967    0.678297    0.537209    11.00000    0.02374    0.02154 =
         0.01524    0.00268    0.00657    0.00672
AFIX  43
H6    2    1.045558    0.642453    0.554738    11.00000   -1.20000
AFIX   0
C9    1    1.001055    0.784710    0.485759    11.00000    0.02642    0.01682 =
         0.01208   -0.00029    0.00760    0.00518

C1A   1    0.244689    0.626541    0.666576    11.00000    0.01830    0.01437 =
         0.01440    0.00019    0.00579   -0.00030
C2A   1    0.149238    0.548233    0.637799    11.00000    0.01886    0.01955 =
         0.01649   -0.00082   -0.00160    0.00090
AFIX  43
H2A   2    0.125144    0.502287    0.625567    11.00000   -1.20000
AFIX   0
C7A   1    0.318497    0.322943    0.641262    11.00000    0.02304    0.01604 =
         0.01120    0.00263    0.00726    0.00284
C10A  1    0.380188    0.490028    0.659360    11.00000    0.02100    0.01854 =
         0.01177    0.00310    0.00689   -0.00093

C2    1    0.947149    0.508406    0.541412    11.00000    0.02898    0.01911 =
         0.01129    0.00087    0.00568    0.00862
AFIX  43
H2    2    0.995288    0.511011    0.555489    11.00000   -1.20000
AFIX   0

C11A  1    0.150867    0.759487    0.673707    11.00000    0.02302    0.01395 =
         0.01989   -0.00036    0.00705    0.00300
C5    1    0.973610    0.651251    0.515209    11.00000    0.02334    0.01339 =
         0.01513   -0.00001    0.00790    0.00398
C10   1    0.956212    0.704120    0.489634    11.00000    0.02706    0.01799 =
         0.01317   -0.00306    0.00315    0.00289
C1B   1    0.745552    0.652925    0.653702    11.00000    0.02256    0.01925 =
         0.02184   -0.00107    0.01028    0.00122
C3    1    0.886540    0.444525    0.539423    11.00000    0.03155    0.01874 =
         0.01324    0.00429    0.00613    0.01085
AFIX  43
H3    2    0.884037    0.393165    0.551834    11.00000   -1.20000
AFIX   0

C12A  1    0.077163    0.804735    0.662954    11.00000    0.02786    0.01914 =
         0.02023    0.00022    0.00064    0.00547
AFIX  43
H12A  2    0.038277    0.777073    0.648730    11.00000   -1.20000
AFIX   0

C11B  1    0.788483    0.534809    0.690888    11.00000    0.01836    0.02020 =
         0.01791   -0.00371    0.00206    0.00193
C1    1    0.853493    0.543840    0.502765    11.00000    0.02812    0.01192 =
         0.01370   -0.00091    0.00667    0.00475
C8A   1    0.407036    0.337844    0.649825    11.00000    0.02022    0.01981 =
         0.02001    0.00204    0.00685    0.00587
AFIX  43
H8A   2    0.446772    0.289435    0.649297    11.00000   -1.20000
AFIX   0

C3B   1    0.687287    0.660787    0.701331    11.00000    0.02579    0.02474 =
         0.01882   -0.00691    0.00876    0.00437
AFIX  43
H3B   2    0.674832    0.647995    0.722282    11.00000   -1.20000
AFIX   0
C29B  1    0.901482    0.341769    0.649928    11.00000    0.02082    0.02187 =
         0.01629   -0.00349    0.00608    0.00541

C3A   1    0.108492    0.622889    0.645614    11.00000    0.01972    0.02044 =
         0.01791    0.00028   -0.00052    0.00190
AFIX  43
H3A   2    0.049730    0.639311    0.640276    11.00000   -1.20000
AFIX   0
C9A   1    0.439911    0.418621    0.658973    11.00000    0.01616    0.02463 =
         0.01629    0.00131    0.00520    0.00301
C16A  1    0.208957    0.797791    0.694587    11.00000    0.02293    0.01692 =
         0.01580    0.00040    0.00796    0.00012

C8    1    1.062014    0.807584    0.508173    11.00000    0.02449    0.01845 =
         0.01604   -0.00191    0.00602    0.00320
AFIX  43
H8    2    1.093094    0.861489    0.505862    11.00000   -1.20000
AFIX   0

C21A  1    0.537170    0.431786    0.668205    11.00000    0.01552    0.02544 =
         0.02591    0.00035    0.00240    0.00371
C2B   1    0.652126    0.726034    0.684663    11.00000    0.02718    0.02423 =
         0.02399   -0.00351    0.01433    0.00397
AFIX  43
H2B   2    0.610451    0.768336    0.691650    11.00000   -1.20000
AFIX   0
C10B  1    0.713984    0.779153    0.603833    11.00000    0.02058    0.02291 =
         0.03104    0.00645    0.01356    0.00262

C21   1    0.983045    0.843228    0.457491    11.00000    0.03297    0.01507 =
         0.01295    0.00013    0.00427    0.00102
C15B  1    0.861889    0.400390    0.675374    11.00000    0.01298    0.02521 =
         0.01669   -0.00516    0.00171    0.00318
C23   1    0.885222    0.870749    0.456350    11.00000    0.03378    0.02135 =
         0.01956    0.00638    0.00111    0.00040
AFIX 137
H23D  2    0.870950    0.905490    0.474678    11.00000   -1.50000
H23E  2    0.847754    0.818154    0.455770    11.00000   -1.50000
H23F  2    0.874537    0.906166    0.437872    11.00000   -1.50000
AFIX   0

C12B  1    0.785711    0.505389    0.721117    11.00000    0.02416    0.03132 =
         0.01259   -0.00846    0.00265    0.00611
AFIX  43
H12B  2    0.759981    0.541515    0.736537    11.00000   -1.20000
AFIX   0
C31B  1    0.981535    0.388410    0.635246    11.00000    0.02273    0.02885 =
         0.02301   -0.00367    0.00933    0.00506
AFIX 137
H31G  2    0.962170    0.443920    0.625968    11.00000   -1.50000
H31H  2    1.007203    0.350587    0.619326    11.00000   -1.50000
H31I  2    1.026160    0.400393    0.651103    11.00000   -1.50000
AFIX   0
C16B  1    0.827203    0.483293    0.667882    11.00000    0.01878    0.02318 =
         0.01545   -0.00124    0.00240    0.00055

C15A  1    0.194578    0.884860    0.704561    11.00000    0.03473    0.01694 =
         0.01708    0.00108    0.01123   -0.00226
C11   1    0.748182    0.418682    0.509511    11.00000    0.02530    0.01471 =
         0.01852   -0.00053    0.00801    0.00364
C14B  1    0.857540    0.373018    0.705834    11.00000    0.01934    0.02686 =
         0.01806    0.00061    0.00127    0.00684
AFIX  43
H14B  2    0.881158    0.317102    0.711102    11.00000   -1.20000
AFIX   0

C14A  1    0.120467    0.927704    0.692989    11.00000    0.04306    0.01475 =
         0.02237   -0.00146    0.00854    0.00604
AFIX  43
H14A  2    0.110389    0.986702    0.699253    11.00000   -1.20000
AFIX   0

C7    1    1.080522    0.756116    0.533973    11.00000    0.02047    0.02570 =
         0.01568   -0.00083    0.00682    0.00484
C19A  1    0.189447    0.227777    0.624127    11.00000    0.02816    0.01578 =
         0.03563   -0.00259   -0.00126   -0.00176
AFIX 137
H19A  2    0.153596    0.247804    0.641555    11.00000   -1.50000
H19B  2    0.172731    0.167441    0.618739    11.00000   -1.50000
H19C  2    0.179174    0.266399    0.606425    11.00000   -1.50000
AFIX   0
C17A  1    0.287575    0.230415    0.632972    11.00000    0.02500    0.01680 =
         0.01981    0.00220    0.00476    0.00467
C13A  1    0.059660    0.889378    0.672663    11.00000    0.03671    0.01768 =
         0.02186    0.00088    0.00359    0.01149

C16   1    0.701218    0.436598    0.482522    11.00000    0.02308    0.01725 =
         0.02230    0.00262    0.00868    0.00240
C29A  1    0.259355    0.930467    0.726700    11.00000    0.03927    0.02336 =
         0.02458   -0.00661    0.00477   -0.00152
C14   1    0.592368    0.332269    0.497668    11.00000    0.02673    0.02505 =
         0.02829    0.00067    0.00745   -0.00054
AFIX  43
H14   2    0.538234    0.302355    0.493811    11.00000   -1.20000
AFIX   0

C5B   1    0.658435    0.772939    0.629078    11.00000    0.03504    0.02519 =
         0.02981    0.00325    0.01306    0.00569
C12   1    0.716800    0.356335    0.530164    11.00000    0.03630    0.01990 =
         0.01702    0.00511    0.00668    0.00355
AFIX  43
H12   2    0.749090    0.344628    0.548494    11.00000   -1.20000
AFIX   0

C24A  1    0.543501    0.462014    0.702035    11.00000    0.02134    0.03404 =
         0.02805   -0.00015   -0.00175    0.00524
AFIX 137
H24A  2    0.516934    0.520503    0.704110    11.00000   -1.50000
H24B  2    0.605853    0.464444    0.708286    11.00000   -1.50000
H24C  2    0.511737    0.420294    0.715195    11.00000   -1.50000
AFIX   0
C23A  1    0.580445    0.498601    0.646482    11.00000    0.01840    0.03239 =
         0.02943   -0.00141    0.00737   -0.00296
AFIX 137
H23A  2    0.568379    0.481926    0.625097    11.00000   -1.50000
H23B  2    0.644574    0.499365    0.650006    11.00000   -1.50000
H23C  2    0.556032    0.557207    0.650463    11.00000   -1.50000
AFIX   0

C13B  1    0.819855    0.424356    0.729036    11.00000    0.01725    0.03512 =
         0.01562   -0.00290    0.00249    0.00443
C20A  1    0.341703    0.196076    0.605210    11.00000    0.03504    0.01960 =
         0.02218   -0.00130    0.00395    0.00670
AFIX 137
H20A  2    0.321623    0.136762    0.599815    11.00000   -1.50000
H20B  2    0.404692    0.194381    0.610667    11.00000   -1.50000
H20C  2    0.333045    0.235356    0.587582    11.00000   -1.50000
AFIX   0

C30B  1    0.829908    0.321438    0.625766    11.00000    0.02562    0.03569 =
         0.02195   -0.01057    0.00403    0.00475
AFIX 137
H30G  2    0.777809    0.296432    0.635957    11.00000   -1.50000
H30H  2    0.853142    0.279136    0.610803    11.00000   -1.50000
H30I  2    0.813132    0.375780    0.615132    11.00000   -1.50000
AFIX   0

C24   1    1.039420    0.926889    0.457928    11.00000    0.03290    0.02003 =
         0.01969    0.00422    0.00482   -0.00187
AFIX 137
H24D  2    1.025791    0.962502    0.439731    11.00000   -1.50000
H24E  2    1.102323    0.910976    0.457777    11.00000   -1.50000
H24F  2    1.026236    0.960746    0.476556    11.00000   -1.50000
AFIX   0

C18A  1    0.301591    0.169159    0.660721    11.00000    0.03994    0.01995 =
         0.02244    0.00554    0.00344   -0.00010
AFIX 137
H18A  2    0.269801    0.192596    0.678575    11.00000   -1.50000
H18B  2    0.364958    0.165425    0.665473    11.00000   -1.50000
H18C  2    0.278942    0.110427    0.655794    11.00000   -1.50000
AFIX   0
C22A  1    0.590172    0.346313    0.665707    11.00000    0.01876    0.03258 =
         0.04602   -0.00107    0.00253    0.00563
AFIX 137
H22A  2    0.564072    0.301810    0.679250    11.00000   -1.50000
H22B  2    0.651682    0.357127    0.671876    11.00000   -1.50000
H22C  2    0.588702    0.325270    0.644395    11.00000   -1.50000
AFIX   0

C6B   1    0.576653    0.815692    0.630066    11.00000    0.03251    0.02843 =
         0.02987    0.00002    0.01419    0.00007
AFIX  43
H6B   2    0.539784    0.809360    0.647625    11.00000   -1.20000
AFIX   0
C32B  1    0.934958    0.253983    0.662896    11.00000    0.02955    0.02929 =
         0.02395   -0.00318    0.00681    0.00895
AFIX 137
H32G  2    0.981489    0.265124    0.678156    11.00000   -1.50000
H32H  2    0.958989    0.218125    0.646133    11.00000   -1.50000
H32I  2    0.885774    0.222633    0.672681    11.00000   -1.50000
AFIX   0

C13   1    0.638849    0.310993    0.524319    11.00000    0.03696    0.02198 =
         0.02259    0.00389    0.01056   -0.00167
C30   1    0.616246    0.400209    0.418118    11.00000    0.03620    0.04169 =
         0.02845    0.00972   -0.00808   -0.00193
AFIX 137
H30D  2    0.669331    0.437246    0.417468    11.00000   -1.50000
H30E  2    0.578683    0.413222    0.400276    11.00000   -1.50000
H30F  2    0.633678    0.338154    0.417655    11.00000   -1.50000
AFIX   0
C29   1    0.564402    0.419095    0.447937    11.00000    0.02504    0.03056 =
         0.03417    0.00858    0.00059    0.00265

C27B  1    0.714619    0.387611    0.771567    11.00000    0.03709    0.03750 =
         0.01848    0.00614    0.00686    0.00719
AFIX 137
H27G  2    0.689425    0.446924    0.770533    11.00000   -1.50000
H27H  2    0.709249    0.364982    0.792598    11.00000   -1.50000
H27I  2    0.682530    0.348860    0.757393    11.00000   -1.50000
AFIX   0
C25B  1    0.812547    0.390839    0.762464    11.00000    0.03053    0.04483 =
         0.01672    0.00360    0.00434    0.01603

C22   1    1.008139    0.791774    0.428282    11.00000    0.04716    0.02440 =
         0.01180    0.00151    0.00898    0.00339
AFIX 137
H22D  2    0.972481    0.738042    0.427046    11.00000   -1.50000
H22E  2    1.071097    0.776225    0.429085    11.00000   -1.50000
H22F  2    0.996818    0.828290    0.410114    11.00000   -1.50000
AFIX   0

C9B   1    0.687919    0.831320    0.578258    11.00000    0.04026    0.02700 =
         0.03414    0.00639    0.01777    0.00357
C17   1    1.148418    0.788850    0.557279    11.00000    0.02739    0.02786 =
         0.02065    0.00247    0.00178    0.00093
C8B   1    0.605882    0.874616    0.580217    11.00000    0.04473    0.02739 =
         0.02917    0.00350    0.01118    0.00508
AFIX  43
H8B   2    0.588070    0.910730    0.563477    11.00000   -1.20000
AFIX   0

C15   1    0.620044    0.394422    0.476352    11.00000    0.02479    0.02219 =
         0.02581    0.00424    0.00722    0.00544
C21B  1    0.745072    0.839602    0.549785    11.00000    0.03582    0.02870 =
         0.03100    0.01488    0.01643    0.00284
C7B   1    0.548860    0.867390    0.605561    11.00000    0.03710    0.02732 =
         0.03397    0.00322    0.01001    0.00425
C30A  1    0.267217    0.878431    0.756996    11.00000    0.05515    0.02616 =
         0.02499   -0.00564    0.00013    0.00225
AFIX 137
H30A  2    0.209156    0.875694    0.767006    11.00000   -1.50000
H30B  2    0.309568    0.907809    0.770673    11.00000   -1.50000
H30C  2    0.287930    0.818686    0.752583    11.00000   -1.50000
AFIX   0
C31A  1    0.351443    0.938210    0.711380    11.00000    0.04118    0.02931 =
         0.04239   -0.00487    0.00442   -0.01035
AFIX 137
H31A  2    0.374496    0.879286    0.707016    11.00000   -1.50000
H31B  2    0.392116    0.968949    0.725302    11.00000   -1.50000
H31C  2    0.346061    0.971301    0.692115    11.00000   -1.50000
AFIX   0

C24B  1    0.748211    0.749436    0.532817    11.00000    0.04187    0.04314 =
         0.02860    0.00001    0.00660   -0.00438
AFIX 137
H24G  2    0.773418    0.704828    0.546549    11.00000   -1.50000
H24H  2    0.785122    0.754667    0.514374    11.00000   -1.50000
H24I  2    0.688069    0.732087    0.526852    11.00000   -1.50000
AFIX   0
C26B  1    0.862228    0.454195    0.783894    11.00000    0.03611    0.08681 =
         0.01570   -0.00587   -0.00360    0.00373
AFIX 137
H26G  2    0.924926    0.455994    0.778116    11.00000   -1.50000
H26H  2    0.856785    0.433839    0.805206    11.00000   -1.50000
H26I  2    0.836694    0.513204    0.782042    11.00000   -1.50000
AFIX   0

C19   1    1.164554    0.721712    0.582885    11.00000    0.04250    0.04755 =
         0.03623    0.01399   -0.01446   -0.00812
AFIX 137
H19D  2    1.186862    0.666899    0.573924    11.00000   -1.50000
H19E  2    1.108857    0.710126    0.593707    11.00000   -1.50000
H19F  2    1.208281    0.745090    0.597431    11.00000   -1.50000
AFIX   0

C23B  1    0.840139    0.865501    0.557393    11.00000    0.04852    0.06723 =
         0.02876   -0.00175    0.01718   -0.03256
AFIX 137
H23G  2    0.840210    0.920863    0.568934    11.00000   -1.50000
H23H  2    0.873641    0.873022    0.538274    11.00000   -1.50000
H23I  2    0.867696    0.819271    0.569865    11.00000   -1.50000
AFIX   0

C32   1    0.538766    0.516525    0.449267    11.00000    0.03574    0.03700 =
         0.05669    0.00965   -0.00624    0.01228
AFIX 137
H32D  2    0.592507    0.552670    0.449321    11.00000   -1.50000
H32E  2    0.504841    0.527827    0.468066    11.00000   -1.50000
H32F  2    0.502558    0.531378    0.431265    11.00000   -1.50000
AFIX   0
C25   1    0.607210    0.239551    0.546685    11.00000    0.04156    0.03070 =
         0.03179    0.00886    0.00750   -0.00783
C18   1    1.237849    0.806761    0.541376    11.00000    0.02934    0.04775 =
         0.03599    0.00504    0.00135   -0.00338
AFIX 137
H18D  2    1.282127    0.823027    0.556878    11.00000   -1.50000
H18E  2    1.230934    0.854965    0.526599    11.00000   -1.50000
H18F  2    1.257327    0.753674    0.530541    11.00000   -1.50000
AFIX   0
C31   1    0.478416    0.365262    0.446277    11.00000    0.03016    0.05563 =
         0.04865    0.01661   -0.00554   -0.00774
AFIX 137
H31D  2    0.443637    0.384067    0.428388    11.00000   -1.50000
H31E  2    0.443893    0.374684    0.465071    11.00000   -1.50000
H31F  2    0.492868    0.302697    0.444312    11.00000   -1.50000
AFIX   0

C32A  1    0.228630    1.023759    0.734981    11.00000    0.06048    0.01978 =
         0.03340   -0.00410    0.00084   -0.00363
AFIX 137
H32A  2    0.224669    1.059335    0.716224    11.00000   -1.50000
H32B  2    0.271286    1.050554    0.749184    11.00000   -1.50000
H32C  2    0.170328    1.020924    0.744818    11.00000   -1.50000
AFIX   0
C25A  1   -0.021611    0.941438    0.661715    11.00000    0.05319    0.02544 =
         0.03347   -0.00360   -0.00512    0.02146

C17B  1    0.460953    0.916479    0.607280    11.00000    0.04555    0.03695 =
         0.04226    0.00892    0.01394    0.01476
C26   1    0.597372    0.277837    0.579399    11.00000    0.05296    0.04177 =
         0.03558    0.01452    0.01449   -0.00147
AFIX 137
H26D  2    0.552010    0.323930    0.579283    11.00000   -1.50000
H26E  2    0.654059    0.302885    0.586058    11.00000   -1.50000
H26F  2    0.579802    0.231005    0.593627    11.00000   -1.50000
AFIX   0
C20   1    1.115509    0.873971    0.572095    11.00000    0.04544    0.05322 =
         0.03775   -0.01757   -0.00940    0.01121
AFIX 137
H20D  2    1.059294    0.862866    0.582653    11.00000   -1.50000
H20E  2    1.106643    0.918658    0.556136    11.00000   -1.50000
H20F  2    1.159500    0.894942    0.586991    11.00000   -1.50000
AFIX   0

C28A  1   -0.067983    0.983266    0.689610    11.00000    0.04439    0.05051 =
         0.04039   -0.00474    0.00120    0.02478
AFIX 137
H28A  2   -0.027335    1.024286    0.699785    11.00000   -1.50000
H28B  2   -0.085318    0.937091    0.704133    11.00000   -1.50000
H28C  2   -0.120835    1.015066    0.682683    11.00000   -1.50000
AFIX   0

C20B  1    0.387428    0.856530    0.618081    11.00000    0.03206    0.05451 =
         0.06064    0.01557    0.00360    0.01406
AFIX 137
H20G  2    0.379542    0.808582    0.603261    11.00000   -1.50000
H20H  2    0.332230    0.890100    0.619732    11.00000   -1.50000
H20I  2    0.402848    0.832044    0.638251    11.00000   -1.50000
AFIX   0
C28B  1    0.852117    0.298544    0.766550    11.00000    0.05979    0.06738 =
         0.02484    0.01675    0.01487    0.04012
AFIX 137
H28G  2    0.822381    0.257462    0.752564    11.00000   -1.50000
H28H  2    0.843660    0.279132    0.787849    11.00000   -1.50000
H28I  2    0.915563    0.300142    0.761844    11.00000   -1.50000
AFIX   0
C19B  1    0.433263    0.955345    0.576204    11.00000    0.05290    0.05332 =
         0.05223    0.01884    0.01321    0.02111
AFIX 137
H19G  2    0.475726    1.000832    0.570100    11.00000   -1.50000
H19H  2    0.374096    0.981341    0.577993    11.00000   -1.50000
H19I  2    0.432250    0.908733    0.560636    11.00000   -1.50000
AFIX   0
C22B  1    0.707190    0.906956    0.526734    11.00000    0.07008    0.06542 =
         0.04987    0.03720    0.03746    0.03057
AFIX 137
H22G  2    0.646278    0.890676    0.521378    11.00000   -1.50000
H22H  2    0.743641    0.907404    0.508092    11.00000   -1.50000
H22I  2    0.707575    0.965594    0.536084    11.00000   -1.50000
AFIX   0

C26A  1    0.008382    1.015113    0.640128    11.00000    0.08900    0.03785 =
         0.04035    0.00945    0.00794    0.03612
AFIX 137
H26A  2   -0.042814    1.051099    0.634300    11.00000   -1.50000
H26B  2    0.034912    0.989469    0.621618    11.00000   -1.50000
H26C  2    0.052256    1.051954    0.650642    11.00000   -1.50000
AFIX   0
C27A  1   -0.087943    0.882988    0.644827    11.00000    0.05960    0.04601 =
         0.07980   -0.01834   -0.03280    0.03489
AFIX 137
H27A  2   -0.108688    0.836604    0.658714    11.00000   -1.50000
H27B  2   -0.059273    0.856296    0.626894    11.00000   -1.50000
H27C  2   -0.138462    0.918532    0.638031    11.00000   -1.50000
AFIX   0

C28   1    0.515620    0.204056    0.538072    11.00000    0.08329    0.07561 =
         0.04348    0.01915    0.00387   -0.04189
AFIX 137
H28D  2    0.495759    0.162537    0.553868    11.00000   -1.50000
H28E  2    0.518931    0.173959    0.518165    11.00000   -1.50000
H28F  2    0.473514    0.252940    0.536667    11.00000   -1.50000
AFIX   0
C27   1    0.675351    0.167594    0.547943    11.00000    0.10646    0.03242 =
         0.07674    0.02713    0.05501    0.01394
AFIX 137
H27D  2    0.733443    0.192956    0.552719    11.00000   -1.50000
H27E  2    0.677915    0.137724    0.527980    11.00000   -1.50000
H27F  2    0.659128    0.125180    0.563950    11.00000   -1.50000
AFIX   0

C18B  1    0.472213    0.993304    0.630656    11.00000    0.08431    0.05660 =
         0.06511   -0.00961    0.01085    0.03734
AFIX 137
H18G  2    0.488596    0.969488    0.650834    11.00000   -1.50000
H18H  2    0.416296    1.025649    0.632381    11.00000   -1.50000
H18I  2    0.518832    1.033121    0.623464    11.00000   -1.50000
AFIX   0
HKLF 4


REM  shelxt_a.res in P2/c
REM wR2 = 0.098987, GooF = S = 1.02923, Restrained GooF = 1.02923 for all data
REM R1 = 0.043765 for 16141 Fo > 4sig(Fo) and 0.061773 for all 20423 data
REM 1063 parameters refined using 0 restraints

END

WGHT      0.0379     15.8329

REM Highest difference peak  1.212,  deepest hole -0.496,  1-sigma level  0.077
Q1    1   0.7231  0.8650  0.5928  11.00000  0.05    1.21
Q2    1   0.7023  0.8024  0.6439  11.00000  0.05    1.13
Q3    1   0.6946  0.7797  0.5417  11.00000  0.05    1.02
Q4    1   0.7406  0.7006  0.6016  11.00000  0.05    0.81
Q5    1   0.3767  0.7552  0.6407  11.00000  0.05    0.69
Q6    1   0.7412  0.9474  0.5427  11.00000  0.05    0.67
Q7    1   1.0831  0.8204  0.5846  11.00000  0.05    0.66
Q8    1   0.5504  1.0687  0.6311  11.00000  0.05    0.65
Q9    1   0.5914  0.1407  0.5209  11.00000  0.05    0.58
Q10   1   0.4775  0.8198  0.6047  11.00000  0.05    0.57
Q11   1   1.1957  0.8630  0.5451  11.00000  0.05    0.55
Q12   1   0.7839  0.5772  0.6004  11.00000  0.05    0.47
Q13   1   0.3379  0.8312  0.6358  11.00000  0.05    0.47
Q14   1   0.7203  0.7378  0.6685  11.00000  0.05    0.44
Q15   1   0.8485  0.6429  0.4650  11.00000  0.05    0.42
Q16   1   0.7624  0.6367  0.4494  11.00000  0.05    0.41
Q17   1   0.4627  0.7544  0.6253  11.00000  0.05    0.39
Q18   1   0.4666  0.7289  0.7039  11.00000  0.05    0.37
Q19   1   0.5376  0.2470  0.5584  11.00000  0.05    0.36
Q20   1   1.1182  0.7664  0.5460  11.00000  0.05    0.36
Q21   1   0.6850  0.9290  0.5999  11.00000  0.05    0.35
Q22   1   0.8656  0.5722  0.6239  11.00000  0.05    0.35
Q23   1   0.6624  0.8733  0.6455  11.00000  0.05    0.34
Q24   1   0.7258  0.5373  0.4729  11.00000  0.05    0.33
Q25   1   0.0000  0.7697  0.7500  10.50000  0.05    0.32
Q26   1   0.2718  0.4419  0.6416  11.00000  0.05    0.32
Q27   1   0.7293  0.7952  0.6208  11.00000  0.05    0.32
Q28   1   0.2607  0.5126  0.6507  11.00000  0.05    0.32
Q29   1   0.3120  0.6202  0.6815  11.00000  0.05    0.32
Q30   1   0.3203  0.8569  0.6299  11.00000  0.05    0.31
Q31   1   1.1980  0.6997  0.5648  11.00000  0.05    0.31
Q32   1   0.7235  0.8415  0.5641  11.00000  0.05    0.31
Q33   1   0.9423  0.5231  0.5252  11.00000  0.05    0.31
Q34   1   0.6887  0.7202  0.6998  11.00000  0.05    0.31
Q35   1   0.2995  0.3669  0.6345  11.00000  0.05    0.31
Q36   1   0.8006  0.5211  0.5888  11.00000  0.05    0.30
Q37   1   0.8619  0.7194  0.4617  11.00000  0.05    0.30
Q38   1   0.8623  0.4479  0.6730  11.00000  0.05    0.30
Q39   1  -0.1135  0.8678  0.6638  11.00000  0.05    0.30
Q40   1   0.3023  0.2033  0.6458  11.00000  0.05    0.30
;
_shelx_res_checksum              80468
_shelx_fab_file                  
;
-18 0 2 -1.7557 0.7651
-18 0 4 2.4403 -0.4466
-18 0 6 1.3040 0.1146
-18 0 8 0.5834 -0.4275
-18 0 10 -2.8600 0.4243
-18 0 12 2.9393 0.3164
-18 0 14 -4.4942 -0.4800
-18 0 16 2.1670 -0.1181
-18 1 1 1.6084 -0.3931
-18 1 2 -0.2158 0.3991
-18 1 3 -3.4676 0.2614
-18 1 4 1.1934 -0.0844
-18 1 5 2.0000 -0.0342
-18 1 6 0.9993 -0.1828
-18 1 7 0.5957 -0.0154
-18 1 8 1.6490 -0.0439
-18 1 9 -0.4673 0.0217
-18 1 10 -2.7649 0.1336
-18 1 11 -0.6156 -0.2815
-18 1 12 1.3297 0.2315
-18 1 13 0.7779 0.4193
-18 1 14 -2.7392 -0.2667
-18 1 15 0.0142 -0.2786
-18 1 16 1.6742 -0.0753
-18 2 1 1.0300 0.0765
-18 2 2 1.3701 -0.0702
-18 2 3 -2.5874 -0.1488
-18 2 4 -1.6761 0.1847
-18 2 5 -0.4312 0.0511
-18 2 6 2.7214 -0.2436
-18 2 7 3.4631 0.2400
-18 2 8 0.1854 0.1460
-18 2 9 -2.0493 -0.4230
-18 2 10 0.7245 -0.0969
-18 2 11 0.5870 0.2419
-18 2 12 -3.9583 0.1726
-18 2 13 -0.4610 -0.1452
-18 2 14 2.4818 -0.1449
-18 2 15 0.7690 0.2363
-18 3 1 -2.1818 0.0010
-18 3 2 1.3130 -0.2181
-18 3 3 0.2772 -0.0731
-18 3 4 -2.2993 0.1341
-18 3 5 -2.0095 0.0073
-18 3 6 2.2553 -0.0202
-18 3 7 2.0828 0.0612
-18 3 8 0.3643 -0.0859
-18 3 9 1.1067 -0.0215
-18 3 10 1.1525 0.1341
-18 3 11 -1.2401 0.0137
-18 3 12 -3.6197 -0.1514
-18 3 13 0.2746 -0.2105
-18 3 14 2.0081 0.1693
-18 4 1 1.4329 -0.0541
-18 4 2 0.3489 0.2707
-18 4 3 -2.2383 0.0917
-18 4 4 -0.6348 -0.1179
-18 4 5 -0.7173 -0.1516
-18 4 6 -0.4387 -0.0621
-18 4 7 0.9515 0.0371
-18 4 8 1.5625 0.0724
-18 4 9 1.2456 0.2465
-18 4 10 0.2079 -0.0805
-18 4 11 0.2205 -0.3167
-18 4 12 -0.5978 0.1504
-18 5 1 2.9951 0.2263
-18 5 2 -2.1642 0.1537
-18 5 3 -4.0923 -0.1287
-18 5 4 0.5750 0.0608
-18 5 5 1.5278 0.0381
-18 5 6 -0.8346 -0.1402
-18 5 7 -0.7066 -0.0328
-18 5 8 0.0190 -0.0820
-17 0 2 -3.7257 -0.9726
-17 0 4 -2.0035 1.0546
-17 0 6 2.3707 -0.4490
-17 0 8 0.3056 -0.3108
-17 0 10 1.5661 0.0297
-17 0 12 -1.2363 0.1130
-17 0 14 0.5905 0.6095
-17 0 16 -3.0668 -0.6209
-17 0 18 1.2080 -0.2681
-17 0 20 0.8192 0.4679
-17 0 22 2.7666 0.1480
-17 1 1 -0.2560 0.3145
-17 1 2 -4.3272 -0.3451
-17 1 3 2.3103 -0.2497
-17 1 4 0.1286 0.4720
-17 1 5 -4.1173 0.1410
-17 1 6 -0.4031 -0.2115
-17 1 7 2.6043 0.0775
-17 1 8 1.9691 -0.1630
-17 1 9 -0.4240 -0.0645
-17 1 10 1.2241 -0.1062
-17 1 11 0.0460 -0.0788
-17 1 12 -1.2392 0.2125
-17 1 13 0.4603 -0.0621
-17 1 14 0.0255 0.2945
-17 1 15 -1.4216 0.1375
-17 1 16 -1.6914 -0.3169
-17 1 17 2.5160 0.1000
-17 1 18 -0.4712 -0.2564
-17 1 19 -2.9765 -0.2462
-17 1 20 2.9268 0.3905
-17 1 21 0.9704 0.1404
-17 1 22 -0.1189 -0.0506
-17 1 23 0.7114 -0.0334
-17 2 1 1.3051 0.5493
-17 2 2 -4.3440 0.2721
-17 2 3 0.9831 -0.3372
-17 2 4 1.5188 -0.1892
-17 2 5 -3.3705 0.0518
-17 2 6 -1.8829 0.1695
-17 2 7 1.3048 0.2696
-17 2 8 1.1470 -0.1310
-17 2 9 0.4705 -0.2696
-17 2 10 3.7619 -0.1407
-17 2 11 0.5473 0.1085
-17 2 12 -4.1909 0.2945
-17 2 13 -0.0596 -0.2480
-17 2 14 2.7414 -0.1644
-17 2 15 -1.1717 0.3213
-17 2 16 -3.7039 0.1119
-17 2 17 1.9241 -0.1122
-17 2 18 1.6620 -0.1849
-17 2 19 -2.2420 0.0048
-17 2 20 1.1058 0.1556
-17 2 21 -0.5651 -0.0642
-17 2 22 0.1081 -0.0939
-17 2 23 3.4822 0.0999
-17 3 1 1.1977 0.1075
-17 3 2 -1.2717 -0.0180
-17 3 3 -1.0366 -0.0150
-17 3 4 0.1851 -0.0556
-17 3 5 1.0869 0.0046
-17 3 6 -1.8434 0.1813
-17 3 7 -4.5087 -0.0376
-17 3 8 1.4236 -0.2292
-17 3 9 4.5454 0.0820
-17 3 10 1.7164 0.1759
-17 3 11 -1.1140 -0.0243
-17 3 12 -1.4132 -0.1255
-17 3 13 1.2269 -0.0700
-17 3 14 1.1934 0.1032
-17 3 15 -2.6486 -0.0418
-17 3 16 -2.6408 -0.1321
-17 3 17 2.8349 0.1456
-17 3 18 1.4324 0.2242
-17 3 19 -3.1448 -0.0855
-17 3 20 0.5226 -0.2943
-17 3 21 1.6623 0.0919
-17 3 22 -0.7361 0.2499
-17 4 1 1.8616 -0.0547
-17 4 2 1.7278 0.0930
-17 4 3 -0.0597 0.0845
-17 4 4 -1.4627 0.0396
-17 4 5 -0.6447 -0.0362
-17 4 6 -0.8967 -0.0154
-17 4 7 -2.2520 -0.0787
-17 4 8 1.7037 0.0035
-17 4 9 1.1457 0.0855
-17 4 10 -2.4031 -0.0868
-17 4 11 2.9193 0.0671
-17 4 12 4.1497 0.1221
-17 4 13 -3.5272 -0.0026
-17 4 14 -2.5784 -0.1080
-17 4 15 3.0213 -0.3007
-17 4 16 0.8246 0.1275
-17 4 17 -3.2167 0.3405
-17 4 18 -2.0568 -0.1275
-17 4 19 2.5495 -0.2060
-17 4 20 2.5744 0.0323
-17 5 1 0.4648 -0.0007
-17 5 2 0.4127 -0.0583
-17 5 3 2.0761 -0.0427
-17 5 4 -1.4349 0.1576
-17 5 5 -3.1309 0.0693
-17 5 6 1.9455 0.0077
-17 5 7 0.9043 -0.1217
-17 5 8 -2.3023 -0.0927
-17 5 9 -1.0212 0.0999
-17 5 10 -0.8207 -0.0890
-17 5 11 2.6174 0.1002
-17 5 12 3.6207 0.1605
-17 5 13 -3.6593 -0.1570
-17 5 14 -0.8033 -0.0290
-17 5 15 4.8555 0.0560
-17 5 16 -1.2731 0.0111
-17 5 17 -4.6858 -0.1538
-17 5 18 -0.1267 -0.0714
-17 5 19 3.6603 0.2583
-17 6 1 0.4453 -0.1239
-17 6 2 -0.0682 -0.0417
-17 6 3 1.2478 0.0833
-17 6 4 2.0825 0.0767
-17 6 5 -2.4730 -0.1015
-17 6 6 -0.7960 0.0531
-17 6 7 2.4663 0.0764
-17 6 8 -1.7977 -0.0698
-17 6 9 -1.9574 0.0265
-17 6 10 0.2310 -0.1201
-17 6 11 -0.0894 -0.0197
-17 6 12 2.1424 0.0877
-17 6 13 0.0522 0.0260
-17 6 14 -0.9357 0.1824
-17 6 15 1.6486 -0.1013
-17 6 16 0.5839 -0.2514
-17 7 1 0.7133 0.0671
-17 7 2 -1.3330 -0.0550
-17 7 3 1.1581 -0.0641
-17 7 4 3.7830 -0.0330
-17 7 5 -2.4539 -0.1310
-17 7 6 -2.1024 0.1856
-17 7 7 3.7290 0.2667
-17 7 8 -1.4005 -0.2396
-17 7 9 -2.6492 -0.2004
-17 7 10 2.4139 0.1207
-17 7 11 -1.4747 0.1534
-17 7 12 -1.3732 -0.1067
-17 8 1 -1.3680 -0.0456
-17 8 2 0.3181 -0.0534
-17 8 3 0.2729 0.0103
-17 8 4 1.0170 0.0943
-17 8 5 0.7571 -0.1008
-17 8 6 -1.2404 -0.0515
-16 0 2 0.1476 0.0440
-16 0 4 0.1320 0.0697
-16 0 6 -4.6849 0.3143
-16 0 8 4.8735 0.0283
-16 0 10 -4.5355 -0.6776
-16 0 12 5.6009 0.0760
-16 0 14 -2.4688 0.4617
-16 0 16 0.9689 0.1555
-16 0 18 -1.9857 -0.2397
-16 0 20 -2.0821 -0.6408
-16 0 22 4.5473 0.7200
-16 0 24 -0.6854 0.1592
-16 0 26 -0.1126 -0.3584
-16 0 28 -2.0475 -0.2493
-16 1 1 -4.5774 -0.4001
-16 1 2 3.5925 0.1215
-16 1 3 3.7495 0.2442
-16 1 4 -3.5289 -0.0196
-16 1 5 -2.3543 -0.0450
-16 1 6 -0.7144 0.2380
-16 1 7 0.8569 -0.0881
-16 1 8 0.8924 0.0073
-16 1 9 -0.9207 0.3634
-16 1 10 -1.2724 -0.4190
-16 1 11 0.8312 -0.3317
-16 1 12 3.7113 -0.0316
-16 1 13 0.0502 0.0130
-16 1 14 -2.3279 0.3597
-16 1 15 -0.3598 -0.0057
-16 1 16 1.9796 0.1734
-16 1 17 0.5259 0.0929
-16 1 18 -3.4033 -0.3481
-16 1 19 -0.0324 0.0864
-16 1 20 0.1435 -0.1743
-16 1 21 -0.6904 -0.1695
-16 1 22 1.5220 0.2187
-16 1 23 -0.8515 -0.0795
-16 1 24 2.4552 0.3583
-16 1 25 2.3236 0.2851
-16 1 26 -3.3278 -0.4968
-16 1 27 -1.3076 -0.1916
-16 1 28 0.1563 0.0927
-16 2 1 -1.9268 0.0932
-16 2 2 4.7268 0.0668
-16 2 3 0.9516 -0.0186
-16 2 4 -5.9795 -0.0839
-16 2 5 0.7447 -0.0348
-16 2 6 4.0098 0.1753
-16 2 7 -2.4521 0.0683
-16 2 8 -5.4825 -0.0394
-16 2 9 1.3233 0.1794
-16 2 10 5.2410 -0.1329
-16 2 11 -0.8443 -0.1585
-16 2 12 -2.1190 -0.0281
-16 2 13 1.7349 -0.1403
-16 2 14 1.8711 0.1268
-16 2 15 -0.8557 0.1112
-16 2 16 -1.1078 0.0750
-16 2 17 -0.6047 -0.0353
-16 2 18 -0.2481 -0.1939
-16 2 19 2.4011 0.2653
-16 2 20 -2.0460 0.1239
-16 2 21 -3.9896 -0.4202
-16 2 22 3.1211 -0.1413
-16 2 23 1.9235 0.2753
-16 2 24 -0.2760 0.2499
-16 2 25 0.3950 -0.1346
-16 2 26 -1.3279 -0.1997
-16 2 27 0.9275 0.2153
-16 2 28 -0.1327 0.0603
-16 3 1 -0.0021 0.1119
-16 3 2 -0.0979 -0.1317
-16 3 3 -1.6940 -0.0014
-16 3 4 -0.5035 0.0342
-16 3 5 4.4057 -0.0276
-16 3 6 0.0491 0.0391
-16 3 7 -5.8324 0.0376
-16 3 8 -2.9061 -0.0054
-16 3 9 3.2656 0.0154
-16 3 10 3.4453 0.0106
-16 3 11 -2.5445 0.0398
-16 3 12 -1.8590 -0.0650
-16 3 13 4.1570 -0.0713
-16 3 14 1.8523 0.1133
-16 3 15 -3.2699 -0.0162
-16 3 16 -0.5623 -0.1856
-16 3 17 1.3058 -0.0127
-16 3 18 -0.1256 0.2050
-16 3 19 0.1082 0.0742
-16 3 20 -1.9933 -0.1255
-16 3 21 -0.4372 -0.0371
-16 3 22 3.2980 0.0804
-16 3 23 -2.3517 0.0160
-16 3 24 -3.0522 -0.1787
-16 3 25 4.8204 0.0104
-16 3 26 1.6243 0.3551
-16 3 27 -3.0775 -0.0703
-16 4 1 -0.3581 0.0260
-16 4 2 0.2737 0.0742
-16 4 3 0.8889 0.0068
-16 4 4 0.7864 -0.0843
-16 4 5 0.6477 -0.0108
-16 4 6 -1.7265 0.0951
-16 4 7 -0.4148 -0.0102
-16 4 8 0.6204 -0.0214
-16 4 9 -3.0624 -0.0469
-16 4 10 -1.1399 -0.0162
-16 4 11 3.6248 0.0536
-16 4 12 1.0358 0.0165
-16 4 13 -1.7723 0.1573
-16 4 14 -0.7555 -0.0593
-16 4 15 1.8683 -0.2249
-16 4 16 3.6552 0.1171
-16 4 17 -3.1767 0.0501
-16 4 18 -4.4312 -0.1394
-16 4 19 4.0864 -0.0994
-16 4 20 1.9451 0.1423
-16 4 21 -3.5105 0.2865
-16 4 22 -0.3942 -0.1782
-16 4 23 1.4958 -0.2543
-16 4 24 -1.1295 0.1755
-16 4 25 0.1545 0.2075
-16 4 26 0.8344 -0.0598
-16 5 1 -2.1692 0.0430
-16 5 2 1.8405 -0.0869
-16 5 3 2.4130 -0.0749
-16 5 4 -2.5194 -0.0187
-16 5 5 -0.5483 0.1102
-16 5 6 2.4027 0.1727
-16 5 7 0.8289 -0.1862
-16 5 8 -0.8493 -0.1431
-16 5 9 -2.8787 0.1239
-16 5 10 -1.1431 0.0551
-16 5 11 2.9464 -0.0437
-16 5 12 -1.0277 -0.0957
-16 5 13 -2.0038 0.1062
-16 5 14 2.9230 0.0580
-16 5 15 0.6420 0.0079
-16 5 16 -0.0627 0.1467
-16 5 17 -0.2693 -0.2483
-16 5 18 -0.4178 -0.2154
-16 5 19 2.1235 0.2039
-16 5 20 -2.5753 0.0881
-16 5 21 -3.1965 -0.0882
-16 5 22 3.7482 -0.0494
-16 5 23 4.2358 0.1769
-16 5 24 -4.1339 0.0817
-16 5 25 -6.0439 -0.2574
-16 6 1 -2.7909 -0.0235
-16 6 2 -2.6434 -0.0076
-16 6 3 1.5283 0.0715
-16 6 4 1.5230 0.0159
-16 6 5 0.4350 -0.0647
-16 6 6 -0.2148 -0.0359
-16 6 7 -1.1611 -0.0199
-16 6 8 1.7990 0.1823
-16 6 9 2.2227 0.0330
-16 6 10 -3.2945 -0.2453
-16 6 11 -2.6653 0.0038
-16 6 12 0.7047 0.0423
-16 6 13 1.7564 0.0319
-16 6 14 1.2452 0.0613
-16 6 15 -4.2435 -0.0028
-16 6 16 0.9582 0.0774
-16 6 17 6.6587 -0.0549
-16 6 18 -2.0416 -0.0885
-16 6 19 -4.0575 0.0233
-16 6 20 0.3293 -0.0678
-16 6 21 2.1121 -0.0895
-16 6 22 0.5493 0.1343
-16 6 23 -1.2218 0.1950
-16 7 1 -1.2812 0.1060
-16 7 2 -4.6787 0.0347
-16 7 3 1.2076 0.0133
-16 7 4 1.6241 -0.0754
-16 7 5 -1.1665 -0.0630
-16 7 6 1.3038 0.0804
-16 7 7 -0.2270 0.0176
-16 7 8 -0.7431 0.0236
-16 7 9 3.8057 0.0088
-16 7 10 -0.7254 -0.0543
-16 7 11 -3.8892 0.0120
-16 7 12 1.1720 -0.0713
-16 7 13 -0.1195 0.0096
-16 7 14 -1.0273 0.0618
-16 7 15 -0.0639 -0.0247
-16 7 16 1.0275 0.0533
-16 7 17 1.7456 0.0447
-16 7 18 -1.9422 0.0035
-16 7 19 1.2254 -0.0513
-16 7 20 2.7045 -0.0736
-16 7 21 -2.9279 -0.1252
-16 8 1 1.8373 -0.0490
-16 8 2 0.9482 0.0138
-16 8 3 -2.7749 0.1631
-16 8 4 -3.6725 -0.0501
-16 8 5 0.9937 -0.1258
-16 8 6 4.8361 0.0978
-16 8 7 0.0336 -0.0234
-16 8 8 -4.2637 -0.0339
-16 8 9 1.9460 0.1092
-16 8 10 3.4424 0.0171
-16 8 11 -2.3576 -0.1289
-16 8 12 -1.0429 -0.1220
-16 8 13 0.0016 0.2018
-16 8 14 0.0062 0.1400
-16 8 15 -0.0555 -0.2587
-16 8 16 -1.9917 -0.1364
-16 8 17 1.3848 0.2826
-16 9 1 4.4332 0.0748
-16 9 2 2.4423 -0.0023
-16 9 3 -4.9098 0.0032
-16 9 4 -3.6261 -0.0265
-16 9 5 1.8764 -0.0211
-16 9 6 3.3075 0.1112
-16 9 7 1.2480 0.0007
-16 9 8 -3.4721 -0.0591
-16 9 9 -1.1366 -0.0400
-16 9 10 4.1642 0.0066
-16 9 11 -1.1940 0.0693
-16 9 12 -1.7718 -0.0792
-16 9 13 3.0772 0.0259
-16 10 1 0.6493 0.1330
-16 10 2 0.7413 -0.1575
-16 10 3 -0.5695 -0.2140
-16 10 4 -1.8188 0.1627
-15 0 2 -3.8293 -0.2107
-15 0 4 7.0734 -0.3512
-15 0 6 -6.8294 0.6891
-15 0 8 3.7850 -0.0014
-15 0 10 -1.7542 0.0374
-15 0 12 -1.0609 -0.6475
-15 0 14 1.9057 -0.0135
-15 0 16 0.8981 0.7491
-15 0 18 -0.2477 -0.0891
-15 0 20 -2.1221 -0.3840
-15 0 22 0.4087 -0.2245
-15 0 24 -0.9929 0.2429
-15 0 26 5.9253 0.6982
-15 0 28 -6.0972 -0.7449
-15 0 30 1.3816 -0.2193
-15 0 32 0.7219 0.4815
-15 1 1 -3.9139 -0.1015
-15 1 2 1.5335 -0.1212
-15 1 3 3.9812 0.1220
-15 1 4 1.6280 -0.1096
-15 1 5 -3.4353 -0.3027
-15 1 6 -1.6916 0.2773
-15 1 7 2.6266 0.2427
-15 1 8 -0.2424 0.1546
-15 1 9 -2.1287 -0.0631
-15 1 10 0.2275 -0.0118
-15 1 11 0.9026 0.2282
-15 1 12 -0.9952 -0.4996
-15 1 13 0.7522 -0.1879
-15 1 14 1.1740 0.0635
-15 1 15 -2.4261 -0.2060
-15 1 16 1.0468 0.4406
-15 1 17 3.7500 0.2725
-15 1 18 -0.7497 0.0218
-15 1 19 -3.4592 -0.0899
-15 1 20 0.3662 -0.3316
-15 1 21 2.5561 0.1237
-15 1 22 -3.8858 -0.1911
-15 1 23 -1.7262 -0.1525
-15 1 24 4.2862 0.3706
-15 1 25 -0.6671 -0.0837
-15 1 26 0.5691 0.2169
-15 1 27 3.0455 0.1993
-15 1 28 -2.5138 -0.3307
-15 1 29 -3.7205 0.0685
-15 1 30 0.3780 -0.2275
-15 1 31 4.7580 -0.3034
-15 1 32 -0.0318 0.2856
-15 1 33 -5.2292 0.2872
-15 2 1 3.8695 -0.0065
-15 2 2 5.0116 -0.0913
-15 2 3 -3.1950 0.0758
-15 2 4 -3.0326 0.1273
-15 2 5 2.5309 -0.2566
-15 2 6 3.6577 -0.1574
-15 2 7 -1.4413 0.1216
-15 2 8 -4.4847 0.3024
-15 2 9 -0.0332 0.0952
-15 2 10 2.0532 -0.1548
-15 2 11 -0.3855 0.1360
-15 2 12 -0.9494 -0.0993
-15 2 13 0.7301 -0.1628
-15 2 14 1.4754 0.0119
-15 2 15 0.1243 -0.1615
-15 2 16 -1.6534 0.1005
-15 2 17 -0.3853 0.1308
-15 2 18 2.9428 0.0506
-15 2 19 0.4792 0.1006
-15 2 20 -1.9867 -0.1242
-15 2 21 -0.4969 -0.0347
-15 2 22 -2.0199 -0.0837
-15 2 23 1.2457 -0.0733
-15 2 24 2.8021 0.2108
-15 2 25 -4.7202 -0.1491
-15 2 26 0.4190 -0.0646
-15 2 27 6.8395 0.3970
-15 2 28 -2.3796 0.0492
-15 2 29 -4.3780 -0.2841
-15 2 30 1.1240 -0.2518
-15 2 31 2.2997 0.1488
-15 2 32 -0.1287 0.2135
-15 3 1 4.1387 -0.1422
-15 3 2 0.0742 -0.1003
-15 3 3 -3.4106 0.1380
-15 3 4 1.7062 0.0908
-15 3 5 2.1091 -0.0789
-15 3 6 -0.4198 -0.1298
-15 3 7 -0.3623 -0.0704
-15 3 8 -0.0502 0.1378
-15 3 9 -0.3422 0.1272
-15 3 10 -2.3409 -0.1071
-15 3 11 -2.2663 0.0002
-15 3 12 2.5956 0.1174
-15 3 13 3.5982 0.0029
-15 3 14 -1.3404 -0.0782
-15 3 15 -1.6422 -0.0351
-15 3 16 -0.4438 -0.0038
-15 3 17 0.8503 -0.0654
-15 3 18 3.4149 0.0201
-15 3 19 -2.9730 0.0966
-15 3 20 -3.2421 -0.0488
-15 3 21 5.9466 -0.0427
-15 3 22 0.5935 0.1372
-15 3 23 -6.2753 -0.0219
-15 3 24 0.3178 -0.1985
-15 3 25 2.2038 0.0722
-15 3 26 0.2816 0.1873
-15 3 27 1.5972 -0.0463
-15 3 28 -2.0586 -0.1213
-15 3 29 -1.2131 0.0335
-15 3 30 2.6054 0.1013
-15 3 31 0.3935 -0.0604
-15 3 32 -0.7886 -0.1869
-15 4 1 -2.1262 -0.1051
-15 4 2 -0.9485 -0.0150
-15 4 3 3.2342 0.1361
-15 4 4 4.5417 -0.0248
-15 4 5 -5.2757 -0.0717
-15 4 6 -4.8011 0.0366
-15 4 7 6.4461 0.0660
-15 4 8 4.9473 -0.0250
-15 4 9 -4.8934 -0.1484
-15 4 10 -5.2850 0.0103
-15 4 11 0.7884 0.0625
-15 4 12 3.4772 0.0177
-15 4 13 0.9454 0.0831
-15 4 14 -3.1415 -0.0319
-15 4 15 0.9116 0.0319
-15 4 16 2.6157 0.0343
-15 4 17 -2.1595 -0.0915
-15 4 18 0.5486 -0.0189
-15 4 19 -0.1983 -0.0733
-15 4 20 -0.6270 -0.0055
-15 4 21 3.8970 0.0559
-15 4 22 -2.3803 -0.0015
-15 4 23 -4.8059 0.0550
-15 4 24 5.4327 0.0106
-15 4 25 3.1145 0.0744
-15 4 26 -7.9090 -0.0685
-15 4 27 -1.3927 -0.2247
-15 4 28 5.4072 0.2218
-15 4 29 0.5678 0.2184
-15 4 30 -0.5547 -0.2580
-15 4 31 -0.0421 -0.2525
-15 5 1 0.2035 0.0042
-15 5 2 1.0797 -0.1081
-15 5 3 -1.0136 -0.0300
-15 5 4 2.2253 0.0192
-15 5 5 -0.9224 0.1110
-15 5 6 -3.9734 0.0594
-15 5 7 2.4068 -0.0868
-15 5 8 3.9661 0.0111
-15 5 9 -1.9131 -0.0396
-15 5 10 -1.2632 -0.0112
-15 5 11 1.3212 0.0071
-15 5 12 -2.4947 -0.0945
-15 5 13 -1.7229 0.0352
-15 5 14 2.1657 0.0580
-15 5 15 2.9848 0.1122
-15 5 16 -1.8984 0.0136
-15 5 17 -5.3642 -0.0997
-15 5 18 5.4659 0.1002
-15 5 19 5.4005 -0.0748
-15 5 20 -6.7466 -0.1524
-15 5 21 -2.9563 0.0030
-15 5 22 4.3970 -0.0228
-15 5 23 2.1726 0.1759
-15 5 24 -0.2267 0.1062
-15 5 25 -1.3330 -0.1687
-15 5 26 -5.0446 -0.0341
-15 5 27 -0.0021 0.1111
-15 5 28 5.7202 0.0793
-15 5 29 -0.8590 -0.1245
-15 6 1 3.9569 0.0243
-15 6 2 0.4802 0.0427
-15 6 3 -5.3969 -0.0864
-15 6 4 1.7723 -0.0250
-15 6 5 4.2923 0.1270
-15 6 6 -3.5737 -0.0571
-15 6 7 -3.4418 -0.0911
-15 6 8 2.3076 0.2143
-15 6 9 2.5316 -0.0002
-15 6 10 1.4383 -0.1642
-15 6 11 0.3518 0.0445
-15 6 12 -3.4436 -0.0244
-15 6 13 -1.2907 -0.0510
-15 6 14 1.0836 0.0101
-15 6 15 0.1809 0.0581
-15 6 16 1.1300 0.0204
-15 6 17 -2.6008 -0.0018
-15 6 18 0.0106 0.1384
-15 6 19 4.0712 -0.0120
-15 6 20 -1.5923 -0.1733
-15 6 21 -1.1624 -0.0365
-15 6 22 2.3007 -0.0147
-15 6 23 -0.7442 -0.0322
-15 6 24 -1.9457 0.0852
-15 6 25 2.3559 0.1187
-15 6 26 0.3352 0.0340
-15 6 27 -3.6231 -0.0832
-15 6 28 -0.2504 -0.0751
-15 7 1 2.0457 -0.0296
-15 7 2 1.4862 -0.0293
-15 7 3 -1.6532 -0.0295
-15 7 4 -1.0537 -0.0216
-15 7 5 2.1134 0.0510
-15 7 6 -0.6407 0.0006
-15 7 7 -4.0360 -0.0333
-15 7 8 -0.1590 0.0117
-15 7 9 3.4709 -0.0005
-15 7 10 1.9406 0.0877
-15 7 11 1.1775 0.0573
-15 7 12 -1.8205 -0.1358
-15 7 13 -2.9080 -0.0941
-15 7 14 0.7991 0.0482
-15 7 15 1.3012 0.0952
-15 7 16 1.0177 -0.0835
-15 7 17 -3.3772 -0.1182
-15 7 18 -3.3808 0.1968
-15 7 19 5.0703 0.2352
-15 7 20 3.4986 -0.1535
-15 7 21 -2.4857 -0.2564
-15 7 22 -1.9497 0.0881
-15 7 23 0.8724 0.0224
-15 7 24 1.7268 -0.0921
-15 7 25 0.1366 0.1234
-15 7 26 -2.0811 0.0849
-15 8 1 -0.7880 -0.2210
-15 8 2 3.8485 -0.1055
-15 8 3 1.3058 0.1613
-15 8 4 -2.3731 0.0521
-15 8 5 -0.4711 -0.0311
-15 8 6 -0.4884 -0.0736
-15 8 7 -2.3611 -0.0420
-15 8 8 0.5964 0.0362
-15 8 9 2.7289 0.0515
-15 8 10 -0.0056 0.0740
-15 8 11 0.6792 -0.0572
-15 8 12 -0.4314 -0.0671
-15 8 13 -2.3959 0.0733
-15 8 14 3.2441 -0.0013
-15 8 15 1.3019 -0.0447
-15 8 16 -3.5285 -0.0684
-15 8 17 -1.1087 0.0121
-15 8 18 -0.3217 0.0541
-15 8 19 0.5445 -0.0020
-15 8 20 0.5325 0.0787
-15 8 21 0.9992 0.0352
-15 8 22 2.4832 0.0664
-15 8 23 -0.8093 -0.1887
-15 9 1 -0.4357 -0.0109
-15 9 2 5.2263 -0.0227
-15 9 3 1.9201 0.0160
-15 9 4 -2.6827 -0.0726
-15 9 5 -2.2665 0.0482
-15 9 6 0.0543 0.0700
-15 9 7 -0.7034 -0.0333
-15 9 8 0.2034 -0.0784
-15 9 9 3.6479 -0.0267
-15 9 10 -1.6605 0.1480
-15 9 11 -3.6891 -0.0076
-15 9 12 3.6170 -0.1020
-15 9 13 1.2993 0.0773
-15 9 14 -1.7454 -0.0574
-15 9 15 1.1647 -0.0061
-15 9 16 0.9230 0.1565
-15 9 17 -1.1740 -0.0470
-15 9 18 -3.5593 -0.3154
-15 9 19 -0.4600 -0.0759
-15 9 20 3.0556 0.4472
-15 10 1 0.6533 0.1232
-15 10 2 1.5656 -0.0233
-15 10 3 0.8883 -0.0334
-15 10 4 0.7108 -0.0163
-15 10 5 -1.4895 -0.0056
-15 10 6 -2.5616 -0.0502
-15 10 7 -0.2422 0.0220
-15 10 8 2.0763 0.1186
-15 10 9 2.7868 -0.0048
-15 10 10 -3.4699 -0.0563
-15 10 11 -3.9540 -0.0785
-15 10 12 6.1730 -0.0062
-15 10 13 1.7783 0.1492
-15 10 14 -5.6183 -0.0435
-15 10 15 1.2950 -0.0354
-15 10 16 3.6601 0.1316
-15 11 1 -1.4260 0.1904
-15 11 2 1.1297 0.0956
-15 11 3 1.7715 -0.0129
-15 11 4 1.0483 -0.1201
-15 11 5 -1.9391 -0.1505
-15 11 6 -1.9625 -0.0107
-15 11 7 2.0404 0.2116
-15 11 8 -0.3048 0.1738
-15 11 9 -1.1820 -0.1780
-15 11 10 1.2586 -0.2126
-14 0 2 -9.9125 -0.1959
-14 0 4 7.5025 -0.2250
-14 0 6 -4.2773 -0.3020
-14 0 8 1.9950 0.6372
-14 0 10 -0.4041 0.3027
-14 0 12 -0.2860 -0.4971
-14 0 14 0.2510 -0.2894
-14 0 16 -2.0388 -0.0177
-14 0 18 4.2761 0.7048
-14 0 20 -3.6051 -0.0463
-14 0 22 3.3756 -0.6667
-14 0 24 -5.9936 0.0442
-14 0 26 5.4707 0.3637
-14 0 28 0.7388 0.3417
-14 0 30 -5.0211 -0.3447
-14 0 32 3.3198 -0.6542
-14 0 34 -0.7067 0.7756
-14 0 36 -0.6268 -0.1075
-14 1 1 -4.6654 0.3543
-14 1 2 -0.6692 -0.0524
-14 1 3 5.0518 -0.3553
-14 1 4 -1.2862 -0.2554
-14 1 5 -4.4835 0.3135
-14 1 6 2.9763 -0.0991
-14 1 7 3.7627 -0.4315
-14 1 8 -2.7540 0.3423
-14 1 9 -3.0677 0.1339
-14 1 10 1.7018 0.2567
-14 1 11 1.9550 0.3046
-14 1 12 -0.7137 -0.2917
-14 1 13 -1.5391 -0.2050
-14 1 14 -0.4445 -0.3253
-14 1 15 1.5757 0.0986
-14 1 16 0.5803 0.0896
-14 1 17 -1.3445 -0.2930
-14 1 18 -0.9738 0.4807
-14 1 19 1.1050 0.1959
-14 1 20 3.1222 -0.0833
-14 1 21 -0.2295 0.1749
-14 1 22 -3.2674 -0.4454
-14 1 23 -0.7957 -0.2598
-14 1 24 0.3140 0.0357
-14 1 25 1.0603 0.1191
-14 1 26 0.3462 0.2576
-14 1 27 -1.9216 -0.1528
-14 1 28 2.7819 0.3133
-14 1 29 3.1647 0.2019
-14 1 30 -3.6188 -0.3993
-14 1 31 -3.1624 -0.0104
-14 1 32 0.0558 -0.3137
-14 1 33 2.3882 -0.0938
-14 1 34 2.0806 0.3311
-14 1 35 -1.0942 -0.0216
-14 1 36 -1.3645 0.2740
-14 2 1 5.8211 0.0003
-14 2 2 3.1990 0.1457
-14 2 3 -3.5150 0.0012
-14 2 4 -4.4384 -0.2321
-14 2 5 2.8836 0.0572
-14 2 6 4.6212 0.0795
-14 2 7 -2.3287 -0.3147
-14 2 8 -2.5141 0.0301
-14 2 9 1.7459 0.1088
-14 2 10 0.5619 0.1088
-14 2 11 -1.0514 0.2244
-14 2 12 -0.3568 -0.0417
-14 2 13 -1.9043 0.0037
-14 2 14 0.2926 -0.1863
-14 2 15 4.1471 -0.1339
-14 2 16 0.1062 0.0997
-14 2 17 -3.0086 -0.1396
-14 2 18 -1.8523 0.1224
-14 2 19 2.0470 0.1345
-14 2 20 3.7337 -0.0551
-14 2 21 -3.1222 0.1658
-14 2 22 -1.9226 -0.0795
-14 2 23 4.8668 -0.1630
-14 2 24 -1.4509 -0.0971
-14 2 25 -5.4927 -0.0972
-14 2 26 1.7605 0.2006
-14 2 27 2.9079 0.0686
-14 2 28 0.5511 0.1201
-14 2 29 0.7018 0.0952
-14 2 30 -1.3975 -0.2775
-14 2 31 -1.7310 0.1160
-14 2 32 -0.9567 0.0381
-14 2 33 1.4721 -0.3099
-14 2 34 1.7831 -0.0487
-14 2 35 -0.6962 0.0598
-14 2 36 0.7159 0.2962
-14 3 1 6.1415 -0.2443
-14 3 2 -4.3188 0.0932
-14 3 3 -2.3635 0.1263
-14 3 4 3.1056 -0.1075
-14 3 5 2.3273 0.0121
-14 3 6 -2.2270 0.0836
-14 3 7 -3.0783 -0.1163
-14 3 8 3.0105 -0.0504
-14 3 9 3.8497 0.0063
-14 3 10 -2.7345 -0.0201
-14 3 11 -3.6323 0.0567
-14 3 12 1.1821 0.0572
-14 3 13 -0.2834 0.0586
-14 3 14 -0.1917 -0.0351
-14 3 15 2.5977 -0.0364
-14 3 16 -1.4588 0.0696
-14 3 17 1.2061 -0.0535
-14 3 18 1.9857 -0.1039
-14 3 19 -4.9428 0.0303
-14 3 20 -1.3838 0.0481
-14 3 21 3.8263 0.0199
-14 3 22 3.3710 0.0183
-14 3 23 -0.9816 -0.0352
-14 3 24 -5.6903 -0.0685
-14 3 25 0.0170 -0.0170
-14 3 26 5.7843 0.1004
-14 3 27 -1.3751 0.0292
-14 3 28 -3.9471 -0.1026
-14 3 29 2.1530 0.0438
-14 3 30 0.4614 0.1388
-14 3 31 -0.2864 0.0332
-14 3 32 0.8175 -0.1704
-14 3 33 -0.8138 -0.1694
-14 3 34 -0.0282 0.1030
-14 3 35 -0.4446 0.0719
-14 4 1 -0.6013 0.0341
-14 4 2 -0.7466 -0.0696
-14 4 3 5.3858 -0.1447
-14 4 4 0.3117 0.0038
-14 4 5 -3.5359 0.1437
-14 4 6 0.9429 -0.0002
-14 4 7 -0.1224 0.0263
-14 4 8 -0.6077 0.0228
-14 4 9 2.5469 -0.1049
-14 4 10 0.4643 0.0011
-14 4 11 -3.0449 -0.0144
-14 4 12 0.8021 -0.0548
-14 4 13 0.3640 -0.0172
-14 4 14 -3.3129 0.0518
-14 4 15 1.7273 0.1376
-14 4 16 2.2732 -0.0109
-14 4 17 0.5287 0.0142
-14 4 18 -0.9220 0.0138
-14 4 19 -2.8870 -0.1301
-14 4 20 2.7704 -0.0119
-14 4 21 1.0933 0.0069
-14 4 22 -3.7743 -0.0047
-14 4 23 0.9932 -0.0237
-14 4 24 3.0063 -0.0049
-14 4 25 0.1664 0.1420
-14 4 26 -0.2233 -0.0306
-14 4 27 -2.4690 -0.0732
-14 4 28 -2.6702 0.0568
-14 4 29 3.5351 -0.0261
-14 4 30 0.3892 0.0054
-14 4 31 -2.3630 0.0390
-14 4 32 2.4445 0.0098
-14 4 33 0.6953 -0.1237
-14 4 34 -1.0644 -0.0900
-14 5 1 1.1159 0.0166
-14 5 2 1.6002 0.0326
-14 5 3 4.0279 -0.0970
-14 5 4 -1.2349 -0.1232
-14 5 5 -2.7339 0.0933
-14 5 6 3.6866 0.0530
-14 5 7 -0.2198 0.0067
-14 5 8 -4.6346 0.0458
-14 5 9 1.1327 -0.0045
-14 5 10 4.2586 0.0692
-14 5 11 -1.5038 -0.1042
-14 5 12 -1.8854 -0.1195
-14 5 13 2.1560 0.0265
-14 5 14 -1.1360 -0.0391
-14 5 15 -1.3680 0.0727
-14 5 16 -0.0975 0.0453
-14 5 17 0.0405 0.0799
-14 5 18 1.9964 0.0835
-14 5 19 0.8514 -0.1509
-14 5 20 -0.3451 -0.0124
-14 5 21 -3.7947 0.0070
-14 5 22 -1.6808 -0.0598
-14 5 23 6.7421 0.0192
-14 5 24 2.2548 -0.0977
-14 5 25 -6.7423 0.0520
-14 5 26 0.2065 0.1503
-14 5 27 5.9225 0.0212
-14 5 28 -3.4411 -0.0008
-14 5 29 -3.7231 -0.1150
-14 5 30 0.8343 -0.0346
-14 5 31 0.5981 0.0405
-14 5 32 3.0914 0.0459
-14 5 33 -0.1280 0.0281
-14 6 1 -0.3455 -0.0625
-14 6 2 -3.7930 0.1736
-14 6 3 3.9565 0.0547
-14 6 4 3.9743 -0.0923
-14 6 5 -3.4954 -0.0713
-14 6 6 1.2933 -0.0750
-14 6 7 2.2797 0.0461
-14 6 8 -4.9142 0.1471
-14 6 9 -2.8158 -0.0117
-14 6 10 4.4747 0.0267
-14 6 11 1.8521 -0.0343
-14 6 12 -2.2518 -0.0729
-14 6 13 2.3086 0.0602
-14 6 14 0.5020 -0.0956
-14 6 15 -3.7774 -0.0364
-14 6 16 -0.6244 0.0889
-14 6 17 2.2009 -0.0253
-14 6 18 1.0942 -0.0008
-14 6 19 -2.6255 0.1072
-14 6 20 -0.5555 0.1038
-14 6 21 2.3964 -0.1207
-14 6 22 -0.5147 -0.1376
-14 6 23 -0.3470 0.0897
-14 6 24 1.2291 -0.0719
-14 6 25 -1.3439 -0.1089
-14 6 26 1.1578 0.1633
-14 6 27 4.0549 0.1264
-14 6 28 -4.9227 0.0208
-14 6 29 -4.5147 -0.0978
-14 6 30 3.8966 -0.1318
-14 6 31 1.4397 0.0324
-14 6 32 -0.2878 0.1280
-14 7 1 -1.6300 0.0040
-14 7 2 -2.6133 0.0064
-14 7 3 1.5523 0.0172
-14 7 4 2.6170 0.0631
-14 7 5 0.2859 -0.0589
-14 7 6 2.1594 -0.0722
-14 7 7 -0.6368 0.0310
-14 7 8 -5.2386 -0.0003
-14 7 9 -2.0143 -0.0332
-14 7 10 3.3231 0.0810
-14 7 11 3.5252 0.0365
-14 7 12 -1.3247 -0.0469
-14 7 13 -1.3122 0.0310
-14 7 14 0.8267 0.0152
-14 7 15 0.4057 -0.0279
-14 7 16 0.7574 -0.0896
-14 7 17 -1.1841 -0.1058
-14 7 18 -1.4659 0.0986
-14 7 19 -0.1708 0.1917
-14 7 20 0.3365 -0.0727
-14 7 21 0.5189 -0.1219
-14 7 22 -1.6370 0.1329
-14 7 23 0.6045 0.1116
-14 7 24 4.8475 -0.1751
-14 7 25 -0.6498 -0.2562
-14 7 26 -4.2874 0.1545
-14 7 27 1.5411 0.2764
-14 7 28 0.3893 -0.0978
-14 7 29 -1.2391 -0.1328
-14 7 30 1.7963 0.0818
-14 8 1 0.2551 -0.0330
-14 8 2 -2.9675 0.0169
-14 8 3 -1.8465 -0.0103
-14 8 4 4.7415 0.0230
-14 8 5 3.5826 0.0116
-14 8 6 -2.0126 0.0019
-14 8 7 -2.7382 0.0193
-14 8 8 -1.0616 -0.0429
-14 8 9 -0.9989 -0.0479
-14 8 10 0.5418 -0.0151
-14 8 11 3.3986 0.0085
-14 8 12 -0.5493 0.0744
-14 8 13 -2.0931 0.0744
-14 8 14 0.7789 0.0395
-14 8 15 -0.3874 -0.1139
-14 8 16 2.1573 -0.1581
-14 8 17 2.4893 0.1596
-14 8 18 -2.3530 0.0956
-14 8 19 -3.4627 -0.2054
-14 8 20 -2.0493 -0.1333
-14 8 21 1.9338 0.1972
-14 8 22 3.0067 0.2395
-14 8 23 -0.6873 -0.1454
-14 8 24 -0.2166 -0.0576
-14 8 25 0.9879 0.0527
-14 8 26 -0.2949 -0.1350
-14 8 27 -0.2869 -0.0461
-14 8 28 -1.1961 0.0779
-14 9 1 1.8880 -0.0364
-14 9 2 -0.6499 -0.0067
-14 9 3 -2.2766 -0.0708
-14 9 4 2.5453 -0.0340
-14 9 5 3.4791 0.0957
-14 9 6 -0.4135 0.0935
-14 9 7 -2.9898 -0.0279
-14 9 8 -1.6870 -0.1467
-14 9 9 -0.0214 0.0039
-14 9 10 0.5123 0.1082
-14 9 11 2.5086 -0.0557
-14 9 12 -0.3732 -0.0228
-14 9 13 -2.4001 0.0456
-14 9 14 0.7524 0.0307
-14 9 15 -0.5792 0.0067
-14 9 16 1.6936 -0.0478
-14 9 17 3.8591 0.1164
-14 9 18 -2.1066 -0.0347
-14 9 19 -3.5913 -0.2097
-14 9 20 -0.6948 0.0058
-14 9 21 1.7428 0.0428
-14 9 22 0.8470 0.0011
-14 9 23 -2.7775 0.0416
-14 9 24 0.8896 0.3406
-14 9 25 4.1343 0.0502
-14 9 26 -0.8094 -0.5848
-14 10 1 1.9669 -0.0635
-14 10 2 -1.6694 -0.0913
-14 10 3 -3.5658 -0.0026
-14 10 4 2.3290 0.1051
-14 10 5 5.0547 0.0548
-14 10 6 -0.1838 -0.1035
-14 10 7 -4.3677 -0.1001
-14 10 8 -0.3513 0.0273
-14 10 9 0.6712 0.1439
-14 10 10 -1.7972 0.0556
-14 10 11 3.3762 -0.1394
-14 10 12 1.3189 -0.0430
-14 10 13 -5.0178 0.0092
-14 10 14 1.4046 -0.0129
-14 10 15 2.4377 0.1451
-14 10 16 -2.4050 0.0339
-14 10 17 0.6747 -0.0155
-14 10 18 2.4553 -0.0069
-14 10 19 0.8322 -0.1462
-14 10 20 -2.2595 -0.0836
-14 10 21 -3.2866 -0.0397
-14 10 22 1.3309 0.0472
-14 11 1 -4.4776 -0.0074
-14 11 2 -0.4728 -0.0293
-14 11 3 2.0897 0.0344
-14 11 4 0.0190 0.1318
-14 11 5 -0.5621 -0.0334
-14 11 6 1.9673 -0.2078
-14 11 7 -0.4339 -0.0094
-14 11 8 -1.2827 0.1546
-14 11 9 0.3335 0.0083
-14 11 10 -1.7237 -0.0566
-14 11 11 0.7574 0.0529
-14 11 12 1.9593 0.0100
-14 11 13 -1.7053 -0.1672
-14 11 14 0.1222 -0.0594
-14 11 15 0.5150 0.2783
-14 11 16 -1.4029 0.1471
-14 11 17 0.8808 -0.1151
-14 11 18 1.0174 -0.0803
-14 12 1 2.2205 -0.1663
-14 12 2 2.6471 0.0212
-14 12 3 -1.8127 0.1193
-14 12 4 -3.4196 0.1893
-14 12 5 0.8636 -0.0189
-14 12 6 4.2142 -0.3081
-14 12 7 -1.7842 -0.0613
-14 12 8 -1.7708 0.2645
-14 12 9 3.9892 0.0743
-14 12 10 -2.2618 -0.1821
-14 12 11 -4.9931 -0.0495
-14 12 12 3.1353 0.0644
-13 0 2 -4.0376 1.3170
-13 0 4 2.5269 -0.6721
-13 0 6 -3.6058 -0.3416
-13 0 8 3.8765 0.1225
-13 0 10 -3.9509 0.2842
-13 0 12 3.1567 0.5587
-13 0 14 -1.0837 -0.7577
-13 0 16 0.1833 -0.3189
-13 0 18 -0.5807 0.4583
-13 0 20 -0.0873 0.2894
-13 0 22 1.7282 0.0552
-13 0 24 -2.2941 -0.7732
-13 0 26 0.4807 0.1010
-13 0 28 0.8301 0.6407
-13 0 30 2.1957 -0.0110
-13 0 32 -4.5910 -0.2885
-13 0 34 1.2421 -0.4765
-13 0 36 2.1794 0.5375
-13 0 38 -1.9591 0.1300
-13 1 1 -7.1968 -0.5384
-13 1 2 4.2450 0.5477
-13 1 3 7.8222 0.3916
-13 1 4 -5.1843 -0.1652
-13 1 5 -5.2990 -0.0335
-13 1 6 3.4800 -0.3961
-13 1 7 2.8453 -0.1916
-13 1 8 -1.8578 0.0941
-13 1 9 -0.9371 0.0491
-13 1 10 0.0742 0.2804
-13 1 11 -0.4174 -0.1973
-13 1 12 1.0740 0.2992
-13 1 13 1.3862 0.4613
-13 1 14 -1.3375 -0.4528
-13 1 15 -3.0913 -0.1857
-13 1 16 2.3614 -0.2974
-13 1 17 4.1597 -0.1383
-13 1 18 -3.3979 0.3549
-13 1 19 -3.9694 0.0538
-13 1 20 2.7421 0.2714
-13 1 21 4.4200 -0.0391
-13 1 22 -2.1137 -0.0784
-13 1 23 -4.7325 0.2860
-13 1 24 3.0601 -0.4994
-13 1 25 3.9729 -0.3007
-13 1 26 -4.5007 0.0913
-13 1 27 -3.2206 -0.0257
-13 1 28 3.7358 0.3977
-13 1 29 1.3191 0.1815
-13 1 30 0.8182 0.1324
-13 1 31 1.9796 -0.1197
-13 1 32 -3.7428 -0.3473
-13 1 33 -3.3624 0.2038
-13 1 34 0.8247 -0.2939
-13 1 35 1.5588 -0.2372
-13 1 36 1.8588 0.2498
-13 1 37 0.9704 0.0372
-13 1 38 -1.0780 0.4479
-13 1 39 -1.4032 0.0364
-13 2 1 1.5818 -0.5002
-13 2 2 4.2229 -0.2779
-13 2 3 -0.2774 0.3389
-13 2 4 -3.9786 0.2784
-13 2 5 2.4774 -0.0569
-13 2 6 2.8436 -0.2585
-13 2 7 -2.9771 -0.0548
-13 2 8 -1.9589 -0.0501
-13 2 9 2.2552 -0.1664
-13 2 10 1.1457 0.2959
-13 2 11 -0.6710 -0.0321
-13 2 12 -0.5269 -0.1175
-13 2 13 -0.2478 0.3892
-13 2 14 -0.1064 -0.0018
-13 2 15 -2.0721 -0.1538
-13 2 16 1.2644 -0.1411
-13 2 17 2.6668 -0.1149
-13 2 18 -1.2174 0.0670
-13 2 19 1.4776 -0.0784
-13 2 20 -1.5123 0.2186
-13 2 21 -4.3341 0.1715
-13 2 22 3.0162 -0.1592
-13 2 23 4.0730 0.1076
-13 2 24 -0.9823 -0.1139
-13 2 25 -3.3292 -0.1742
-13 2 26 -1.2346 -0.0004
-13 2 27 1.9821 -0.1528
-13 2 28 1.1603 0.1779
-13 2 29 -1.5667 0.1816
-13 2 30 1.4280 0.0675
-13 2 31 3.0378 0.1077
-13 2 32 -3.1550 -0.1582
-13 2 33 -3.4645 -0.0332
-13 2 34 1.1292 -0.1255
-13 2 35 2.2921 -0.1085
-13 2 36 -0.1018 0.0616
-13 2 37 -1.1409 -0.1373
-13 2 38 1.6191 0.2784
-13 2 39 0.3964 0.1812
-13 3 1 -1.5138 -0.0436
-13 3 2 -4.8638 -0.0905
-13 3 3 1.9849 -0.1061
-13 3 4 4.6310 0.0201
-13 3 5 0.1477 0.1177
-13 3 6 -3.5569 0.0426
-13 3 7 0.8702 -0.0149
-13 3 8 2.1723 -0.0941
-13 3 9 -2.0641 -0.1144
-13 3 10 -0.5753 0.1156
-13 3 11 3.0096 0.0168
-13 3 12 -0.7682 -0.1040
-13 3 13 -2.2867 0.0767
-13 3 14 2.4382 0.0188
-13 3 15 -3.1708 0.0120
-13 3 16 -3.5631 0.0803
-13 3 17 6.2155 -0.0430
-13 3 18 3.3600 -0.0947
-13 3 19 -2.0061 -0.0060
-13 3 20 -4.7697 0.0907
-13 3 21 -0.8546 0.0242
-13 3 22 6.6840 -0.1042
-13 3 23 -1.2520 0.0138
-13 3 24 -6.0700 0.1044
-13 3 25 2.7076 -0.0316
-13 3 26 4.4630 -0.1060
-13 3 27 -2.0520 -0.0637
-13 3 28 -2.7077 0.0533
-13 3 29 0.3457 0.0541
-13 3 30 2.2824 0.0418
-13 3 31 1.4324 0.0992
-13 3 32 -3.5752 -0.0450
-13 3 33 -1.0760 -0.0505
-13 3 34 2.8487 -0.0263
-13 3 35 0.3409 -0.0154
-13 3 36 -1.8754 0.0854
-13 3 37 -1.4550 -0.2395
-13 3 38 3.0245 -0.1598
-13 4 1 -7.9569 0.1179
-13 4 2 -1.3844 0.0377
-13 4 3 4.1671 -0.1693
-13 4 4 0.9593 -0.0594
-13 4 5 -0.0216 0.0303
-13 4 6 -0.8711 0.0001
-13 4 7 1.2934 0.0851
-13 4 8 1.6294 0.0133
-13 4 9 -2.5676 0.0046
-13 4 10 -1.4958 0.0152
-13 4 11 2.7137 -0.0674
-13 4 12 1.2237 0.0181
-13 4 13 -2.0052 -0.0562
-13 4 14 0.6712 -0.0702
-13 4 15 -1.8718 0.0281
-13 4 16 -2.4163 0.0155
-13 4 17 4.5360 0.0917
-13 4 18 -0.7160 0.0653
-13 4 19 -1.9227 0.0671
-13 4 20 4.4581 -0.0657
-13 4 21 0.2696 -0.2042
-13 4 22 -4.6030 0.0598
-13 4 23 -2.9794 0.0683
-13 4 24 3.3753 -0.0342
-13 4 25 4.8153 0.0000
-13 4 26 -2.5841 -0.0230
-13 4 27 -4.1857 0.0640
-13 4 28 4.0005 -0.0128
-13 4 29 2.6115 -0.0385
-13 4 30 -4.7474 0.0733
-13 4 31 -0.4194 -0.0141
-13 4 32 1.7008 -0.0748
-13 4 33 0.1806 0.0012
-13 4 34 -0.8899 0.1420
-13 4 35 -1.1436 0.0120
-13 4 36 3.4072 -0.2102
-13 4 37 -0.3069 -0.0643
-13 5 1 -3.1683 0.0136
-13 5 2 -0.6185 -0.0589
-13 5 3 -2.4324 0.0178
-13 5 4 -0.2760 0.0000
-13 5 5 5.4685 -0.0926
-13 5 6 -1.9265 -0.0401
-13 5 7 -2.2855 0.1179
-13 5 8 6.0665 -0.0604
-13 5 9 -0.5983 -0.0189
-13 5 10 -6.7230 0.1775
-13 5 11 1.0851 0.0001
-13 5 12 5.1858 -0.0201
-13 5 13 -1.8529 -0.1185
-13 5 14 -1.9052 -0.0856
-13 5 15 2.8557 0.0407
-13 5 16 -1.5585 -0.0802
-13 5 17 -2.9348 0.1244
-13 5 18 0.3887 0.1037
-13 5 19 3.4828 -0.0267
-13 5 20 2.5437 0.0523
-13 5 21 -4.1533 -0.0840
-13 5 22 -2.7467 0.0088
-13 5 23 3.4239 -0.0270
-13 5 24 1.3534 -0.1320
-13 5 25 -2.9647 0.0837
-13 5 26 -1.1489 0.0285
-13 5 27 2.3774 -0.0020
-13 5 28 5.0419 0.0257
-13 5 29 -1.2153 0.0602
-13 5 30 -8.4727 0.1048
-13 5 31 2.3096 -0.2345
-13 5 32 5.2097 -0.1579
-13 5 33 -2.7542 0.2860
-13 5 34 -1.5763 0.1629
-13 5 35 0.0901 -0.3401
-13 5 36 2.3989 -0.2269
-13 6 1 -3.4513 0.1294
-13 6 2 -1.8816 -0.0693
-13 6 3 0.0439 -0.0582
-13 6 4 -2.3111 0.0652
-13 6 5 1.0742 0.0230
-13 6 6 1.4640 -0.0632
-13 6 7 1.1511 0.0102
-13 6 8 3.8612 -0.0897
-13 6 9 -2.3350 -0.0561
-13 6 10 -5.5246 0.2252
-13 6 11 0.7255 0.0502
-13 6 12 3.6034 -0.0678
-13 6 13 -0.0509 -0.0588
-13 6 14 -1.4724 -0.0410
-13 6 15 2.4464 0.0630
-13 6 16 -0.5005 -0.0650
-13 6 17 -3.4463 -0.0008
-13 6 18 1.2667 0.0125
-13 6 19 1.7298 -0.0682
-13 6 20 -0.4717 0.1466
-13 6 21 -0.2161 0.0909
-13 6 22 -0.2667 -0.0741
-13 6 23 -0.7506 -0.0687
-13 6 24 -1.3875 -0.0423
-13 6 25 0.6297 0.0236
-13 6 26 4.0049 -0.0902
-13 6 27 -0.7057 0.0280
-13 6 28 -1.7974 0.2112
-13 6 29 1.6212 -0.0372
-13 6 30 -3.0462 -0.0913
-13 6 31 0.7223 -0.0017
-13 6 32 2.9273 0.0457
-13 6 33 -3.2490 -0.0036
-13 6 34 -0.2932 -0.1430
-13 6 35 0.9918 -0.0036
-13 7 1 0.1704 0.0299
-13 7 2 2.6366 -0.0761
-13 7 3 -3.0108 -0.0248
-13 7 4 -7.6315 0.0658
-13 7 5 4.3953 0.0454
-13 7 6 7.9674 -0.0143
-13 7 7 -3.9468 -0.0471
-13 7 8 -2.4895 -0.0298
-13 7 9 3.4457 -0.0083
-13 7 10 -0.4490 0.0420
-13 7 11 -4.5138 -0.0126
-13 7 12 -1.4104 0.0039
-13 7 13 5.1656 0.0096
-13 7 14 2.5419 0.0019
-13 7 15 -2.6233 0.0840
-13 7 16 -2.6134 -0.0242
-13 7 17 -0.4883 -0.0797
-13 7 18 3.5742 -0.0130
-13 7 19 2.0172 -0.0513
-13 7 20 -1.9446 0.0128
-13 7 21 -2.3063 0.1095
-13 7 22 -2.5232 0.0068
-13 7 23 1.1499 -0.0065
-13 7 24 2.9625 -0.0013
-13 7 25 -0.4809 -0.1016
-13 7 26 1.1732 0.0022
-13 7 27 -0.4968 0.1149
-13 7 28 -2.1892 -0.0367
-13 7 29 2.8543 -0.1463
-13 7 30 -0.7043 0.1697
-13 7 31 -1.7405 0.2335
-13 7 32 1.4314 -0.2441
-13 7 33 -1.2218 -0.2830
-13 7 34 0.3997 0.1405
-13 8 1 0.8709 -0.0734
-13 8 2 -3.5105 -0.0096
-13 8 3 -2.3485 0.0219
-13 8 4 0.7235 -0.0193
-13 8 5 2.3084 -0.0251
-13 8 6 1.3136 0.0324
-13 8 7 -1.3161 0.0449
-13 8 8 0.8466 0.0422
-13 8 9 1.4815 -0.0454
-13 8 10 -1.9725 -0.0844
-13 8 11 -3.4898 -0.0008
-13 8 12 -0.7612 0.0023
-13 8 13 5.5761 -0.0085
-13 8 14 1.9364 0.0965
-13 8 15 -5.1487 0.0172
-13 8 16 -1.7308 -0.0438
-13 8 17 2.0990 0.0679
-13 8 18 3.6483 -0.0130
-13 8 19 0.8994 -0.1061
-13 8 20 -3.4358 -0.0633
-13 8 21 -0.7220 0.1051
-13 8 22 0.0088 0.0215
-13 8 23 -1.2681 -0.1454
-13 8 24 0.0244 0.0651
-13 8 25 0.4150 0.1438
-13 8 26 3.3360 0.0730
-13 8 27 0.9832 -0.1278
-13 8 28 -4.0032 -0.2099
-13 8 29 0.4938 0.1071
-13 8 30 1.6306 0.2293
-13 8 31 -0.7780 0.0181
-13 8 32 -0.1358 -0.2418
-13 9 1 -3.4234 0.0538
-13 9 2 -1.2757 0.0033
-13 9 3 4.0397 -0.0536
-13 9 4 -1.1994 -0.0638
-13 9 5 -5.3299 -0.0374
-13 9 6 3.0019 0.0755
-13 9 7 6.8899 0.0968
-13 9 8 -0.6215 -0.0338
-13 9 9 -5.8419 -0.0665
-13 9 10 -1.7968 0.0050
-13 9 11 2.6482 0.0145
-13 9 12 1.3292 -0.0290
-13 9 13 -0.0009 -0.0318
-13 9 14 -1.6956 0.0805
-13 9 15 -0.3842 -0.0309
-13 9 16 2.6045 -0.0664
-13 9 17 -1.8598 0.1552
-13 9 18 -1.5239 0.0507
-13 9 19 2.8261 -0.0380
-13 9 20 1.5314 -0.0928
-13 9 21 1.5390 -0.0699
-13 9 22 -3.3380 -0.0027
-13 9 23 -6.3708 -0.1127
-13 9 24 3.3749 0.0972
-13 9 25 5.2379 0.1665
-13 9 26 -1.8546 0.0783
-13 9 27 -2.1029 -0.0208
-13 9 28 0.8500 -0.2138
-13 9 29 1.3599 0.0048
-13 9 30 -0.4597 0.1373
-13 10 1 5.3096 0.0817
-13 10 2 -1.8171 0.0730
-13 10 3 -3.8838 -0.0116
-13 10 4 -0.0566 -0.0604
-13 10 5 1.6012 -0.0417
-13 10 6 0.5658 0.0149
-13 10 7 2.0566 0.0203
-13 10 8 1.1765 0.0213
-13 10 9 -3.9032 0.0217
-13 10 10 -1.3548 -0.0673
-13 10 11 2.6758 -0.0595
-13 10 12 0.0009 0.1246
-13 10 13 -0.4476 0.0382
-13 10 14 -0.6148 -0.1052
-13 10 15 -0.2950 -0.0772
-13 10 16 2.0858 0.0076
-13 10 17 -2.0832 0.1734
-13 10 18 -1.7148 0.0741
-13 10 19 3.9893 0.0079
-13 10 20 0.1342 -0.0692
-13 10 21 -1.4084 -0.1835
-13 10 22 1.0467 -0.0303
-13 10 23 -1.5846 -0.0470
-13 10 24 -0.4681 0.0404
-13 10 25 0.8361 0.1597
-13 10 26 -1.3285 0.1139
-13 10 27 0.3991 0.0037
-13 11 1 4.2529 0.0884
-13 11 2 -1.0281 -0.0182
-13 11 3 -2.4741 -0.0298
-13 11 4 1.6820 0.0178
-13 11 5 2.2947 0.0183
-13 11 6 -2.6023 0.0259
-13 11 7 -0.9051 -0.0277
-13 11 8 2.9282 -0.0398
-13 11 9 -1.1082 -0.0091
-13 11 10 0.2212 -0.0093
-13 11 11 0.9034 0.0059
-13 11 12 -3.4334 0.0716
-13 11 13 1.2634 -0.0138
-13 11 14 2.6167 -0.1306
-13 11 15 -2.6561 0.0031
-13 11 16 0.0455 0.1052
-13 11 17 1.3424 0.0512
-13 11 18 -0.7193 -0.0150
-13 11 19 0.2680 0.1293
-13 11 20 -2.1218 0.0792
-13 11 21 0.2474 -0.2971
-13 11 22 5.7588 -0.2340
-13 11 23 -0.9773 0.0455
-13 12 1 3.0431 0.0231
-13 12 2 4.5459 -0.2248
-13 12 3 -1.8796 -0.0682
-13 12 4 -1.9048 0.2186
-13 12 5 3.6449 0.0780
-13 12 6 -1.0230 -0.0424
-13 12 7 -3.2390 -0.0304
-13 12 8 3.4986 -0.0533
-13 12 9 -0.3492 -0.0533
-13 12 10 -1.3470 0.0451
-13 12 11 2.5805 0.1088
-13 12 12 -2.4448 -0.0304
-13 12 13 -1.6168 -0.1290
-13 12 14 3.0368 -0.1050
-13 12 15 -0.1619 0.0258
-13 12 16 -0.9039 0.1707
-13 12 17 0.8321 0.0784
-13 12 18 -1.3490 -0.0229
-13 12 19 -1.0657 0.1279
-13 13 1 -0.3181 0.0345
-13 13 2 -1.2558 -0.2067
-13 13 3 -0.9987 -0.1463
-13 13 4 0.2747 0.1841
-13 13 5 3.7432 0.1340
-13 13 6 -0.8143 0.0064
-13 13 7 -3.1892 -0.0651
-13 13 8 4.0398 -0.1110
-13 13 9 -0.9201 -0.0146
-13 13 10 -3.7457 0.1113
-13 13 11 3.9615 0.2086
-13 13 12 0.6289 -0.0650
-13 13 13 -3.6458 -0.3383
-12 0 2 -0.9947 -0.4944
-12 0 4 5.0511 0.6756
-12 0 6 -5.3913 -0.2557
-12 0 8 3.9446 -0.7443
-12 0 10 -2.1708 0.4363
-12 0 12 -1.2544 0.4062
-12 0 14 3.5540 0.1341
-12 0 16 -4.2383 -0.5126
-12 0 18 5.5914 -0.4695
-12 0 20 -5.6383 0.7674
-12 0 22 4.0772 0.2016
-12 0 24 -3.4620 -0.3013
-12 0 26 3.4602 -0.4237
-12 0 28 -4.5871 -0.0581
-12 0 30 5.2254 0.8664
-12 0 32 -1.3109 -0.1816
-12 0 34 -1.5797 -0.5153
-12 0 36 -1.8504 -0.0028
-12 0 38 4.2791 0.1553
-12 0 40 -1.7359 0.4650
-12 0 42 -1.0445 -0.5495
-12 1 1 -8.0619 0.4092
-12 1 2 7.4672 -0.2473
-12 1 3 5.0978 -0.2621
-12 1 4 -3.4300 0.4025
-12 1 5 -3.5318 0.0758
-12 1 6 1.9264 -0.1826
-12 1 7 3.7514 0.2939
-12 1 8 -1.1659 -0.4492
-12 1 9 -3.2583 -0.4476
-12 1 10 0.4735 0.1843
-12 1 11 2.2818 0.0870
-12 1 12 -1.1996 0.4043
-12 1 13 -1.8025 0.0509
-12 1 14 1.1786 0.0606
-12 1 15 2.7403 0.1068
-12 1 16 -0.6476 -0.4133
-12 1 17 -4.5041 0.0788
-12 1 18 1.3694 -0.2600
-12 1 19 3.3636 -0.3445
-12 1 20 -0.3011 0.4597
-12 1 21 0.3363 0.1643
-12 1 22 -2.7928 0.2669
-12 1 23 -2.2603 0.1127
-12 1 24 3.7904 -0.3072
-12 1 25 2.3754 -0.0410
-12 1 26 -2.5743 -0.3342
-12 1 27 -1.4581 -0.0111
-12 1 28 0.0445 0.0670
-12 1 29 -1.0332 -0.2376
-12 1 30 1.9038 0.5100
-12 1 31 1.7083 0.2496
-12 1 32 0.3799 -0.0365
-12 1 33 1.2493 0.0675
-12 1 34 -2.4524 -0.3434
-12 1 35 -3.4463 -0.1180
-12 1 36 -0.3388 -0.2150
-12 1 37 2.3939 0.0016
-12 1 38 2.3042 0.3730
-12 1 39 -0.8325 -0.1066
-12 1 40 -1.1223 0.0841
-12 1 41 0.7884 0.1614
-12 2 1 0.0089 0.2599
-12 2 2 5.0059 0.0211
-12 2 3 -5.4798 -0.1781
-12 2 4 -1.5835 0.1017
-12 2 5 6.6559 0.0981
-12 2 6 0.0131 -0.1004
-12 2 7 -4.3220 0.1841
-12 2 8 1.0492 -0.0566
-12 2 9 2.9037 -0.2845
-12 2 10 -1.5149 -0.0674
-12 2 11 -2.0640 -0.0977
-12 2 12 1.4158 0.2490
-12 2 13 1.1963 0.1357
-12 2 14 -2.5365 -0.0133
-12 2 15 2.0212 0.1593
-12 2 16 3.3732 -0.1899
-12 2 17 -8.0894 -0.0008
-12 2 18 -1.6006 -0.0018
-12 2 19 9.4519 -0.2983
-12 2 20 0.5909 0.0501
-12 2 21 -5.0159 0.1145
-12 2 22 -2.2387 0.2347
-12 2 23 2.8583 0.1473
-12 2 24 2.6953 -0.2073
-12 2 25 -3.0979 0.0435
-12 2 26 -1.5088 -0.1504
-12 2 27 2.6563 -0.1726
-12 2 28 0.3551 0.1417
-12 2 29 -3.4180 -0.1735
-12 2 30 0.5860 0.0461
-12 2 31 3.5092 0.2567
-12 2 32 0.4105 0.1093
-12 2 33 -0.8737 0.1009
-12 2 34 -1.3349 -0.1540
-12 2 35 -0.4177 -0.1481
-12 2 36 -0.2673 -0.1390
-12 2 37 -0.8097 0.1115
-12 2 38 0.4030 0.1634
-12 2 39 1.0472 -0.4567
-12 2 40 0.8648 0.0452
-12 2 41 0.3896 0.5542
-12 3 1 -2.5387 0.0875
-12 3 2 -4.7518 0.0733
-12 3 3 -2.3142 -0.0672
-12 3 4 4.3308 -0.0031
-12 3 5 1.3759 0.0386
-12 3 6 -3.5377 -0.0517
-12 3 7 1.1417 0.0067
-12 3 8 2.3434 0.0772
-12 3 9 -0.6908 0.0130
-12 3 10 -0.4096 -0.0753
-12 3 11 -0.7382 -0.1158
-12 3 12 -0.6502 0.0512
-12 3 13 3.0529 0.0266
-12 3 14 -0.5262 -0.0085
-12 3 15 -3.0463 0.1079
-12 3 16 2.7924 -0.0549
-12 3 17 -1.7538 -0.0687
-12 3 18 -2.3499 0.0827
-12 3 19 2.4997 -0.0041
-12 3 20 -0.8154 -0.0551
-12 3 21 3.3236 0.0062
-12 3 22 2.6622 0.0246
-12 3 23 -5.6035 0.0214
-12 3 24 -3.1171 0.0159
-12 3 25 3.4684 0.0277
-12 3 26 2.9418 -0.0408
-12 3 27 -2.4133 -0.0615
-12 3 28 -2.0234 0.0218
-12 3 29 1.0860 -0.0629
-12 3 30 1.8351 -0.0379
-12 3 31 0.1568 0.0744
-12 3 32 -1.1700 0.0855
-12 3 33 0.6454 0.0625
-12 3 34 0.4780 -0.1216
-12 3 35 -0.6105 0.0220
-12 3 36 -2.1208 0.1872
-12 3 37 -0.3486 -0.1240
-12 3 38 2.5503 -0.2298
-12 3 39 -0.2366 -0.0253
-12 3 40 -0.5470 0.1565
-12 3 41 0.7585 0.0216
-12 4 1 -3.5915 0.0972
-12 4 2 0.4701 0.0036
-12 4 3 -0.4737 -0.0159
-12 4 4 -2.5552 0.0580
-12 4 5 -1.5302 -0.0721
-12 4 6 2.5992 -0.0948
-12 4 7 2.8387 0.0025
-12 4 8 -3.6856 0.0546
-12 4 9 -0.6900 0.0989
-12 4 10 5.2889 -0.0287
-12 4 11 -1.4402 -0.0159
-12 4 12 -4.4881 0.0265
-12 4 13 4.3577 -0.0594
-12 4 14 1.6900 0.0408
-12 4 15 -6.3151 -0.0588
-12 4 16 3.2290 -0.1102
-12 4 17 3.9019 0.0330
-12 4 18 -6.8143 0.0569
-12 4 19 -2.4420 0.1205
-12 4 20 5.0048 0.0142
-12 4 21 4.8064 -0.0172
-12 4 22 -1.9870 -0.0182
-12 4 23 -5.0191 -0.1110
-12 4 24 1.4950 0.0328
-12 4 25 3.2045 -0.0251
-12 4 26 -2.5916 -0.0074
-12 4 27 -3.2787 0.1324
-12 4 28 3.3669 -0.0608
-12 4 29 2.6291 -0.0556
-12 4 30 -2.3009 0.0503
-12 4 31 -1.0578 0.0245
-12 4 32 2.5893 -0.0324
-12 4 33 0.8893 -0.1171
-12 4 34 -4.7087 0.0648
-12 4 35 0.5871 0.2017
-12 4 36 3.2523 -0.0890
-12 4 37 -2.5644 -0.2186
-12 4 38 0.0427 0.1679
-12 4 39 1.3900 0.1993
-12 4 40 -0.5974 -0.2606
-12 5 1 4.2484 0.0076
-12 5 2 -0.4353 0.0446
-12 5 3 -4.7587 0.0381
-12 5 4 1.0348 0.0293
-12 5 5 0.6234 -0.0635
-12 5 6 -3.8504 -0.0765
-12 5 7 1.1953 0.0075
-12 5 8 2.2667 -0.0172
-12 5 9 0.2210 0.0502
-12 5 10 1.4077 -0.0267
-12 5 11 -1.3102 0.0520
-12 5 12 -1.8896 0.1263
-12 5 13 2.0895 -0.0942
-12 5 14 1.2328 0.0406
-12 5 15 -2.8498 -0.0620
-12 5 16 0.5122 -0.1717
-12 5 17 2.2929 0.0415
-12 5 18 -2.5019 -0.0061
-12 5 19 -0.5207 0.1415
-12 5 20 0.6333 0.0852
-12 5 21 -1.9090 -0.0871
-12 5 22 2.7840 0.0542
-12 5 23 5.0040 -0.0405
-12 5 24 -3.3174 -0.0236
-12 5 25 -6.2370 -0.0648
-12 5 26 0.4270 -0.1023
-12 5 27 4.4134 0.1372
-12 5 28 2.6867 0.0070
-12 5 29 -3.4077 0.0313
-12 5 30 -2.0190 0.1334
-12 5 31 2.8365 -0.1312
-12 5 32 1.1694 -0.1227
-12 5 33 -0.3995 0.0724
-12 5 34 -3.4260 0.1318
-12 5 35 1.0434 -0.0964
-12 5 36 3.3265 -0.2002
-12 5 37 -4.6104 0.0854
-12 5 38 -0.0613 0.1777
-12 5 39 4.2493 0.0878
-12 6 1 0.5500 -0.0527
-12 6 2 -1.4667 0.0284
-12 6 3 2.3482 0.0310
-12 6 4 1.6033 0.0214
-12 6 5 -6.4456 0.0258
-12 6 6 -4.3297 -0.0381
-12 6 7 7.4484 -0.0352
-12 6 8 2.2747 -0.0707
-12 6 9 -5.5716 0.0604
-12 6 10 2.6882 0.0213
-12 6 11 3.0956 -0.0688
-12 6 12 -3.9619 0.1049
-12 6 13 -2.3175 0.0323
-12 6 14 3.3879 0.0226
-12 6 15 2.6169 -0.0562
-12 6 16 -2.9056 -0.1253
-12 6 17 -1.0142 0.0686
-12 6 18 1.2698 -0.0081
-12 6 19 -1.0947 0.0073
-12 6 20 -0.1415 0.0221
-12 6 21 0.6154 -0.0573
-12 6 22 1.6532 0.1274
-12 6 23 1.8001 0.0446
-12 6 24 -4.4147 -0.0770
-12 6 25 -3.0596 -0.0414
-12 6 26 4.0617 -0.1143
-12 6 27 2.2767 0.0214
-12 6 28 -1.2146 0.0873
-12 6 29 -2.4841 0.0507
-12 6 30 1.9163 0.0137
-12 6 31 2.1514 -0.0587
-12 6 32 -4.0080 0.1100
-12 6 33 1.7985 -0.0057
-12 6 34 1.6701 -0.1857
-12 6 35 -3.0595 0.0296
-12 6 36 1.5637 0.0580
-12 6 37 -0.3533 -0.0905
-12 6 38 -1.6553 -0.0253
-12 7 1 3.8670 -0.0288
-12 7 2 6.2859 0.0060
-12 7 3 -3.1233 0.0167
-12 7 4 -6.2115 -0.0371
-12 7 5 1.7415 0.0236
-12 7 6 2.1292 0.0300
-12 7 7 -1.1211 -0.0133
-12 7 8 -0.9462 -0.0394
-12 7 9 1.0559 0.0367
-12 7 10 4.5399 -0.0063
-12 7 11 -1.5863 -0.0765
-12 7 12 -6.3721 0.0818
-12 7 13 0.3781 0.0170
-12 7 14 4.9007 -0.0707
-12 7 15 2.7941 0.0044
-12 7 16 -3.4614 0.0546
-12 7 17 -3.1849 0.0601
-12 7 18 1.2233 -0.0402
-12 7 19 0.4685 -0.0665
-12 7 20 2.6837 -0.0201
-12 7 21 0.8675 -0.0057
-12 7 22 -3.8437 0.0638
-12 7 23 0.8173 0.0748
-12 7 24 1.0404 -0.0746
-12 7 25 -2.3020 -0.0670
-12 7 26 -0.4528 0.0526
-12 7 27 1.1049 0.0037
-12 7 28 2.7345 -0.0565
-12 7 29 -0.7784 -0.0021
-12 7 30 -0.8807 0.0631
-12 7 31 1.4631 0.0643
-12 7 32 -4.1620 0.0830
-12 7 33 1.0523 -0.0828
-12 7 34 5.1494 -0.1974
-12 7 35 -2.7254 0.0746
-12 7 36 -2.4728 0.1357
-12 7 37 0.7842 -0.0820
-12 8 1 5.7640 0.0856
-12 8 2 -1.5261 0.0062
-12 8 3 -5.2854 -0.0701
-12 8 4 2.0334 -0.0351
-12 8 5 4.5284 0.0268
-12 8 6 -5.5510 -0.0021
-12 8 7 -5.2135 0.0103
-12 8 8 7.2940 0.0278
-12 8 9 6.0642 -0.0016
-12 8 10 -3.5421 -0.0026
-12 8 11 -5.7421 0.0099
-12 8 12 0.1584 -0.0197
-12 8 13 3.3947 -0.0553
-12 8 14 -1.1616 -0.0216
-12 8 15 0.4475 0.0113
-12 8 16 2.2496 0.0910
-12 8 17 -1.6275 0.0068
-12 8 18 -1.6969 -0.0293
-12 8 19 -1.5448 0.0645
-12 8 20 1.3663 -0.0584
-12 8 21 4.2049 -0.0411
-12 8 22 0.6448 0.0238
-12 8 23 -2.1311 0.0129
-12 8 24 -4.1479 -0.0500
-12 8 25 -0.8225 -0.0532
-12 8 26 3.8391 0.1007
-12 8 27 -0.0510 -0.0079
-12 8 28 -0.0614 -0.0182
-12 8 29 0.7476 0.0538
-12 8 30 -0.8868 -0.0723
-12 8 31 0.6190 0.0276
-12 8 32 -1.4422 0.1575
-12 8 33 0.4436 -0.0368
-12 8 34 2.1471 -0.2439
-12 8 35 -1.9886 -0.0009
-12 9 1 -3.4374 0.0425
-12 9 2 2.0948 -0.0696
-12 9 3 5.1303 -0.0329
-12 9 4 -2.7426 0.0560
-12 9 5 -5.4495 0.0187
-12 9 6 0.3139 -0.0354
-12 9 7 2.4820 -0.0371
-12 9 8 2.0887 -0.0198
-12 9 9 1.2099 0.0647
-12 9 10 -1.3198 0.0544
-12 9 11 -1.5874 -0.0188
-12 9 12 0.3531 -0.0558
-12 9 13 -0.7242 -0.0369
-12 9 14 -1.6438 0.0341
-12 9 15 3.0541 -0.0377
-12 9 16 2.6323 0.0249
-12 9 17 -2.4162 0.0123
-12 9 18 -2.2732 -0.0096
-12 9 19 -2.1542 0.1196
-12 9 20 2.1871 -0.0497
-12 9 21 5.6651 0.0102
-12 9 22 -1.6976 0.0216
-12 9 23 -3.7167 -0.1310
-12 9 24 0.1211 -0.0229
-12 9 25 0.8019 -0.0302
-12 9 26 0.8149 0.0349
-12 9 27 -1.7241 0.0439
-12 9 28 -0.3403 0.0667
-12 9 29 2.5216 0.0760
-12 9 30 -0.2988 -0.1372
-12 9 31 -1.2286 -0.0096
-12 9 32 0.4026 0.1370
-12 9 33 1.5428 0.0062
-12 10 1 -0.5922 -0.0730
-12 10 2 2.9986 -0.0057
-12 10 3 1.5817 0.0802
-12 10 4 -3.5936 0.0167
-12 10 5 -2.8360 -0.0088
-12 10 6 4.1210 0.0059
-12 10 7 3.0056 -0.0497
-12 10 8 -5.2939 -0.0382
-12 10 9 -0.9968 0.0775
-12 10 10 5.6680 0.0059
-12 10 11 -0.0029 -0.0471
-12 10 12 -3.9688 0.0309
-12 10 13 -1.0384 -0.0225
-12 10 14 2.2137 -0.0008
-12 10 15 2.2576 -0.0388
-12 10 16 -2.1461 -0.0008
-12 10 17 -1.7631 0.0585
-12 10 18 2.6645 -0.0481
-12 10 19 -0.5234 0.0462
-12 10 20 -1.3724 0.0538
-12 10 21 1.1135 0.0807
-12 10 22 -2.0299 0.0039
-12 10 23 1.7619 -0.1954
-12 10 24 4.3117 -0.0781
-12 10 25 -3.9769 -0.0202
-12 10 26 -2.8479 0.0714
-12 10 27 2.8076 0.0668
-12 10 28 0.0701 0.0199
-12 10 29 -1.3559 0.0818
-12 10 30 0.5795 -0.0848
-12 11 1 -3.1531 -0.0385
-12 11 2 -3.9856 -0.0160
-12 11 3 1.0953 0.0343
-12 11 4 4.1349 -0.0112
-12 11 5 -0.6278 0.0224
-12 11 6 -1.7792 0.0257
-12 11 7 2.1904 -0.0197
-12 11 8 -2.1511 0.0215
-12 11 9 0.0487 0.0323
-12 11 10 3.2396 -0.0580
-12 11 11 -4.0443 -0.0716
-12 11 12 -0.1758 0.0627
-12 11 13 4.3783 0.0318
-12 11 14 -1.8874 -0.0404
-12 11 15 -1.8082 -0.0313
-12 11 16 0.0297 -0.0165
-12 11 17 0.3689 0.0123
-12 11 18 3.8976 -0.0160
-12 11 19 -1.1102 0.0799
-12 11 20 -5.4202 0.1330
-12 11 21 1.6798 0.0379
-12 11 22 1.6584 -0.0991
-12 11 23 -0.7583 -0.1259
-12 11 24 3.1399 -0.0399
-12 11 25 -0.5962 -0.1289
-12 11 26 -3.1683 0.0440
-12 11 27 1.3343 0.2517
-12 12 1 1.0399 0.0236
-12 12 2 -1.2979 -0.0832
-12 12 3 -4.3729 -0.0098
-12 12 4 2.2106 0.0283
-12 12 5 3.6526 -0.0187
-12 12 6 -3.1657 -0.0440
-12 12 7 0.9281 0.0611
-12 12 8 1.5825 0.1601
-12 12 9 0.3316 -0.0463
-12 12 10 0.4008 -0.1521
-12 12 11 -6.2347 -0.0368
-12 12 12 1.4207 0.1092
-12 12 13 8.0578 0.1253
-12 12 14 -4.1915 -0.1270
-12 12 15 -4.9998 -0.1530
-12 12 16 4.0773 0.0092
-12 12 17 1.5869 -0.0144
-12 12 18 -0.7004 0.0348
-12 12 19 0.4093 0.1676
-12 12 20 -2.3459 0.1897
-12 12 21 -1.0695 0.0262
-12 12 22 0.9611 -0.2530
-12 12 23 0.6073 -0.1619
-12 12 24 2.2920 0.0796
-12 13 1 2.5811 0.1472
-12 13 2 0.6157 -0.0379
-12 13 3 -4.2945 -0.0631
-12 13 4 -1.6439 -0.0670
-12 13 5 1.5025 -0.0514
-12 13 6 -1.6760 0.0486
-12 13 7 4.0855 0.1031
-12 13 8 1.2892 0.0688
-12 13 9 -3.9139 -0.1715
-12 13 10 3.1443 -0.0448
-12 13 11 -1.4757 0.1933
-12 13 12 -3.3535 0.0011
-12 13 13 4.7985 0.0276
-12 13 14 -0.5775 -0.0439
-12 13 15 -4.4941 -0.1821
-12 13 16 3.6649 -0.0431
-12 13 17 2.4511 -0.1094
-12 13 18 -2.9393 0.0577
-12 13 19 0.6258 0.3073
-12 14 1 -2.2638 0.2022
-12 14 2 3.6718 0.1051
-12 14 3 2.2281 -0.0930
-12 14 4 -4.2709 -0.1647
-12 14 5 -2.5211 -0.0054
-12 14 6 -1.1648 0.0848
-12 14 7 3.8372 0.0190
-12 14 8 1.3277 0.0795
-12 14 9 -4.5106 -0.1454
-12 14 10 4.0626 -0.1319
-12 14 11 3.3425 0.2440
-12 14 12 -5.3678 0.0418
-11 0 2 -8.8491 -0.7973
-11 0 4 8.8187 0.8668
-11 0 6 -4.3302 -0.2397
-11 0 8 1.6711 -0.0640
-11 0 10 -0.1241 -0.6352
-11 0 12 0.4594 0.2794
-11 0 14 -2.7894 0.8279
-11 0 16 3.0270 -0.4116
-11 0 18 -2.4269 -0.3932
-11 0 20 3.3355 -0.2095
-11 0 22 -2.3232 0.5813
-11 0 24 -0.1670 0.4164
-11 0 26 0.9885 -0.7218
-11 0 28 -0.4808 -0.2238
-11 0 30 -1.8217 0.2021
-11 0 32 3.1316 0.5628
-11 0 34 0.2119 -0.0373
-11 0 36 -2.1262 -0.7269
-11 0 38 -0.7037 0.1261
-11 0 40 1.5333 0.4418
-11 0 42 0.7032 0.0006
-11 0 44 -1.3385 -0.2642
-11 1 1 -3.8788 0.2454
-11 1 2 -1.9111 -0.3045
-11 1 3 3.2084 -0.2437
-11 1 4 1.2004 0.2924
-11 1 5 -4.7404 0.2338
-11 1 6 2.3894 0.1242
-11 1 7 4.6102 -0.0451
-11 1 8 -3.7293 -0.2561
-11 1 9 -2.6623 0.1242
-11 1 10 3.8700 -0.3758
-11 1 11 1.2061 -0.1916
-11 1 12 -2.3197 0.2346
-11 1 13 -0.8510 -0.2131
-11 1 14 -0.5342 0.4821
-11 1 15 0.5091 0.4137
-11 1 16 1.1196 -0.1354
-11 1 17 1.9179 -0.1409
-11 1 18 -1.6360 -0.4216
-11 1 19 -5.4217 0.0645
-11 1 20 4.5087 -0.0961
-11 1 21 5.8191 -0.2108
-11 1 22 -5.2160 0.4356
-11 1 23 -3.8378 0.0171
-11 1 24 3.1196 0.2566
-11 1 25 2.6032 0.3333
-11 1 26 -1.5342 -0.4431
-11 1 27 -1.3615 -0.2541
-11 1 28 0.4529 -0.2903
-11 1 29 0.8426 0.0563
-11 1 30 -0.8229 0.2569
-11 1 31 -2.5219 -0.1874
-11 1 32 1.6256 0.3966
-11 1 33 3.0804 0.1238
-11 1 34 0.3114 -0.1102
-11 1 35 -1.0292 0.2821
-11 1 36 -1.2285 -0.4130
-11 1 37 -0.2093 -0.3369
-11 1 38 -0.8117 0.0429
-11 1 39 0.1500 0.0906
-11 1 40 0.6197 0.2602
-11 1 41 -1.4868 -0.0756
-11 1 42 1.4328 0.0168
-11 1 43 3.5292 0.1221
-11 1 44 -1.4945 -0.0325
-11 2 1 5.7655 0.4057
-11 2 2 -2.8411 0.2560
-11 2 3 -6.1822 -0.3129
-11 2 4 2.5579 -0.3273
-11 2 5 2.5077 0.2301
-11 2 6 -0.4893 0.4232
-11 2 7 -0.9082 0.0264
-11 2 8 -0.8154 -0.3417
-11 2 9 0.9561 0.0962
-11 2 10 1.5744 -0.0390
-11 2 11 0.1725 -0.2380
-11 2 12 -0.8803 0.1045
-11 2 13 -2.3709 -0.1565
-11 2 14 -0.0382 0.0744
-11 2 15 4.1979 0.3074
-11 2 16 -1.8421 0.0909
-11 2 17 -1.8973 0.0200
-11 2 18 3.5983 -0.2614
-11 2 19 -3.3618 -0.0386
-11 2 20 -1.9204 -0.0227
-11 2 21 3.5027 -0.2094
-11 2 22 0.8336 0.2392
-11 2 23 0.5190 0.0406
-11 2 24 -1.9982 -0.0192
-11 2 25 -1.7878 0.3148
-11 2 26 2.4526 -0.0437
-11 2 27 1.8410 -0.1394
-11 2 28 -2.7177 -0.2309
-11 2 29 -2.0226 -0.1690
-11 2 30 2.8268 0.1905
-11 2 31 0.1473 -0.0139
-11 2 32 -1.9938 0.1245
-11 2 33 0.3434 0.0832
-11 2 34 1.9965 -0.1206
-11 2 35 2.3185 0.2052
-11 2 36 -1.3868 0.0017
-11 2 37 -3.1859 -0.1303
-11 2 38 -0.6059 -0.1144
-11 2 39 1.2909 -0.1165
-11 2 40 0.7489 0.1491
-11 2 41 -0.4215 -0.0328
-11 2 42 -0.0423 -0.0481
-11 2 43 0.7933 0.1594
-11 3 1 4.7063 0.1749
-11 3 2 -5.0033 0.1938
-11 3 3 -2.2563 -0.0284
-11 3 4 4.1251 -0.1973
-11 3 5 -2.1537 -0.0096
-11 3 6 -2.7725 0.1487
-11 3 7 2.8327 0.0726
-11 3 8 1.2462 -0.0890
-11 3 9 -2.1009 0.0147
-11 3 10 -0.9952 0.0410
-11 3 11 2.4141 -0.0829
-11 3 12 2.0583 -0.0183
-11 3 13 -3.3788 -0.0229
-11 3 14 -1.9032 0.0108
-11 3 15 4.8676 0.0078
-11 3 16 -1.5205 -0.0056
-11 3 17 -2.3615 0.0894
-11 3 18 6.1100 0.0040
-11 3 19 -4.5658 -0.0587
-11 3 20 -7.5571 -0.0268
-11 3 21 6.5380 -0.0331
-11 3 22 6.5651 0.0464
-11 3 23 -3.2051 0.0521
-11 3 24 -5.7114 -0.0487
-11 3 25 2.3277 0.0037
-11 3 26 4.2298 0.0806
-11 3 27 -2.1466 0.0238
-11 3 28 -2.7383 -0.1173
-11 3 29 0.5519 -0.0674
-11 3 30 1.8659 0.1214
-11 3 31 -1.2960 -0.0491
-11 3 32 -1.0964 -0.0798
-11 3 33 2.3006 0.0875
-11 3 34 1.8305 -0.0344
-11 3 35 -0.6665 0.0295
-11 3 36 -2.2991 0.1160
-11 3 37 -0.2326 -0.0349
-11 3 38 0.4085 -0.0670
-11 3 39 -0.4220 0.0588
-11 3 40 1.0889 -0.0144
-11 3 41 0.3849 -0.1798
-11 3 42 -1.5201 0.0550
-11 3 43 -0.3605 0.0781
-11 4 1 2.9389 -0.0135
-11 4 2 2.2905 0.0460
-11 4 3 -1.0492 0.0892
-11 4 4 -3.5074 0.0262
-11 4 5 -0.0314 -0.0352
-11 4 6 4.4078 -0.0371
-11 4 7 -1.7893 -0.0755
-11 4 8 -4.7617 0.0123
-11 4 9 3.0928 0.0745
-11 4 10 1.1912 -0.0099
-11 4 11 -3.2919 0.0126
-11 4 12 3.5213 -0.0048
-11 4 13 2.8509 0.0508
-11 4 14 -5.3763 0.0383
-11 4 15 -0.4668 -0.1261
-11 4 16 4.4652 0.0008
-11 4 17 -0.5382 -0.0079
-11 4 18 -1.1967 -0.0728
-11 4 19 -1.6024 0.0211
-11 4 20 -0.9924 0.0517
-11 4 21 1.5973 0.1363
-11 4 22 -0.6311 -0.0199
-11 4 23 0.0657 -0.0657
-11 4 24 3.2386 0.0305
-11 4 25 1.3051 -0.0783
-11 4 26 -4.6533 0.0024
-11 4 27 -2.3668 -0.0368
-11 4 28 4.6042 -0.0228
-11 4 29 1.1894 0.1540
-11 4 30 -4.2023 0.0001
-11 4 31 -1.8024 -0.0199
-11 4 32 4.3487 -0.0071
-11 4 33 2.5786 -0.1197
-11 4 34 -2.7540 0.0347
-11 4 35 -1.2863 0.0688
-11 4 36 0.9569 -0.0852
-11 4 37 1.4795 0.0084
-11 4 38 -2.3381 0.1087
-11 4 39 -2.5844 -0.0353
-11 4 40 3.8608 -0.0185
-11 4 41 1.5395 0.1733
-11 4 42 -3.1240 -0.0681
-11 5 1 4.8159 -0.0059
-11 5 2 0.3109 0.0356
-11 5 3 -2.1595 0.0046
-11 5 4 1.5235 0.0075
-11 5 5 2.0056 0.0396
-11 5 6 -1.5398 0.0500
-11 5 7 -3.4903 -0.0984
-11 5 8 0.6860 -0.0617
-11 5 9 4.2227 0.0352
-11 5 10 -4.0726 -0.1020
-11 5 11 -4.4158 0.0881
-11 5 12 7.6721 0.1212
-11 5 13 3.4934 -0.0200
-11 5 14 -7.3836 0.0113
-11 5 15 -1.3080 -0.0295
-11 5 16 5.7681 0.0716
-11 5 17 -0.3212 -0.1446
-11 5 18 -2.5321 -0.1858
-11 5 19 2.0051 0.1594
-11 5 20 -1.2543 0.0170
-11 5 21 -4.8072 0.0433
-11 5 22 1.3351 0.0996
-11 5 23 5.5829 -0.0386
-11 5 24 1.8872 0.0311
-11 5 25 -3.1511 -0.0891
-11 5 26 -4.9045 -0.0445
-11 5 27 2.0045 -0.0143
-11 5 28 4.7039 -0.0982
-11 5 29 -2.6486 0.1307
-11 5 30 -2.5322 0.0751
-11 5 31 1.6583 0.0042
-11 5 32 1.6191 0.0393
-11 5 33 -1.6677 -0.0777
-11 5 34 0.0080 0.0023
-11 5 35 3.5139 -0.0470
-11 5 36 -2.3566 -0.0344
-11 5 37 -1.5618 0.0735
-11 5 38 1.5781 -0.1409
-11 5 39 -2.1135 -0.0252
-11 5 40 0.5851 0.2927
-11 5 41 1.6204 0.0648
-11 6 1 -3.4078 -0.0544
-11 6 2 1.3205 -0.0262
-11 6 3 7.2365 0.0809
-11 6 4 0.8832 -0.0111
-11 6 5 -7.4326 -0.0972
-11 6 6 -0.7377 0.1219
-11 6 7 5.9047 0.0873
-11 6 8 -1.3600 -0.1520
-11 6 9 -3.5758 -0.0345
-11 6 10 -0.0081 -0.0253
-11 6 11 1.5699 0.0127
-11 6 12 2.5314 0.0491
-11 6 13 -2.1730 0.0281
-11 6 14 -2.1093 0.0848
-11 6 15 2.2630 -0.0599
-11 6 16 0.9945 -0.0185
-11 6 17 0.3162 -0.0103
-11 6 18 0.1534 -0.0591
-11 6 19 -0.8019 0.0527
-11 6 20 -2.3701 -0.1001
-11 6 21 -1.4183 0.0003
-11 6 22 3.8975 0.1869
-11 6 23 1.1014 -0.0185
-11 6 24 -2.5847 -0.0431
-11 6 25 1.8188 -0.0125
-11 6 26 -0.2071 0.0034
-11 6 27 -2.2795 0.0040
-11 6 28 -0.2974 -0.1334
-11 6 29 0.3124 0.0017
-11 6 30 2.8949 0.0674
-11 6 31 0.3507 0.0343
-11 6 32 -1.6438 0.1220
-11 6 33 -2.0315 -0.0170
-11 6 34 -0.9787 -0.0583
-11 6 35 5.1677 -0.0185
-11 6 36 0.4406 -0.0512
-11 6 37 -3.3148 0.0083
-11 6 38 0.6995 -0.0112
-11 6 39 -1.2584 -0.0497
-11 6 40 -0.5761 -0.0565
-11 7 1 -1.0413 -0.0137
-11 7 2 7.7417 -0.0192
-11 7 3 1.2832 0.0761
-11 7 4 -4.8497 -0.0119
-11 7 5 0.4699 -0.1038
-11 7 6 3.4906 0.0434
-11 7 7 -1.8947 0.0729
-11 7 8 -6.0573 -0.0525
-11 7 9 2.9711 0.0270
-11 7 10 7.1348 -0.0049
-11 7 11 -3.3470 -0.0495
-11 7 12 -4.3704 -0.0140
-11 7 13 1.2275 0.0206
-11 7 14 2.1653 0.0691
-11 7 15 -0.4533 -0.0489
-11 7 16 -2.2400 -0.0348
-11 7 17 2.8870 0.0696
-11 7 18 2.2941 -0.0007
-11 7 19 -2.1242 -0.0631
-11 7 20 -1.8523 0.0182
-11 7 21 -2.7520 0.0460
-11 7 22 1.8876 -0.0498
-11 7 23 4.4973 -0.0138
-11 7 24 -0.7038 0.0671
-11 7 25 -1.0147 0.0070
-11 7 26 -1.6183 -0.0589
-11 7 27 -1.8936 0.0234
-11 7 28 0.1908 0.0178
-11 7 29 1.6481 -0.1059
-11 7 30 3.4981 -0.0423
-11 7 31 -1.7606 0.0922
-11 7 32 -2.1268 0.0927
-11 7 33 1.1719 0.0233
-11 7 34 -2.1709 0.0167
-11 7 35 1.7387 -0.0886
-11 7 36 2.5950 -0.1040
-11 7 37 -1.8469 0.1774
-11 7 38 -0.5329 0.0556
-11 7 39 -0.2959 -0.3115
-11 8 1 0.2107 0.0825
-11 8 2 -4.4618 0.0412
-11 8 3 -0.5828 -0.0393
-11 8 4 7.8395 -0.0031
-11 8 5 3.1326 0.0164
-11 8 6 -8.6417 -0.0481
-11 8 7 -4.9026 -0.0459
-11 8 8 3.6568 0.0597
-11 8 9 4.2721 0.0756
-11 8 10 1.1954 -0.0427
-11 8 11 -2.9990 -0.0239
-11 8 12 -0.1343 0.0125
-11 8 13 1.7914 0.0039
-11 8 14 -2.7539 -0.0263
-11 8 15 -2.0499 -0.0286
-11 8 16 1.8767 0.0169
-11 8 17 4.1557 -0.0250
-11 8 18 0.7238 0.0613
-11 8 19 -3.4314 0.0184
-11 8 20 -1.7782 -0.0233
-11 8 21 -1.5005 0.0414
-11 8 22 2.0445 -0.0648
-11 8 23 4.7054 0.0340
-11 8 24 -1.2896 0.0271
-11 8 25 -2.9024 -0.0748
-11 8 26 -0.4061 -0.0145
-11 8 27 0.7143 0.0283
-11 8 28 -0.4085 0.0608
-11 8 29 -0.8944 -0.1028
-11 8 30 2.8500 -0.0578
-11 8 31 -0.6119 0.1475
-11 8 32 -1.6566 0.0220
-11 8 33 3.1477 -0.0507
-11 8 34 -1.8603 0.0408
-11 8 35 -2.6136 0.0215
-11 8 36 2.3263 -0.0762
-11 8 37 1.6388 -0.0202
-11 9 1 -7.7016 -0.0454
-11 9 2 -2.0663 0.0340
-11 9 3 7.3324 0.0649
-11 9 4 4.3313 -0.0134
-11 9 5 -4.2774 -0.0454
-11 9 6 -5.9024 0.0081
-11 9 7 1.9162 -0.0049
-11 9 8 4.2937 0.0121
-11 9 9 -3.5662 0.0180
-11 9 10 -1.7540 -0.0553
-11 9 11 6.0389 0.0248
-11 9 12 1.0907 0.0625
-11 9 13 -5.6589 0.0300
-11 9 14 -1.5645 -0.0685
-11 9 15 2.9798 -0.0924
-11 9 16 0.8350 0.0285
-11 9 17 0.4466 -0.0315
-11 9 18 0.0724 0.1203
-11 9 19 -2.1737 0.0510
-11 9 20 0.8965 -0.1605
-11 9 21 1.2820 0.0658
-11 9 22 -2.0339 0.0442
-11 9 23 -0.7195 0.0514
-11 9 24 1.9276 0.0115
-11 9 25 1.9278 -0.1464
-11 9 26 -1.7191 -0.0121
-11 9 27 -1.7278 -0.0019
-11 9 28 1.2840 0.0093
-11 9 29 -0.5629 0.0152
-11 9 30 -0.2126 0.0286
-11 9 31 0.5225 0.0454
-11 9 32 -0.0624 -0.0658
-11 9 33 1.3312 0.0557
-11 9 34 -0.4251 0.1052
-11 9 35 -0.6909 -0.0553
-11 9 36 -0.3252 -0.1624
-11 10 1 2.9061 -0.0522
-11 10 2 1.5992 -0.0158
-11 10 3 -4.1832 0.0677
-11 10 4 -2.4057 -0.0164
-11 10 5 4.5457 -0.0607
-11 10 6 2.9392 0.0419
-11 10 7 -4.7356 0.0664
-11 10 8 -2.1487 -0.0182
-11 10 9 2.4709 -0.0658
-11 10 10 1.0777 -0.0153
-11 10 11 1.8033 0.0738
-11 10 12 -2.3510 -0.0205
-11 10 13 -3.7737 0.0154
-11 10 14 3.8500 0.0454
-11 10 15 2.5732 -0.1396
-11 10 16 -3.0932 -0.0086
-11 10 17 -0.9542 0.0492
-11 10 18 0.6642 0.0241
-11 10 19 1.1224 0.0316
-11 10 20 2.3259 -0.0638
-11 10 21 -2.1166 0.0375
-11 10 22 -2.8635 0.0103
-11 10 23 1.5669 0.0467
-11 10 24 -0.1799 0.0866
-11 10 25 0.1713 -0.0741
-11 10 26 2.3838 -0.1227
-11 10 27 -0.6168 -0.1470
-11 10 28 -1.1052 0.0942
-11 10 29 -0.4784 0.1836
-11 10 30 -0.7217 -0.0777
-11 10 31 0.5471 -0.0911
-11 10 32 0.9151 0.0668
-11 10 33 0.2846 0.1793
-11 11 1 5.0683 0.0326
-11 11 2 -2.6473 -0.0584
-11 11 3 -6.9309 -0.0594
-11 11 4 -0.5717 -0.0076
-11 11 5 6.0535 0.0430
-11 11 6 3.0831 0.0075
-11 11 7 -8.2112 0.0083
-11 11 8 -1.9078 0.0117
-11 11 9 10.2649 -0.0128
-11 11 10 -1.4682 0.0279
-11 11 11 -5.3437 0.0283
-11 11 12 1.2400 -0.0722
-11 11 13 -1.6762 -0.0267
-11 11 14 1.3514 0.0733
-11 11 15 3.2052 -0.0350
-11 11 16 -1.9961 -0.0104
-11 11 17 -0.9662 0.0063
-11 11 18 0.0496 -0.1004
-11 11 19 -0.2350 0.0121
-11 11 20 3.4448 0.1087
-11 11 21 0.0446 0.0518
-11 11 22 -3.9816 -0.0001
-11 11 23 0.4276 0.0146
-11 11 24 -0.5779 -0.0228
-11 11 25 -0.9510 -0.0199
-11 11 26 4.2600 -0.0293
-11 11 27 0.8823 -0.1623
-11 11 28 -3.0947 0.0185
-11 11 29 -0.4157 0.1762
-11 11 30 0.8311 -0.0093
-11 11 31 -0.0125 -0.1204
-11 12 1 1.4916 0.0165
-11 12 2 0.4359 -0.0432
-11 12 3 -1.4709 -0.0281
-11 12 4 -0.4044 -0.0014
-11 12 5 -2.0291 0.0203
-11 12 6 0.4641 -0.0368
-11 12 7 -0.6028 -0.0143
-11 12 8 -0.1629 0.0485
-11 12 9 5.9145 0.0364
-11 12 10 -3.1658 0.0077
-11 12 11 -2.3718 -0.0534
-11 12 12 5.3049 0.0402
-11 12 13 -5.3768 0.0183
-11 12 14 -3.6016 -0.0816
-11 12 15 6.6227 0.0694
-11 12 16 0.8395 0.0471
-11 12 17 -2.8421 -0.1069
-11 12 18 -0.5563 -0.1632
-11 12 19 -0.5882 -0.0436
-11 12 20 4.0630 0.2427
-11 12 21 2.2786 0.1353
-11 12 22 -5.9866 -0.0298
-11 12 23 -1.0966 0.0460
-11 12 24 2.2929 -0.1530
-11 12 25 -1.7173 -0.0948
-11 12 26 1.9642 0.1391
-11 12 27 2.2647 -0.0992
-11 13 1 -0.2754 0.0147
-11 13 2 0.7199 -0.0969
-11 13 3 1.2562 0.0303
-11 13 4 1.2147 0.0830
-11 13 5 -4.9285 -0.0190
-11 13 6 -0.5757 -0.0660
-11 13 7 2.9101 0.0070
-11 13 8 -3.2191 -0.0224
-11 13 9 2.8834 -0.0158
-11 13 10 0.4383 0.1246
-11 13 11 -2.4248 -0.0697
-11 13 12 5.9716 -0.0215
-11 13 13 -2.1112 0.0951
-11 13 14 -6.7939 -0.0910
-11 13 15 3.5188 0.1594
-11 13 16 1.8034 0.0357
-11 13 17 -2.6965 -0.2760
-11 13 18 3.1288 -0.0798
-11 13 19 0.5232 -0.0701
-11 13 20 -3.2511 0.1567
-11 13 21 2.9475 0.2255
-11 13 22 0.9859 -0.0379
-11 13 23 -3.4722 0.1033
-11 13 24 -0.6718 -0.0321
-11 14 1 -3.1263 -0.0182
-11 14 2 -0.3765 -0.0111
-11 14 3 0.8039 0.0598
-11 14 4 2.6446 0.1238
-11 14 5 -0.3177 -0.0219
-11 14 6 0.2945 -0.1694
-11 14 7 0.2599 0.0404
-11 14 8 -7.8760 0.0918
-11 14 9 1.8640 -0.0836
-11 14 10 6.5395 0.0877
-11 14 11 -3.2542 -0.0903
-11 14 12 0.9508 -0.1219
-11 14 13 3.0253 0.1960
-11 14 14 -3.7446 -0.0077
-11 14 15 -2.4778 0.1610
-11 14 16 1.4169 0.0583
-11 14 17 0.7623 -0.3494
-11 14 18 1.9806 0.0033
-11 15 1 -3.4315 -0.0729
-11 15 2 -0.1385 0.1465
-11 15 3 -1.1640 0.0437
-11 15 4 2.5859 -0.0098
-11 15 5 4.1768 0.0072
-11 15 6 -0.2352 -0.1252
-11 15 7 -0.9965 0.0505
-11 15 8 -6.2059 0.1848
-11 15 9 -1.0190 -0.1341
-11 15 10 6.4502 -0.0021
-10 0 2 -9.0050 0.4580
-10 0 4 0.1176 -0.5416
-10 0 6 1.5961 0.8953
-10 0 8 1.5129 -0.0916
-10 0 10 -4.5646 -0.6106
-10 0 12 6.1951 -0.1384
-10 0 14 -3.9973 0.1670
-10 0 16 0.0045 0.8214
-10 0 18 1.1886 -0.4296
-10 0 20 -2.8771 -0.6838
-10 0 22 6.7651 0.3276
-10 0 24 -7.2386 0.3464
-10 0 26 3.6722 0.3256
-10 0 28 -0.1620 -0.6575
-10 0 30 -0.7028 -0.4206
-10 0 32 -1.6594 0.7185
-10 0 34 3.1216 0.1907
-10 0 36 -1.6411 -0.0965
-10 0 38 1.6526 -0.6048
-10 0 40 -2.3389 0.0519
-10 0 42 -0.6394 0.7036
-10 0 44 3.9932 -0.2704
-10 0 46 -3.4943 -0.2660
-10 1 1 2.8398 -0.5877
-10 1 2 -1.5282 0.2662
-10 1 3 1.4682 0.5498
-10 1 4 -6.0909 -0.2857
-10 1 5 -3.1890 -0.5179
-10 1 6 6.7035 0.5393
-10 1 7 2.1533 0.3591
-10 1 8 -2.9114 -0.0094
-10 1 9 -0.8084 0.1268
-10 1 10 -0.7879 -0.4007
-10 1 11 0.3432 -0.2088
-10 1 12 3.2038 -0.2445
-10 1 13 -0.0570 0.0287
-10 1 14 -2.0904 0.3001
-10 1 15 -0.6259 -0.2393
-10 1 16 -0.3251 0.4432
-10 1 17 0.4387 0.3311
-10 1 18 -0.5111 -0.2298
-10 1 19 2.4380 0.0709
-10 1 20 0.7742 -0.4729
-10 1 21 -5.5196 -0.3026
-10 1 22 2.1412 0.1339
-10 1 23 5.1509 0.1210
-10 1 24 -2.9315 0.3716
-10 1 25 -3.2691 -0.1100
-10 1 26 0.6502 0.1548
-10 1 27 2.2766 0.2811
-10 1 28 1.3516 -0.4496
-10 1 29 -1.6311 -0.0418
-10 1 30 -1.9683 -0.3152
-10 1 31 2.2372 -0.3191
-10 1 32 0.7996 0.5219
-10 1 33 -3.5688 0.1953
-10 1 34 0.1462 0.2082
-10 1 35 2.4216 -0.0198
-10 1 36 0.1980 -0.2187
-10 1 37 0.2350 0.1281
-10 1 38 1.2886 -0.3181
-10 1 39 -0.7664 -0.0420
-10 1 40 -3.1436 0.0554
-10 1 41 -0.0480 -0.2206
-10 1 42 1.4923 0.3941
-10 1 43 -0.4724 0.1800
-10 1 44 1.0203 -0.1812
-10 1 45 1.2941 0.0412
-10 1 46 -1.3370 -0.0073
-10 2 1 7.9285 -0.1850
-10 2 2 1.5146 -0.1788
-10 2 3 -2.6624 0.1956
-10 2 4 -3.7465 0.2068
-10 2 5 0.7818 -0.2574
-10 2 6 2.4053 -0.0809
-10 2 7 -1.8466 0.1733
-10 2 8 0.3107 0.1809
-10 2 9 2.2332 0.2588
-10 2 10 -1.8602 -0.1794
-10 2 11 -1.6204 -0.1805
-10 2 12 2.1448 -0.1933
-10 2 13 1.6895 -0.1252
-10 2 14 -0.2983 0.2538
-10 2 15 -2.8604 -0.1167
-10 2 16 -1.1614 0.0510
-10 2 17 2.8279 0.2611
-10 2 18 -1.3584 -0.0473
-10 2 19 2.2136 0.0945
-10 2 20 3.3881 -0.1123
-10 2 21 -8.7027 -0.2268
-10 2 22 -1.2048 -0.0881
-10 2 23 9.0761 -0.0467
-10 2 24 -0.3899 0.2893
-10 2 25 -5.2785 0.0297
-10 2 26 -0.4033 -0.0382
-10 2 27 2.1063 0.2972
-10 2 28 1.0209 -0.1708
-10 2 29 0.6105 -0.1805
-10 2 30 -1.7307 -0.0325
-10 2 31 -1.0095 -0.1693
-10 2 32 2.3137 0.0771
-10 2 33 -1.4822 0.0510
-10 2 34 -2.2765 0.2144
-10 2 35 1.9365 0.0820
-10 2 36 2.1016 -0.2189
-10 2 37 0.4842 0.1436
-10 2 38 -0.5784 -0.0687
-10 2 39 -1.6273 -0.1188
-10 2 40 -1.2382 0.1010
-10 2 41 1.1910 -0.1833
-10 2 42 1.4047 0.0406
-10 2 43 -1.4560 0.2394
-10 2 44 -1.4434 -0.0799
-10 2 45 1.4958 -0.1578
-10 3 1 2.0202 0.1088
-10 3 2 3.2949 -0.2057
-10 3 3 3.7464 -0.0220
-10 3 4 -1.5298 0.2462
-10 3 5 -5.1845 -0.0435
-10 3 6 -0.6366 -0.2123
-10 3 7 3.6638 0.0687
-10 3 8 2.3221 0.1471
-10 3 9 -2.5352 0.0133
-10 3 10 -1.9037 -0.0654
-10 3 11 1.5543 0.1178
-10 3 12 -1.0056 -0.0006
-10 3 13 0.4698 -0.2294
-10 3 14 4.4275 0.0289
-10 3 15 -3.8134 0.0867
-10 3 16 -4.8655 -0.0274
-10 3 17 6.8816 0.0043
-10 3 18 0.4627 0.0097
-10 3 19 -4.9556 0.0082
-10 3 20 4.6097 0.0236
-10 3 21 -0.0894 0.0221
-10 3 22 -5.4356 -0.0744
-10 3 23 0.6200 -0.0839
-10 3 24 4.0944 0.0853
-10 3 25 1.9458 0.0813
-10 3 26 -3.0442 -0.0229
-10 3 27 -3.2639 0.0213
-10 3 28 1.5361 -0.0601
-10 3 29 5.0947 -0.0415
-10 3 30 -0.5044 0.1061
-10 3 31 -6.0846 -0.0330
-10 3 32 -0.0615 -0.0831
-10 3 33 3.5897 -0.0009
-10 3 34 0.7021 0.0464
-10 3 35 -1.1973 0.0429
-10 3 36 -0.3721 -0.0437
-10 3 37 1.0232 -0.0004
-10 3 38 0.2867 0.0077
-10 3 39 -0.6161 0.0170
-10 3 40 -0.8625 0.0210
-10 3 41 -0.2198 -0.0543
-10 3 42 0.9202 0.0449
-10 3 43 0.0327 0.0924
-10 3 44 -1.2118 -0.1247
-10 3 45 0.4462 -0.2103
-10 4 1 -2.4318 -0.0782
-10 4 2 5.7400 0.0334
-10 4 3 2.6667 0.1324
-10 4 4 -3.7224 -0.0270
-10 4 5 -0.6275 -0.0732
-10 4 6 2.5108 0.0816
-10 4 7 -1.2889 0.0282
-10 4 8 -0.7630 -0.1008
-10 4 9 1.8535 -0.0787
-10 4 10 0.6186 0.0748
-10 4 11 -1.4135 0.0916
-10 4 12 -4.3072 -0.0639
-10 4 13 1.0732 0.0129
-10 4 14 7.4426 0.0507
-10 4 15 -2.5372 0.0203
-10 4 16 -6.3133 0.0131
-10 4 17 5.2256 -0.0973
-10 4 18 1.2977 -0.0253
-10 4 19 -5.1077 -0.0573
-10 4 20 5.5937 -0.0228
-10 4 21 3.0160 0.1249
-10 4 22 -10.0404 -0.0019
-10 4 23 -3.3339 0.0197
-10 4 24 9.9735 0.0289
-10 4 25 3.8697 0.0302
-10 4 26 -6.8388 0.0033
-10 4 27 -2.5599 -0.1947
-10 4 28 2.6823 0.0144
-10 4 29 2.7356 0.0801
-10 4 30 -0.2027 -0.0696
-10 4 31 -3.3107 0.1309
-10 4 32 -0.5652 0.0804
-10 4 33 1.3852 -0.0948
-10 4 34 0.2947 -0.0409
-10 4 35 0.1895 -0.0196
-10 4 36 1.8808 0.0162
-10 4 37 -0.3261 0.0141
-10 4 38 -3.1211 -0.0660
-10 4 39 1.4690 -0.0762
-10 4 40 1.7604 0.0997
-10 4 41 -2.4125 0.2142
-10 4 42 -0.4782 -0.1064
-10 4 43 1.4468 -0.1171
-10 4 44 -0.2080 0.1977
-10 5 1 -5.0752 -0.0719
-10 5 2 -2.2526 -0.0692
-10 5 3 1.0842 0.0547
-10 5 4 4.9684 0.0531
-10 5 5 2.5861 0.0084
-10 5 6 -5.2416 0.0421
-10 5 7 -3.7718 -0.0463
-10 5 8 6.0584 -0.0053
-10 5 9 3.0883 -0.0119
-10 5 10 -5.6637 -0.0295
-10 5 11 0.2344 -0.0175
-10 5 12 1.0607 -0.1376
-10 5 13 -3.8375 0.1289
-10 5 14 3.1633 0.1928
-10 5 15 3.5395 -0.0278
-10 5 16 -4.3685 -0.0093
-10 5 17 -1.2939 -0.0932
-10 5 18 4.2667 -0.0179
-10 5 19 0.8076 -0.0369
-10 5 20 -1.8381 -0.0719
-10 5 21 -0.0301 0.0808
-10 5 22 -2.0921 -0.0692
-10 5 23 -1.7245 0.0918
-10 5 24 3.8571 0.1928
-10 5 25 0.3308 -0.0981
-10 5 26 -1.7946 -0.0333
-10 5 27 3.1585 -0.0464
-10 5 28 -1.9114 -0.0756
-10 5 29 -3.6082 -0.0259
-10 5 30 2.9622 -0.0239
-10 5 31 2.4356 0.1648
-10 5 32 -1.9447 0.0198
-10 5 33 -2.3761 -0.0464
-10 5 34 1.0738 0.0956
-10 5 35 0.9297 -0.0836
-10 5 36 1.1779 0.0038
-10 5 37 0.5031 0.0047
-10 5 38 -2.9128 -0.1957
-10 5 39 1.9481 0.0727
-10 5 40 1.7150 0.1477
-10 5 41 -4.4383 -0.1057
-10 5 42 -0.1929 -0.0757
-10 5 43 3.3665 0.1918
-10 6 1 -9.4874 0.0675
-10 6 2 -3.9239 -0.1319
-10 6 3 6.2603 -0.0888
-10 6 4 3.4256 0.1148
-10 6 5 -4.1695 0.0878
-10 6 6 -0.9434 -0.0577
-10 6 7 3.9534 -0.0813
-10 6 8 0.4665 0.1264
-10 6 9 -4.3568 0.0370
-10 6 10 -1.8584 -0.1545
-10 6 11 7.3313 0.0119
-10 6 12 1.0385 -0.0355
-10 6 13 -9.8578 -0.0105
-10 6 14 1.2117 0.0981
-10 6 15 7.1893 0.0295
-10 6 16 -2.8602 0.0369
-10 6 17 -3.9864 -0.0276
-10 6 18 4.1093 -0.0090
-10 6 19 3.5229 -0.0532
-10 6 20 -3.9747 -0.0895
-10 6 21 -0.6671 0.0866
-10 6 22 2.2378 -0.0219
-10 6 23 -3.6353 -0.0260
-10 6 24 -1.0379 0.1170
-10 6 25 2.4491 -0.0204
-10 6 26 3.0421 0.0417
-10 6 27 2.5913 0.0151
-10 6 28 -6.4622 -0.1630
-10 6 29 -4.5852 -0.0108
-10 6 30 5.5734 0.0514
-10 6 31 3.7659 -0.0008
-10 6 32 -2.1181 -0.0324
-10 6 33 -2.7765 0.0266
-10 6 34 1.4451 0.1637
-10 6 35 -0.4245 -0.0109
-10 6 36 -1.3423 -0.1334
-10 6 37 3.4436 -0.0119
-10 6 38 0.2113 0.1068
-10 6 39 -1.3146 0.0383
-10 6 40 -0.4853 -0.2758
-10 6 41 -1.4602 -0.0958
-10 6 42 1.6492 0.2692
-10 7 1 0.8306 0.0214
-10 7 2 1.4892 0.0678
-10 7 3 -4.9769 -0.0087
-10 7 4 -3.8629 -0.0590
-10 7 5 5.8791 0.0375
-10 7 6 7.6925 0.0107
-10 7 7 -3.8753 -0.0730
-10 7 8 -8.2849 0.0764
-10 7 9 1.9173 0.0399
-10 7 10 3.4769 -0.1068
-10 7 11 0.1958 0.0627
-10 7 12 0.9772 0.0532
-10 7 13 -1.2071 -0.0947
-10 7 14 -0.3592 -0.0593
-10 7 15 -0.7150 0.0523
-10 7 16 -2.4792 0.0718
-10 7 17 0.4673 -0.0029
-10 7 18 3.0927 -0.0138
-10 7 19 3.2691 -0.0351
-10 7 20 -1.7767 -0.0237
-10 7 21 -2.8115 0.0363
-10 7 22 0.5399 0.0395
-10 7 23 -2.2150 -0.0366
-10 7 24 0.3575 -0.0432
-10 7 25 3.8027 0.0414
-10 7 26 0.6941 0.0233
-10 7 27 -0.7213 -0.0032
-10 7 28 -3.1063 -0.0022
-10 7 29 -1.2175 0.0054
-10 7 30 2.1044 -0.0315
-10 7 31 1.0046 -0.0844
-10 7 32 0.2373 0.0003
-10 7 33 -1.2914 0.0958
-10 7 34 1.7220 0.0696
-10 7 35 0.0198 -0.0714
-10 7 36 -4.4811 -0.0455
-10 7 37 2.4312 0.1256
-10 7 38 3.4405 0.0502
-10 7 39 -1.6261 -0.0781
-10 7 40 -1.2415 -0.0867
-10 7 41 0.2100 -0.0809
-10 8 1 6.1342 -0.0142
-10 8 2 -6.4639 0.0113
-10 8 3 -9.5207 0.0576
-10 8 4 4.6264 -0.0080
-10 8 5 9.7931 -0.0221
-10 8 6 -0.1186 -0.0093
-10 8 7 -6.9655 -0.0221
-10 8 8 -1.5102 0.0036
-10 8 9 5.1906 -0.0073
-10 8 10 -3.1803 0.0285
-10 8 11 -6.1249 0.0297
-10 8 12 8.5685 -0.0135
-10 8 13 6.9422 0.0340
-10 8 14 -7.7659 -0.0412
-10 8 15 -6.2847 -0.0271
-10 8 16 2.9094 0.0017
-10 8 17 3.1118 -0.0347
-10 8 18 -0.5473 0.0267
-10 8 19 1.5208 0.0071
-10 8 20 0.4494 0.0390
-10 8 21 -2.3665 -0.0154
-10 8 22 0.5712 0.0137
-10 8 23 -1.0954 0.0419
-10 8 24 -1.1791 -0.0984
-10 8 25 3.2402 0.0549
-10 8 26 0.6385 -0.0039
-10 8 27 -2.0862 -0.0878
-10 8 28 0.4602 0.1219
-10 8 29 1.3025 0.0079
-10 8 30 -3.5044 -0.1169
-10 8 31 -1.5409 -0.0065
-10 8 32 6.1931 0.0787
-10 8 33 -0.1708 0.0057
-10 8 34 -4.4512 -0.0876
-10 8 35 1.6895 0.0514
-10 8 36 1.1976 0.1172
-10 8 37 -0.7771 -0.0709
-10 8 38 -0.9260 -0.1030
-10 8 39 0.6050 0.1289
-10 8 40 1.8164 0.1344
-10 9 1 -2.3572 0.0399
-10 9 2 -0.3292 -0.0824
-10 9 3 1.1072 -0.0388
-10 9 4 -0.5049 0.0815
-10 9 5 -1.7220 0.0635
-10 9 6 2.0567 -0.0527
-10 9 7 4.4263 -0.0569
-10 9 8 -1.7112 0.0233
-10 9 9 -4.9616 -0.0195
-10 9 10 -0.7497 0.0138
-10 9 11 0.6645 0.0355
-10 9 12 3.2953 -0.0202
-10 9 13 3.2373 0.0386
-10 9 14 -3.9657 -0.0059
-10 9 15 -3.0947 0.0262
-10 9 16 2.5334 -0.0430
-10 9 17 0.8293 -0.1200
-10 9 18 -2.0683 0.0651
-10 9 19 1.1132 0.0000
-10 9 20 2.6082 0.0496
-10 9 21 -1.1120 0.0484
-10 9 22 -1.2940 -0.0700
-10 9 23 -0.1436 0.0375
-10 9 24 -0.2172 -0.0437
-10 9 25 0.6477 0.0651
-10 9 26 -0.3521 0.0513
-10 9 27 -0.5860 -0.1615
-10 9 28 1.9552 0.0414
-10 9 29 1.5039 0.0557
-10 9 30 -3.8770 -0.0931
-10 9 31 -2.1919 -0.0051
-10 9 32 5.1001 0.0721
-10 9 33 -0.0452 -0.0045
-10 9 34 -3.8310 -0.0196
-10 9 35 2.7911 0.1018
-10 9 36 1.2619 -0.0224
-10 9 37 -2.4783 -0.1522
-10 9 38 -0.2518 0.0078
-10 10 1 1.8475 0.0146
-10 10 2 6.2573 0.0175
-10 10 3 -0.0276 -0.0625
-10 10 4 -7.2856 -0.0021
-10 10 5 -3.2843 0.0761
-10 10 6 7.2330 -0.0222
-10 10 7 6.6782 -0.0449
-10 10 8 -6.6637 0.0370
-10 10 9 -8.1825 -0.0022
-10 10 10 8.3834 -0.0163
-10 10 11 4.6536 0.0036
-10 10 12 -9.2944 0.0048
-10 10 13 1.2790 0.0511
-10 10 14 5.5476 -0.0409
-10 10 15 -3.9132 -0.0002
-10 10 16 -1.5375 0.0291
-10 10 17 2.3140 -0.0913
-10 10 18 -0.1509 0.0343
-10 10 19 0.1172 0.0098
-10 10 20 0.2052 -0.0290
-10 10 21 -0.8703 0.0210
-10 10 22 1.7552 0.0092
-10 10 23 0.9207 0.0794
-10 10 24 -2.6976 -0.0752
-10 10 25 -0.7922 -0.0223
-10 10 26 0.7326 0.1385
-10 10 27 -0.6917 -0.0453
-10 10 28 0.8479 -0.0795
-10 10 29 2.9630 -0.0427
-10 10 30 -0.6173 -0.0340
-10 10 31 -3.9773 0.0712
-10 10 32 0.2203 0.0274
-10 10 33 2.4647 -0.0995
-10 10 34 0.0015 0.0783
-10 10 35 -0.1829 0.2183
-10 10 36 -0.6089 -0.1261
-10 11 1 1.8355 -0.0962
-10 11 2 2.3850 0.0439
-10 11 3 0.1202 0.0703
-10 11 4 -1.9015 -0.0470
-10 11 5 -0.3423 -0.0620
-10 11 6 -0.7608 -0.0066
-10 11 7 -0.6657 0.0553
-10 11 8 2.9606 0.0036
-10 11 9 -2.1576 0.0060
-10 11 10 0.1700 0.0346
-10 11 11 4.4136 -0.0666
-10 11 12 -4.5602 -0.0039
-10 11 13 -0.1061 0.1028
-10 11 14 3.6497 -0.0512
-10 11 15 -5.3047 -0.0821
-10 11 16 -1.3228 0.0513
-10 11 17 5.2818 0.0183
-10 11 18 0.9017 0.0068
-10 11 19 -2.6153 -0.0098
-10 11 20 -2.3192 -0.0850
-10 11 21 1.1931 -0.0283
-10 11 22 5.4819 0.0854
-10 11 23 -0.3941 0.1054
-10 11 24 -5.5741 -0.0046
-10 11 25 0.7332 -0.0978
-10 11 26 1.4974 -0.0195
-10 11 27 -2.8468 0.1267
-10 11 28 0.6207 -0.0088
-10 11 29 4.3886 -0.1663
-10 11 30 0.9019 0.0184
-10 11 31 -4.4068 0.0649
-10 11 32 -2.4796 -0.0696
-10 11 33 3.2005 -0.0466
-10 12 1 -0.1905 0.0237
-10 12 2 0.6966 0.0551
-10 12 3 2.1058 0.0098
-10 12 4 3.0293 -0.0476
-10 12 5 0.3601 -0.0346
-10 12 6 -6.9659 -0.0478
-10 12 7 -4.8125 0.0530
-10 12 8 10.4009 0.0622
-10 12 9 1.1999 -0.0020
-10 12 10 -9.0291 -0.0253
-10 12 11 5.1489 -0.0470
-10 12 12 3.2898 0.0412
-10 12 13 -2.8157 0.0275
-10 12 14 0.0216 0.0116
-10 12 15 -2.5860 -0.0161
-10 12 16 0.3364 -0.0591
-10 12 17 2.0322 0.0611
-10 12 18 -2.4774 -0.0180
-10 12 19 1.5704 -0.0476
-10 12 20 2.4218 0.0300
-10 12 21 -4.7353 -0.0749
-10 12 22 2.1755 0.0029
-10 12 23 6.8145 0.0657
-10 12 24 -4.8008 0.1002
-10 12 25 -4.9480 0.0912
-10 12 26 2.5144 -0.1737
-10 12 27 0.6660 -0.0795
-10 12 28 -0.6370 0.0895
-10 12 29 1.0912 0.0114
-10 12 30 1.0772 0.0009
-10 13 1 0.0393 0.0889
-10 13 2 -1.1218 0.0281
-10 13 3 2.1854 -0.0844
-10 13 4 1.6159 -0.0545
-10 13 5 -0.2729 0.0843
-10 13 6 -0.0854 -0.0143
-10 13 7 -4.9903 -0.0531
-10 13 8 3.0522 0.0535
-10 13 9 3.7545 0.0541
-10 13 10 -6.9428 -0.0788
-10 13 11 1.6550 -0.0340
-10 13 12 3.9362 0.1315
-10 13 13 -1.6722 -0.1171
-10 13 14 1.5957 -0.0213
-10 13 15 -0.0819 0.1742
-10 13 16 -3.2589 -0.0929
-10 13 17 -1.2932 0.0389
-10 13 18 0.7483 -0.0413
-10 13 19 2.6057 -0.1021
-10 13 20 1.0921 0.1503
-10 13 21 -4.6915 -0.1528
-10 13 22 0.9631 -0.0959
-10 13 23 7.5264 0.1430
-10 13 24 -2.6023 0.1179
-10 13 25 -5.9199 0.1758
-10 13 26 1.5117 -0.1869
-10 13 27 2.0342 -0.2118
-10 14 1 1.8180 -0.0243
-10 14 2 -2.9085 -0.0314
-10 14 3 -1.1899 0.0202
-10 14 4 -0.5747 -0.0352
-10 14 5 -0.4462 -0.0061
-10 14 6 7.0650 0.0347
-10 14 7 -1.1611 -0.0019
-10 14 8 -5.0878 -0.0440
-10 14 9 2.1771 0.0758
-10 14 10 -2.1031 0.0085
-10 14 11 -0.1472 -0.0991
-10 14 12 2.2080 0.1376
-10 14 13 -0.3924 -0.1184
-10 14 14 1.5617 -0.1210
-10 14 15 -0.5016 0.2045
-10 14 16 -1.8702 -0.0461
-10 14 17 1.8130 0.1518
-10 14 18 -0.9406 -0.0001
-10 14 19 -4.5266 -0.2949
-10 14 20 3.8176 0.1744
-10 14 21 3.9241 -0.1023
-10 14 22 -4.5339 -0.1588
-10 14 23 0.3215 0.2731
-10 15 1 6.3783 -0.0003
-10 15 2 0.6571 -0.1114
-10 15 3 -6.3425 -0.0185
-10 15 4 -2.3943 0.0201
-10 15 5 0.6042 -0.0211
-10 15 6 6.9274 0.0443
-10 15 7 1.5212 0.0963
-10 15 8 -5.4653 -0.1543
-10 15 9 2.0755 -0.0522
-10 15 10 -0.3441 0.1857
-10 15 11 -3.3514 -0.0341
-10 15 12 1.7765 0.0476
-10 15 13 1.8836 -0.0869
-10 15 14 -1.4143 -0.1755
-10 15 15 -0.6334 0.1222
-10 15 16 2.4384 -0.0550
-10 15 17 0.3050 0.2379
-10 16 1 8.2670 -0.0207
-10 16 2 1.0699 -0.1244
-10 16 3 -7.8658 -0.0645
-10 16 4 0.1916 0.0981
-10 16 5 0.7604 0.0648
-10 16 6 0.1694 -0.0659
-9 0 2 17.2068 -0.6425
-9 0 4 -9.2280 -0.1436
-9 0 6 -1.5258 0.3135
-9 0 8 4.9224 0.3118
-9 0 10 -2.8451 0.3209
-9 0 12 -0.2881 -1.0170
-9 0 14 1.7654 -0.0106
-9 0 16 0.5665 0.5804
-9 0 18 -2.1723 0.2506
-9 0 20 0.1030 -0.1748
-9 0 22 -1.2937 -0.7979
-9 0 24 7.2331 0.4416
-9 0 26 -10.3359 0.5873
-9 0 28 7.9367 -0.2131
-9 0 30 -3.5504 -0.3821
-9 0 32 1.0446 -0.4160
-9 0 34 -0.7182 0.7671
-9 0 36 -0.0237 0.3021
-9 0 38 -0.4247 -0.5534
-9 0 40 4.0912 -0.2534
-9 0 42 -5.8638 0.0273
-9 0 44 2.4803 0.7392
-9 0 46 1.1880 -0.4600
-9 1 1 -9.7606 0.4973
-9 1 2 12.6792 -0.2801
-9 1 3 9.0397 -0.3580
-9 1 4 -7.0050 -0.1454
-9 1 5 -5.1726 0.0138
-9 1 6 -1.0175 0.1448
-9 1 7 2.1186 -0.0008
-9 1 8 2.9504 0.3816
-9 1 9 -1.4280 -0.0530
-9 1 10 -0.9472 0.0546
-9 1 11 1.5157 0.4702
-9 1 12 -1.5613 -0.5659
-9 1 13 -1.2137 -0.4098
-9 1 14 2.8304 -0.1215
-9 1 15 1.6742 -0.0522
-9 1 16 -0.5134 0.4202
-9 1 17 -3.5554 0.0880
-9 1 18 -1.3664 0.2832
-9 1 19 3.8086 0.0087
-9 1 20 -0.6645 -0.2870
-9 1 21 0.1288 0.2355
-9 1 22 0.2393 -0.4088
-9 1 23 -4.6126 -0.3306
-9 1 24 4.3661 0.2120
-9 1 25 5.7484 -0.0223
-9 1 26 -6.0116 0.4380
-9 1 27 -4.5733 0.2097
-9 1 28 2.9740 -0.0697
-9 1 29 2.3062 -0.0182
-9 1 30 0.6834 -0.4356
-9 1 31 -0.3963 0.0678
-9 1 32 -2.2126 -0.1693
-9 1 33 1.1225 -0.3146
-9 1 34 2.0593 0.5223
-9 1 35 -2.5132 0.1565
-9 1 36 -2.3661 0.2189
-9 1 37 1.3658 0.1418
-9 1 38 1.8436 -0.4234
-9 1 39 0.7608 -0.0997
-9 1 40 1.1903 -0.1925
-9 1 41 -1.1881 0.0309
-9 1 42 -2.9136 0.1323
-9 1 43 0.6587 -0.1923
-9 1 44 1.2022 0.3025
-9 1 45 -0.6762 0.2614
-9 1 46 0.3595 -0.0335
-9 1 47 0.2873 -0.1023
-9 2 1 -14.0834 0.1378
-9 2 2 -1.6339 0.1569
-9 2 3 10.6137 -0.0376
-9 2 4 5.0865 -0.1386
-9 2 5 -3.6140 -0.1710
-9 2 6 -7.3880 -0.0363
-9 2 7 -0.7063 -0.0109
-9 2 8 4.8019 0.3299
-9 2 9 1.0170 0.0537
-9 2 10 -0.6720 -0.1803
-9 2 11 -0.6022 0.3704
-9 2 12 -2.1555 -0.0376
-9 2 13 0.6283 -0.2710
-9 2 14 3.1936 -0.1309
-9 2 15 0.8772 -0.1711
-9 2 16 -1.1655 0.1156
-9 2 17 -4.5415 0.0753
-9 2 18 0.0931 0.2291
-9 2 19 6.1354 0.0996
-9 2 20 -4.0182 -0.2603
-9 2 21 -1.4848 0.1658
-9 2 22 6.8809 -0.0145
-9 2 23 -4.9165 -0.3148
-9 2 24 -5.2048 0.0125
-9 2 25 7.1155 -0.0120
-9 2 26 4.5156 0.1383
-9 2 27 -6.1527 0.1887
-9 2 28 -5.9061 0.0813
-9 2 29 3.3918 0.0643
-9 2 30 5.9567 -0.3262
-9 2 31 -0.1508 -0.0469
-9 2 32 -4.4425 0.0750
-9 2 33 -0.0153 -0.2578
-9 2 34 2.6017 0.1509
-9 2 35 -1.6939 0.1227
-9 2 36 -1.4205 0.0736
-9 2 37 1.3986 0.1697
-9 2 38 0.4748 -0.1373
-9 2 39 0.1163 -0.0172
-9 2 40 0.9171 -0.1506
-9 2 41 -0.5303 -0.1673
-9 2 42 -0.8207 0.1929
-9 2 43 0.5180 0.0136
-9 2 44 -0.7410 -0.0347
-9 2 45 -1.3539 0.1152
-9 2 46 1.2096 0.0691
-9 2 47 1.5746 -0.0376
-9 3 1 -8.6851 -0.2346
-9 3 2 -5.8586 0.1017
-9 3 3 6.3676 0.1732
-9 3 4 6.5269 -0.0218
-9 3 5 -1.9135 -0.1029
-9 3 6 -4.6724 -0.0590
-9 3 7 -0.3396 -0.0654
-9 3 8 0.5559 0.1050
-9 3 9 0.0188 0.0893
-9 3 10 3.6148 -0.1074
-9 3 11 -0.1881 0.0611
-9 3 12 -4.9344 0.0812
-9 3 13 0.9719 0.0210
-9 3 14 2.8086 -0.0217
-9 3 15 -0.1626 -0.1202
-9 3 16 1.3989 -0.0418
-9 3 17 -2.5136 0.0133
-9 3 18 -3.1587 0.0767
-9 3 19 3.6866 0.0569
-9 3 20 -1.0518 -0.0569
-9 3 21 0.2282 -0.0424
-9 3 22 6.3634 -0.0016
-9 3 23 -5.4311 0.0253
-9 3 24 -7.7910 0.0283
-9 3 25 6.5141 -0.0461
-9 3 26 7.5581 -0.0254
-9 3 27 -4.8895 0.0586
-9 3 28 -6.4699 0.0417
-9 3 29 2.1391 0.0399
-9 3 30 3.5194 -0.0715
-9 3 31 1.0925 -0.0910
-9 3 32 -0.7246 0.0723
-9 3 33 -1.7561 -0.0069
-9 3 34 -0.8670 -0.0357
-9 3 35 0.2784 0.0508
-9 3 36 1.1307 0.0162
-9 3 37 0.2474 -0.0222
-9 3 38 -0.2995 0.0116
-9 3 39 0.0108 0.0564
-9 3 40 -0.0508 -0.0927
-9 3 41 0.2656 -0.0984
-9 3 42 0.6550 0.1193
-9 3 43 -0.6921 0.0565
-9 3 44 -1.7190 -0.0800
-9 3 45 0.4534 0.0595
-9 3 46 1.5209 0.0578
-9 3 47 -0.0854 -0.1486
-9 4 1 5.5652 -0.0945
-9 4 2 -6.1430 -0.0998
-9 4 3 -9.0928 -0.0064
-9 4 4 2.3475 0.0565
-9 4 5 9.7030 0.1325
-9 4 6 1.8366 -0.0263
-9 4 7 -8.2599 -0.1213
-9 4 8 -4.3786 0.0286
-9 4 9 5.3057 0.0343
-9 4 10 5.9471 -0.0224
-9 4 11 -3.2618 -0.0695
-9 4 12 -4.0413 -0.0107
-9 4 13 3.1903 0.0875
-9 4 14 -2.1726 -0.0085
-9 4 15 -2.5139 0.0541
-9 4 16 8.4945 0.0490
-9 4 17 -0.4550 -0.0292
-9 4 18 -11.0233 0.0099
-9 4 19 3.1799 -0.1036
-9 4 20 8.3867 -0.0450
-9 4 21 -2.7402 -0.0152
-9 4 22 -2.7277 0.0008
-9 4 23 1.5197 0.0974
-9 4 24 -1.9223 -0.0321
-9 4 25 -1.8178 0.0704
-9 4 26 3.8387 0.0690
-9 4 27 1.6534 -0.0841
-9 4 28 -2.1950 -0.0050
-9 4 29 -1.3843 -0.1072
-9 4 30 -1.5785 -0.0435
-9 4 31 2.0426 0.1076
-9 4 32 3.8773 0.0197
-9 4 33 -1.3254 0.0316
-9 4 34 -4.6590 -0.0065
-9 4 35 -0.3318 0.0026
-9 4 36 3.9043 0.0459
-9 4 37 0.6717 -0.0526
-9 4 38 -1.1988 -0.0472
-9 4 39 -1.0987 -0.0949
-9 4 40 -0.0904 -0.0002
-9 4 41 2.5437 0.1776
-9 4 42 -0.2404 -0.0408
-9 4 43 -3.0764 -0.0600
-9 4 44 0.0722 0.0654
-9 4 45 2.1062 0.0120
-9 4 46 -0.3763 0.0485
-9 5 1 6.5006 0.0369
-9 5 2 -8.5794 0.0216
-9 5 3 -9.4851 -0.0769
-9 5 4 5.4355 -0.0542
-9 5 5 6.8405 0.1074
-9 5 6 -2.9537 0.0040
-9 5 7 -4.1043 -0.0189
-9 5 8 2.3626 0.1306
-9 5 9 1.0566 -0.0676
-9 5 10 -1.4041 -0.0835
-9 5 11 1.0386 -0.0194
-9 5 12 1.9547 -0.0388
-9 5 13 0.9825 0.0389
-9 5 14 -5.6021 -0.0718
-9 5 15 -3.5421 0.0725
-9 5 16 8.7133 0.1441
-9 5 17 2.2913 0.0197
-9 5 18 -9.3959 0.0595
-9 5 19 0.0188 -0.1812
-9 5 20 8.0010 -0.1254
-9 5 21 -1.4703 0.0903
-9 5 22 -4.2010 -0.0208
-9 5 23 4.7509 0.0022
-9 5 24 -0.4811 -0.0297
-9 5 25 -7.7777 0.1005
-9 5 26 2.7635 0.1498
-9 5 27 5.9655 -0.0829
-9 5 28 -0.2943 -0.0184
-9 5 29 -2.1857 -0.1180
-9 5 30 -3.6472 -0.1098
-9 5 31 0.3964 0.1050
-9 5 32 4.0159 0.0033
-9 5 33 0.9182 0.1042
-9 5 34 -2.9920 0.0253
-9 5 35 -1.2685 -0.1087
-9 5 36 2.2269 0.1520
-9 5 37 -1.1138 -0.0220
-9 5 38 0.2065 -0.1572
-9 5 39 2.3240 0.0295
-9 5 40 -1.3996 -0.0155
-9 5 41 -0.2984 -0.0027
-9 5 42 0.1509 0.0123
-9 5 43 -0.7946 0.0057
-9 5 44 0.6264 -0.0185
-9 5 45 0.1657 0.0516
-9 6 1 0.8602 -0.0654
-9 6 2 1.8333 0.1226
-9 6 3 1.0716 0.0386
-9 6 4 -4.1927 -0.1177
-9 6 5 -6.8745 -0.0128
-9 6 6 3.8616 0.0422
-9 6 7 9.2607 0.0126
-9 6 8 -1.4170 0.0884
-9 6 9 -9.4588 -0.0266
-9 6 10 0.4699 -0.0401
-9 6 11 8.3564 -0.0108
-9 6 12 -1.7149 -0.0399
-9 6 13 -3.1809 0.0432
-9 6 14 2.2329 -0.0927
-9 6 15 -2.1964 -0.0261
-9 6 16 -0.8040 0.1411
-9 6 17 3.3393 0.0276
-9 6 18 -1.6139 0.0293
-9 6 19 -4.2843 -0.0231
-9 6 20 2.9958 -0.0605
-9 6 21 5.3755 -0.0221
-9 6 22 -1.7856 -0.0560
-9 6 23 -1.2980 0.0389
-9 6 24 -1.4040 0.0017
-9 6 25 -4.1589 0.0089
-9 6 26 3.7375 0.1218
-9 6 27 3.5676 -0.0543
-9 6 28 -1.6134 -0.0144
-9 6 29 0.0556 0.0325
-9 6 30 -2.0910 -0.1522
-9 6 31 -0.9432 0.0018
-9 6 32 1.4337 0.0912
-9 6 33 0.5160 -0.0067
-9 6 34 0.2951 -0.0184
-9 6 35 0.1800 0.0253
-9 6 36 0.3704 0.0749
-9 6 37 -2.8283 -0.0742
-9 6 38 0.2484 0.0028
-9 6 39 3.6334 0.1263
-9 6 40 -1.7229 -0.1115
-9 6 41 -0.2860 -0.0695
-9 6 42 1.3850 -0.0190
-9 6 43 -1.5334 -0.0958
-9 6 44 -0.4451 0.1352
-9 7 1 6.9066 -0.0970
-9 7 2 9.6699 0.0150
-9 7 3 -3.8318 0.0498
-9 7 4 -11.2352 0.0242
-9 7 5 -1.9219 0.0266
-9 7 6 8.4516 -0.0566
-9 7 7 3.9333 -0.0719
-9 7 8 -2.9657 0.0431
-9 7 9 -2.4072 0.0520
-9 7 10 0.0022 0.0307
-9 7 11 0.4759 -0.0312
-9 7 12 -3.0599 -0.0584
-9 7 13 1.6872 0.0401
-9 7 14 7.8918 0.0232
-9 7 15 -2.9141 -0.0191
-9 7 16 -8.0268 -0.0301
-9 7 17 2.1867 -0.0310
-9 7 18 4.2785 0.0260
-9 7 19 -3.3974 0.0755
-9 7 20 -1.8765 0.0102
-9 7 21 5.9132 -0.0841
-9 7 22 1.5005 -0.0144
-9 7 23 -3.7926 0.0482
-9 7 24 -1.6331 0.0272
-9 7 25 -0.6111 -0.0120
-9 7 26 2.1833 -0.0337
-9 7 27 0.5058 -0.0169
-9 7 28 -1.2311 0.0223
-9 7 29 2.4595 0.0502
-9 7 30 -0.0247 -0.0339
-9 7 31 -2.8612 -0.0325
-9 7 32 -2.4047 0.0084
-9 7 33 1.8721 -0.0211
-9 7 34 4.6374 0.0427
-9 7 35 -1.9710 0.0024
-9 7 36 -2.3926 -0.0701
-9 7 37 0.9902 0.0052
-9 7 38 -0.1635 0.0688
-9 7 39 -0.1785 0.1152
-9 7 40 0.6160 0.0291
-9 7 41 2.0229 -0.1782
-9 7 42 -1.1370 -0.1095
-9 7 43 -2.5743 0.1518
-9 8 1 5.3255 -0.0357
-9 8 2 -1.4530 -0.0288
-9 8 3 -2.5480 0.0067
-9 8 4 1.5167 0.0759
-9 8 5 -0.7543 0.0531
-9 8 6 -4.7075 -0.0753
-9 8 7 0.3818 -0.0568
-9 8 8 9.4144 0.0059
-9 8 9 3.9002 0.0441
-9 8 10 -10.6093 0.0299
-9 8 11 -6.0738 -0.0973
-9 8 12 5.9115 0.0032
-9 8 13 3.2224 0.0968
-9 8 14 0.7801 0.0164
-9 8 15 0.2821 0.0227
-9 8 16 -3.2068 -0.0608
-9 8 17 -1.3025 -0.0524
-9 8 18 1.6377 -0.0196
-9 8 19 -0.4878 -0.0107
-9 8 20 -1.1972 0.0559
-9 8 21 2.9862 0.0037
-9 8 22 1.3708 0.0371
-9 8 23 -2.5871 -0.0251
-9 8 24 0.4943 0.0016
-9 8 25 0.1812 0.0897
-9 8 26 -2.4701 -0.0978
-9 8 27 0.4821 -0.0459
-9 8 28 3.3579 0.0107
-9 8 29 0.4618 -0.0135
-9 8 30 -2.8537 0.1106
-9 8 31 -0.2929 -0.0111
-9 8 32 0.0125 -0.0952
-9 8 33 0.0044 0.0236
-9 8 34 2.0144 0.0330
-9 8 35 -1.5806 0.0016
-9 8 36 -0.4061 -0.0368
-9 8 37 2.1501 -0.0491
-9 8 38 -1.8079 0.0251
-9 8 39 -0.6951 0.0723
-9 8 40 1.8467 0.0349
-9 8 41 0.0825 0.0176
-9 8 42 -1.0263 0.0777
-9 9 1 -3.2414 -0.0589
-9 9 2 -1.0236 0.0042
-9 9 3 5.9932 0.0183
-9 9 4 3.4203 0.0074
-9 9 5 -7.5500 0.0224
-9 9 6 -7.6740 0.0051
-9 9 7 5.7071 0.0058
-9 9 8 10.6031 -0.0205
-9 9 9 -0.4439 -0.0113
-9 9 10 -9.1533 -0.0030
-9 9 11 -1.7942 -0.0725
-9 9 12 5.9136 0.0536
-9 9 13 -2.6208 0.0581
-9 9 14 -2.3242 -0.0446
-9 9 15 6.8498 0.0823
-9 9 16 -0.3380 0.0023
-9 9 17 -6.2125 -0.0493
-9 9 18 0.0834 -0.0539
-9 9 19 3.0285 -0.0740
-9 9 20 0.7349 0.0851
-9 9 21 -0.3728 -0.0010
-9 9 22 -1.1461 0.0033
-9 9 23 -0.3773 0.0511
-9 9 24 3.0390 -0.0150
-9 9 25 -0.1509 0.0447
-9 9 26 -4.8111 -0.0582
-9 9 27 1.3413 -0.0118
-9 9 28 4.3924 0.0208
-9 9 29 -3.4016 -0.0842
-9 9 30 -2.0152 0.0927
-9 9 31 5.5590 0.0362
-9 9 32 -1.4275 -0.1168
-9 9 33 -5.7369 0.0363
-9 9 34 3.9692 0.0231
-9 9 35 3.1892 -0.0142
-9 9 36 -4.2052 0.0837
-9 9 37 -0.8900 -0.0290
-9 9 38 2.9703 -0.1767
-9 9 39 0.9873 -0.0385
-9 9 40 -1.9925 0.2358
-9 10 1 1.6573 0.0112
-9 10 2 2.3462 -0.0188
-9 10 3 0.4935 -0.0458
-9 10 4 -0.6753 0.0085
-9 10 5 -0.8668 0.0107
-9 10 6 -0.5437 0.0040
-9 10 7 -0.6046 0.0504
-9 10 8 -0.9673 -0.0161
-9 10 9 3.5983 -0.0474
-9 10 10 3.8509 0.0161
-9 10 11 -5.1806 -0.0051
-9 10 12 -1.8332 0.0050
-9 10 13 1.8030 0.0167
-9 10 14 -0.9436 -0.0127
-9 10 15 3.6104 0.0169
-9 10 16 -0.6249 -0.0067
-9 10 17 -6.0768 0.0282
-9 10 18 1.8977 -0.0146
-9 10 19 4.5604 -0.0695
-9 10 20 -1.6360 0.0525
-9 10 21 -1.6220 -0.0439
-9 10 22 1.3828 -0.0195
-9 10 23 -0.5749 0.0986
-9 10 24 -0.1160 -0.0341
-9 10 25 2.2110 -0.0071
-9 10 26 -0.5763 0.0298
-9 10 27 -1.9001 0.0040
-9 10 28 -0.4200 -0.0088
-9 10 29 -1.5940 -0.0683
-9 10 30 1.5522 0.0642
-9 10 31 5.1611 0.0548
-9 10 32 -2.1859 -0.1471
-9 10 33 -5.6626 0.0257
-9 10 34 2.3147 0.0790
-9 10 35 3.2601 -0.1355
-9 10 36 -1.9944 0.1206
-9 10 37 -0.1326 0.2063
-9 10 38 1.1107 -0.2573
-9 11 1 2.8908 0.0580
-9 11 2 -0.8350 0.0063
-9 11 3 -4.5282 -0.0761
-9 11 4 1.7908 -0.0162
-9 11 5 8.3684 0.0125
-9 11 6 -0.7550 0.0072
-9 11 7 -9.7857 0.0095
-9 11 8 -2.8026 -0.0501
-9 11 9 8.7534 0.0230
-9 11 10 5.5681 0.0492
-9 11 11 -9.3239 0.0143
-9 11 12 -1.3760 0.0049
-9 11 13 8.8217 -0.0532
-9 11 14 -3.1297 0.0054
-9 11 15 -3.7270 0.0193
-9 11 16 1.5601 -0.0403
-9 11 17 -1.0713 0.0290
-9 11 18 0.7854 0.0145
-9 11 19 0.4884 -0.0365
-9 11 20 -1.9346 0.0254
-9 11 21 2.3870 0.0009
-9 11 22 1.7347 -0.0411
-9 11 23 -4.0883 0.0274
-9 11 24 0.7542 0.0265
-9 11 25 5.1773 -0.0628
-9 11 26 -1.3871 0.0188
-9 11 27 -4.1976 0.0948
-9 11 28 -0.3033 -0.0507
-9 11 29 0.4157 -0.0443
-9 11 30 0.6022 0.0941
-9 11 31 2.7134 -0.0091
-9 11 32 0.4082 -0.1724
-9 11 33 -3.7396 0.0683
-9 11 34 -1.3854 0.1591
-9 11 35 3.4821 -0.2458
-9 11 36 1.4027 -0.0229
-9 12 1 0.9256 0.0029
-9 12 2 -4.0824 0.0489
-9 12 3 -2.9662 -0.0068
-9 12 4 5.5567 -0.0186
-9 12 5 5.7623 -0.0015
-9 12 6 -4.0998 -0.0242
-9 12 7 -3.3732 -0.0500
-9 12 8 0.3444 -0.0670
-9 12 9 -1.6658 0.1047
-9 12 10 3.4775 0.0847
-9 12 11 0.3876 -0.0313
-9 12 12 -1.4909 -0.0177
-9 12 13 3.2229 -0.0356
-9 12 14 -3.1637 0.0544
-9 12 15 -0.5211 -0.0142
-9 12 16 5.1869 -0.0393
-9 12 17 -3.5860 0.0454
-9 12 18 -5.1644 -0.0789
-9 12 19 3.0411 -0.0159
-9 12 20 2.4412 0.0790
-9 12 21 -1.0324 0.0471
-9 12 22 -0.4995 -0.0167
-9 12 23 -1.0427 -0.0904
-9 12 24 2.2319 0.0174
-9 12 25 3.2727 -0.0208
-9 12 26 -2.2337 0.0115
-9 12 27 -2.4274 0.1285
-9 12 28 0.3115 -0.0457
-9 12 29 -0.3411 -0.0532
-9 12 30 -0.4763 -0.0131
-9 12 31 1.1671 0.0357
-9 12 32 1.7781 0.0621
-9 12 33 -1.0576 -0.1079
-9 13 1 -1.1829 -0.0247
-9 13 2 -0.8453 -0.0238
-9 13 3 1.7801 -0.0009
-9 13 4 0.3951 0.0838
-9 13 5 -0.9731 0.0465
-9 13 6 -0.8069 -0.0934
-9 13 7 3.4470 -0.0808
-9 13 8 1.6274 -0.0476
-9 13 9 -7.7901 0.0640
-9 13 10 0.9667 0.0798
-9 13 11 6.2986 0.0207
-9 13 12 -2.7036 -0.0242
-9 13 13 -2.7126 -0.0424
-9 13 14 1.1285 0.0699
-9 13 15 4.3063 -0.0650
-9 13 16 0.3317 0.0051
-9 13 17 -5.8178 0.0951
-9 13 18 0.5854 -0.1647
-9 13 19 4.2212 0.0154
-9 13 20 -4.0577 0.0743
-9 13 21 -3.0848 0.0296
-9 13 22 5.1886 0.0617
-9 13 23 0.3949 -0.2267
-9 13 24 -2.0951 0.0497
-9 13 25 2.8292 0.2034
-9 13 26 0.3082 -0.1742
-9 13 27 -1.5761 -0.0593
-9 13 28 -0.4935 0.1555
-9 13 29 -0.6465 0.0871
-9 13 30 0.7513 -0.1811
-9 14 1 -2.6691 -0.0257
-9 14 2 3.0763 0.0301
-9 14 3 4.7779 -0.0271
-9 14 4 -5.0352 0.0310
-9 14 5 -3.6541 0.0571
-9 14 6 2.4279 -0.0498
-9 14 7 2.2818 -0.0326
-9 14 8 2.2802 0.0003
-9 14 9 -3.6236 -0.0276
-9 14 10 -0.6548 -0.0528
-9 14 11 3.0479 0.1167
-9 14 12 -3.1142 0.0773
-9 14 13 0.1491 -0.1265
-9 14 14 2.3033 0.0536
-9 14 15 -1.8671 -0.0253
-9 14 16 -0.0730 -0.0170
-9 14 17 3.6598 0.0552
-9 14 18 -0.0136 -0.1364
-9 14 19 -4.2384 0.1713
-9 14 20 -1.3745 -0.0108
-9 14 21 1.3953 -0.1977
-9 14 22 1.9272 0.2254
-9 14 23 -0.6229 -0.0964
-9 14 24 -1.5903 -0.0805
-9 14 25 1.6332 0.2224
-9 14 26 1.6010 -0.1444
-9 15 1 -2.3265 -0.0256
-9 15 2 1.6995 0.1201
-9 15 3 5.5347 -0.0180
-9 15 4 -3.1558 -0.1711
-9 15 5 -3.4435 -0.0291
-9 15 6 1.4340 0.1299
-9 15 7 -2.7054 0.0571
-9 15 8 1.8275 -0.0363
-9 15 9 4.3663 0.0211
-9 15 10 -0.3360 -0.1434
-9 15 11 -2.3542 -0.0361
-9 15 12 -2.1024 0.1686
-9 15 13 2.5392 -0.0179
-9 15 14 0.1632 0.0748
-9 15 15 -3.4405 -0.0510
-9 15 16 2.0487 -0.1352
-9 15 17 3.5319 0.0226
-9 15 18 -1.7824 -0.0476
-9 15 19 -1.8427 0.2860
-9 15 20 1.0567 -0.0550
-9 15 21 -1.4714 -0.4139
-9 16 1 2.0433 -0.0041
-9 16 2 -3.3569 0.0730
-9 16 3 1.8717 0.0875
-9 16 4 3.1456 -0.1368
-9 16 5 -1.9714 -0.2291
-9 16 6 -2.5524 0.0568
-9 16 7 -2.9393 0.2185
-9 16 8 2.2229 0.0099
-9 16 9 3.3768 0.0579
-9 16 10 -0.8211 -0.1206
-9 16 11 1.2075 -0.2480
-9 16 12 -0.6183 0.1441
-9 16 13 -2.3049 0.1639
-9 16 14 0.6609 0.0893
-8 0 2 -12.3725 0.8467
-8 0 4 21.8282 -0.5550
-8 0 6 -14.7596 -0.5922
-8 0 8 3.5938 0.7958
-8 0 10 0.8830 0.2452
-8 0 12 0.0403 -0.0242
-8 0 14 -3.1831 -0.6558
-8 0 16 4.8126 -0.2753
-8 0 18 -2.7246 0.9669
-8 0 20 2.5014 -0.0245
-8 0 22 -4.6014 -0.4235
-8 0 24 1.4860 -0.3417
-8 0 26 5.1866 0.2169
-8 0 28 -7.7193 0.7939
-8 0 30 4.9558 -0.4707
-8 0 32 -0.6676 -0.5194
-8 0 34 -1.7376 0.0802
-8 0 36 3.1863 0.4491
-8 0 38 -5.2072 0.4346
-8 0 40 4.3163 -0.7473
-8 0 42 0.5253 -0.2932
-8 0 44 -3.8719 0.5661
-8 0 46 2.6034 0.0197
-8 0 48 0.0507 0.0986
-8 1 1 8.6947 -0.2212
-8 1 2 -9.8159 0.3489
-8 1 3 -14.2777 0.0000
-8 1 4 14.9872 -0.2421
-8 1 5 12.9582 0.3091
-8 1 6 -7.7709 -0.4272
-8 1 7 -6.7503 -0.6290
-8 1 8 -1.0108 0.4657
-8 1 9 1.1631 0.3365
-8 1 10 3.2618 0.2987
-8 1 11 1.4720 -0.0003
-8 1 12 -1.7046 -0.0795
-8 1 13 -2.9006 0.1604
-8 1 14 -0.9593 -0.4850
-8 1 15 3.8494 -0.0519
-8 1 16 2.2185 -0.1114
-8 1 17 -2.3853 -0.3679
-8 1 18 -0.0950 0.5578
-8 1 19 -1.3399 0.3170
-8 1 20 0.2712 0.1033
-8 1 21 2.2712 0.0060
-8 1 22 -3.8305 -0.3640
-8 1 23 2.1297 0.0182
-8 1 24 2.5504 -0.2597
-8 1 25 -7.3106 -0.1057
-8 1 26 3.1586 0.2326
-8 1 27 9.8460 -0.1789
-8 1 28 -5.5701 0.4881
-8 1 29 -9.8100 0.3529
-8 1 30 3.4856 -0.2736
-8 1 31 6.9902 -0.0473
-8 1 32 -0.6292 -0.4306
-8 1 33 -3.9023 -0.1291
-8 1 34 -0.4332 0.0501
-8 1 35 3.4496 -0.0417
-8 1 36 0.7429 0.4292
-8 1 37 -3.5222 -0.0573
-8 1 38 -1.6796 0.1780
-8 1 39 1.9551 0.3854
-8 1 40 0.8588 -0.4316
-8 1 41 -0.1678 -0.2912
-8 1 42 2.0218 -0.2462
-8 1 43 -0.3095 -0.0693
-8 1 44 -2.7381 0.2985
-8 1 45 0.1222 0.1096
-8 1 46 0.0845 0.2597
-8 1 47 -0.5282 0.0051
-8 1 48 2.3791 -0.2042
-8 1 49 0.6874 0.0802
-8 2 1 4.0371 -0.4089
-8 2 2 -2.6428 -0.0585
-8 2 3 -13.4997 0.1925
-8 2 4 2.6783 -0.0621
-8 2 5 12.6841 0.1001
-8 2 6 2.4386 -0.0161
-8 2 7 -5.2491 -0.4138
-8 2 8 -6.0723 -0.0698
-8 2 9 -0.6929 0.1008
-8 2 10 4.6776 0.3253
-8 2 11 2.7800 0.1570
-8 2 12 -2.0607 -0.1356
-8 2 13 -4.1172 0.1427
-8 2 14 0.2675 -0.1926
-8 2 15 4.7183 -0.0796
-8 2 16 -0.4862 0.0907
-8 2 17 -1.7779 -0.3067
-8 2 18 4.2132 0.0130
-8 2 19 -3.7539 0.1858
-8 2 20 -5.2725 0.1806
-8 2 21 5.4398 0.1509
-8 2 22 0.4827 -0.1669
-8 2 23 -0.4323 -0.0622
-8 2 24 2.0489 -0.1727
-8 2 25 -5.1411 -0.1349
-8 2 26 -0.2469 0.2344
-8 2 27 6.9898 -0.0882
-8 2 28 0.3814 0.0342
-8 2 29 -5.9000 0.2771
-8 2 30 -2.7826 0.0040
-8 2 31 2.0750 0.0290
-8 2 32 4.0003 -0.2260
-8 2 33 1.2326 -0.1752
-8 2 34 -3.4542 0.0101
-8 2 35 -0.8104 -0.0993
-8 2 36 2.3664 0.2646
-8 2 37 -0.1704 0.0343
-8 2 38 -1.5566 -0.0684
-8 2 39 -0.6683 0.3173
-8 2 40 -0.1345 -0.0678
-8 2 41 1.4475 -0.1748
-8 2 42 2.4262 -0.1029
-8 2 43 -0.6735 -0.2119
-8 2 44 -2.3365 0.0185
-8 2 45 -0.7869 0.1682
-8 2 46 0.1974 0.2182
-8 2 47 0.9404 0.0351
-8 2 48 0.9612 -0.1311
-8 3 1 1.6862 -0.1983
-8 3 2 11.6927 -0.0173
-8 3 3 -4.6543 0.0489
-8 3 4 -13.6522 -0.0884
-8 3 5 1.6697 0.0048
-8 3 6 12.7410 0.1759
-8 3 7 3.2332 -0.0263
-8 3 8 -9.3736 -0.2125
-8 3 9 -4.5242 -0.1182
-8 3 10 4.1440 0.1661
-8 3 11 2.4094 0.1123
-8 3 12 0.4010 -0.0833
-8 3 13 -1.4249 0.0768
-8 3 14 -2.2768 -0.0080
-8 3 15 0.8540 -0.0657
-8 3 16 0.7322 0.0784
-8 3 17 2.5483 0.0004
-8 3 18 3.8682 -0.0962
-8 3 19 -7.7682 -0.0330
-8 3 20 -5.5750 0.0900
-8 3 21 9.9448 0.0322
-8 3 22 0.6694 -0.0481
-8 3 23 -6.8622 0.0101
-8 3 24 4.5417 -0.0337
-8 3 25 2.8619 -0.0696
-8 3 26 -6.5121 0.0748
-8 3 27 -1.1516 0.0524
-8 3 28 8.2884 -0.0615
-8 3 29 1.4283 0.0392
-8 3 30 -9.0663 0.0493
-8 3 31 -3.8286 -0.0199
-8 3 32 7.2039 -0.0404
-8 3 33 5.3150 -0.0215
-8 3 34 -4.2174 -0.0017
-8 3 35 -3.4656 -0.0613
-8 3 36 1.2190 0.0588
-8 3 37 1.6742 0.0920
-8 3 38 0.5461 -0.0746
-8 3 39 -1.4915 -0.0117
-8 3 40 -1.4878 0.0768
-8 3 41 1.2546 0.0149
-8 3 42 2.8420 -0.0702
-8 3 43 -0.7407 -0.0812
-8 3 44 -2.4951 0.0106
-8 3 45 0.4480 0.0143
-8 3 46 0.5810 -0.0095
-8 3 47 -0.9497 0.1186
-8 3 48 -0.1022 0.0729
-8 4 1 8.9274 0.0275
-8 4 2 7.4127 -0.0128
-8 4 3 -5.3836 -0.1383
-8 4 4 -11.1703 -0.0246
-8 4 5 1.3513 0.0863
-8 4 6 7.9877 0.0273
-8 4 7 1.1169 0.0442
-8 4 8 -3.2558 -0.0257
-8 4 9 -1.2124 -0.0301
-8 4 10 -1.0977 0.0317
-8 4 11 -1.0554 -0.0703
-8 4 12 4.9828 -0.0102
-8 4 13 1.7187 -0.0073
-8 4 14 -5.8650 -0.0676
-8 4 15 -0.3131 0.0663
-8 4 16 2.6874 0.0510
-8 4 17 0.2988 0.0788
-8 4 18 1.9859 0.0324
-8 4 19 -2.2820 -0.0337
-8 4 20 -3.8236 0.0066
-8 4 21 3.5590 -0.1629
-8 4 22 0.7874 -0.0304
-8 4 23 -3.0702 0.0665
-8 4 24 3.8949 -0.0400
-8 4 25 2.8127 0.0866
-8 4 26 -7.2195 0.0190
-8 4 27 -2.8064 0.0261
-8 4 28 8.4618 0.0407
-8 4 29 2.6690 -0.0890
-8 4 30 -6.0710 0.0025
-8 4 31 -4.1594 -0.0449
-8 4 32 2.0256 -0.0585
-8 4 33 5.2196 0.0307
-8 4 34 0.6091 0.0311
-8 4 35 -3.7089 0.1226
-8 4 36 -2.7103 0.0059
-8 4 37 2.9292 -0.0391
-8 4 38 2.7827 0.0196
-8 4 39 -3.3899 -0.1488
-8 4 40 -0.3169 -0.0115
-8 4 41 2.1465 0.0718
-8 4 42 -0.7493 -0.0337
-8 4 43 -0.1581 0.1137
-8 4 44 1.1747 -0.0013
-8 4 45 -0.4061 -0.1623
-8 4 46 -2.2965 -0.0324
-8 4 47 0.1657 0.1803
-8 5 1 -0.1791 0.0196
-8 5 2 -3.6852 0.0133
-8 5 3 5.9110 -0.0589
-8 5 4 3.6818 -0.0441
-8 5 5 -6.4173 0.0074
-8 5 6 -7.4135 -0.0143
-8 5 7 4.1274 0.0769
-8 5 8 9.0065 -0.0053
-8 5 9 -3.2832 0.0141
-8 5 10 -8.0183 0.1389
-8 5 11 1.6413 -0.1233
-8 5 12 6.9931 -0.0799
-8 5 13 -0.7262 0.0146
-8 5 14 -4.8672 -0.1081
-8 5 15 2.8150 0.0292
-8 5 16 0.3248 0.0173
-8 5 17 -4.4497 0.1082
-8 5 18 4.7258 0.1148
-8 5 19 3.7238 -0.0670
-8 5 20 -7.9686 0.0554
-8 5 21 -3.3228 -0.0951
-8 5 22 7.8500 -0.1254
-8 5 23 2.7211 0.0366
-8 5 24 -4.3549 -0.0626
-8 5 25 0.4191 0.0685
-8 5 26 -0.6194 0.0726
-8 5 27 -2.6650 0.0501
-8 5 28 3.0228 0.0733
-8 5 29 1.7677 -0.1175
-8 5 30 0.2421 -0.0069
-8 5 31 -1.6090 -0.0740
-8 5 32 -4.2169 -0.1154
-8 5 33 2.2002 0.1421
-8 5 34 4.2975 -0.0285
-8 5 35 -0.7452 0.0438
-8 5 36 -4.2037 0.1617
-8 5 37 -0.0437 -0.0811
-8 5 38 3.5104 0.0122
-8 5 39 -0.8013 -0.0444
-8 5 40 0.2188 -0.1406
-8 5 41 -0.8315 0.0289
-8 5 42 -2.3862 0.0806
-8 5 43 3.6947 0.0544
-8 5 44 2.0376 -0.1748
-8 5 45 -3.1494 -0.0247
-8 5 46 -1.6875 0.2818
-8 5 47 1.0220 -0.0329
-8 6 1 -8.4127 0.0506
-8 6 2 4.8653 0.0090
-8 6 3 15.3630 -0.0304
-8 6 4 -1.2413 -0.0096
-8 6 5 -12.8281 -0.0148
-8 6 6 -2.8184 -0.0127
-8 6 7 6.4431 0.0598
-8 6 8 3.4350 -0.0455
-8 6 9 -3.6094 -0.0282
-8 6 10 -1.1568 0.1624
-8 6 11 2.0129 -0.0462
-8 6 12 -0.6652 -0.0645
-8 6 13 -0.7019 0.0704
-8 6 14 0.1761 -0.1067
-8 6 15 1.9303 -0.0789
-8 6 16 0.5184 0.0218
-8 6 17 -3.2766 0.0891
-8 6 18 1.3794 0.0661
-8 6 19 3.1394 -0.0507
-8 6 20 -5.2198 0.0646
-8 6 21 -4.4245 -0.0110
-8 6 22 7.5659 -0.0924
-8 6 23 4.8937 0.0383
-8 6 24 -6.6045 -0.0779
-8 6 25 -0.8405 -0.0361
-8 6 26 3.0465 0.1124
-8 6 27 -2.1231 0.0667
-8 6 28 -0.6776 0.0341
-8 6 29 -0.6374 -0.0913
-8 6 30 3.4716 -0.0441
-8 6 31 3.8311 0.0173
-8 6 32 -6.4820 -0.0579
-8 6 33 -4.1268 0.0524
-8 6 34 4.5351 -0.0308
-8 6 35 4.4082 -0.0212
-8 6 36 -2.9971 0.1306
-8 6 37 -3.8390 -0.0205
-8 6 38 3.4264 0.0017
-8 6 39 0.7902 -0.0128
-8 6 40 -1.7557 -0.0345
-8 6 41 0.1986 0.1124
-8 6 42 0.3024 -0.1443
-8 6 43 1.4978 -0.1421
-8 6 44 -0.7570 0.1893
-8 6 45 -0.6693 0.0530
-8 6 46 0.7391 -0.1308
-8 7 1 1.0603 -0.0082
-8 7 2 7.5371 -0.0164
-8 7 3 2.8059 -0.0139
-8 7 4 -3.8496 0.0987
-8 7 5 1.2076 0.0107
-8 7 6 1.7013 -0.0928
-8 7 7 -7.4169 0.0445
-8 7 8 -2.8767 0.0309
-8 7 9 8.7678 -0.0967
-8 7 10 5.9259 0.0099
-8 7 11 -6.1211 0.0811
-8 7 12 -7.6091 0.0118
-8 7 13 4.0341 -0.0338
-8 7 14 4.5690 -0.0098
-8 7 15 -3.0502 0.0039
-8 7 16 0.6242 -0.0281
-8 7 17 1.8181 0.0130
-8 7 18 -1.6800 0.0316
-8 7 19 0.2272 -0.0160
-8 7 20 -1.1564 -0.0474
-8 7 21 -3.5833 0.0021
-8 7 22 2.7967 0.0596
-8 7 23 4.7415 0.0153
-8 7 24 -2.4794 -0.0323
-8 7 25 -0.6959 -0.0299
-8 7 26 1.4424 0.0314
-8 7 27 -3.0106 0.0531
-8 7 28 -1.0024 -0.0183
-8 7 29 1.2447 -0.0688
-8 7 30 3.7221 0.0020
-8 7 31 1.8324 0.0448
-8 7 32 -6.1822 -0.0676
-8 7 33 -1.6804 0.0201
-8 7 34 3.8515 0.1150
-8 7 35 0.6790 -0.0785
-8 7 36 -1.0352 -0.0689
-8 7 37 -0.0619 0.0339
-8 7 38 0.5345 -0.0191
-8 7 39 -2.2582 0.0626
-8 7 40 0.3586 0.1016
-8 7 41 3.4939 -0.0671
-8 7 42 -1.0339 -0.1141
-8 7 43 -1.6338 0.0973
-8 7 44 0.1495 0.0945
-8 7 45 0.6412 -0.2085
-8 8 1 2.0268 -0.0667
-8 8 2 -4.5398 0.0209
-8 8 3 -2.0254 0.0119
-8 8 4 7.1575 0.0164
-8 8 5 6.7986 0.0012
-8 8 6 -6.2534 0.0195
-8 8 7 -11.8435 0.0473
-8 8 8 1.5137 -0.0231
-8 8 9 11.6689 -0.0452
-8 8 10 3.0584 -0.0354
-8 8 11 -5.5449 0.0133
-8 8 12 -4.5608 0.0341
-8 8 13 1.6557 -0.0580
-8 8 14 2.2732 0.0352
-8 8 15 -3.8259 0.0613
-8 8 16 2.2228 -0.0082
-8 8 17 5.6878 0.0522
-8 8 18 -4.2829 -0.0598
-8 8 19 -3.6687 -0.0693
-8 8 20 3.0877 -0.0128
-8 8 21 0.2953 -0.0119
-8 8 22 -2.6267 0.0468
-8 8 23 0.9612 -0.0198
-8 8 24 3.1095 0.0546
-8 8 25 0.8523 0.0584
-8 8 26 -2.8700 -0.0350
-8 8 27 -2.7126 0.0246
-8 8 28 2.2447 -0.0654
-8 8 29 2.0437 -0.0487
-8 8 30 -1.0983 0.0266
-8 8 31 -0.5615 -0.0315
-8 8 32 1.1246 0.0523
-8 8 33 0.5784 0.0494
-8 8 34 -3.8068 -0.0228
-8 8 35 -0.6652 -0.0024
-8 8 36 6.1513 -0.0200
-8 8 37 -0.1539 0.0040
-8 8 38 -6.0016 -0.0298
-8 8 39 -0.2936 -0.0861
-8 8 40 4.1280 -0.0145
-8 8 41 1.2004 0.1727
-8 8 42 -1.5267 0.2260
-8 8 43 -0.5048 -0.1816
-8 9 1 -4.8719 0.0091
-8 9 2 -2.9504 -0.0039
-8 9 3 4.0423 -0.0320
-8 9 4 4.9990 -0.0406
-8 9 5 -1.2229 0.0089
-8 9 6 -3.9772 0.0845
-8 9 7 -0.8730 0.0211
-8 9 8 -0.4410 -0.0511
-8 9 9 -0.2315 0.0354
-8 9 10 2.3102 -0.0045
-8 9 11 5.4655 -0.0574
-8 9 12 -0.6581 -0.0084
-8 9 13 -7.1345 -0.0531
-8 9 14 -0.0641 0.0607
-8 9 15 1.2856 0.0684
-8 9 16 1.7834 -0.0386
-8 9 17 4.0525 0.0857
-8 9 18 -5.2191 -0.0378
-8 9 19 -3.9406 -0.0807
-8 9 20 6.2104 0.0384
-8 9 21 1.0263 -0.0638
-8 9 22 -5.2750 -0.0264
-8 9 23 1.7261 0.0198
-8 9 24 4.3914 0.0676
-8 9 25 -3.4236 0.0560
-8 9 26 -2.8973 -0.0453
-8 9 27 4.4667 0.0442
-8 9 28 0.9416 -0.0153
-8 9 29 -4.5333 -0.0692
-8 9 30 0.3155 -0.0192
-8 9 31 3.2998 -0.0579
-8 9 32 0.1802 0.1098
-8 9 33 -2.2058 0.0633
-8 9 34 -1.4876 -0.1069
-8 9 35 2.5672 0.0685
-8 9 36 1.7875 0.0052
-8 9 37 -3.4852 -0.0360
-8 9 38 -1.1008 0.0455
-8 9 39 3.3732 -0.1811
-8 9 40 -0.6305 -0.0812
-8 9 41 -2.3450 0.2379
-8 9 42 2.4492 0.1578
-8 10 1 -2.8944 0.0704
-8 10 2 0.9742 -0.0073
-8 10 3 2.5599 -0.0257
-8 10 4 -2.6655 0.0317
-8 10 5 -2.6224 -0.0556
-8 10 6 5.3920 -0.0351
-8 10 7 3.9950 0.0467
-8 10 8 -8.4677 0.0278
-8 10 9 -5.4351 0.0208
-8 10 10 6.2718 -0.0036
-8 10 11 7.4989 -0.0269
-8 10 12 -1.5486 -0.0253
-8 10 13 -7.8987 -0.0133
-8 10 14 2.8568 0.0454
-8 10 15 4.2455 0.0153
-8 10 16 -4.3868 -0.0405
-8 10 17 0.6270 0.0218
-8 10 18 0.9371 0.0033
-8 10 19 -2.9786 0.0115
-8 10 20 1.0774 0.0178
-8 10 21 1.4893 -0.0667
-8 10 22 -0.2392 -0.0070
-8 10 23 1.6280 -0.0032
-8 10 24 -0.6526 -0.0014
-8 10 25 -3.7276 0.0675
-8 10 26 1.8374 -0.0047
-8 10 27 5.0204 0.0071
-8 10 28 -3.0179 0.0112
-8 10 29 -4.4892 -0.0709
-8 10 30 3.1632 -0.0008
-8 10 31 1.2921 0.0301
-8 10 32 -1.7462 0.0219
-8 10 33 1.1569 -0.0209
-8 10 34 0.1777 -0.0740
-8 10 35 -1.0713 0.1346
-8 10 36 -0.2090 0.0277
-8 10 37 0.5433 -0.1743
-8 10 38 0.8090 0.1182
-8 10 39 0.0170 0.0384
-8 10 40 -1.7882 -0.2363
-8 11 1 0.9641 0.0206
-8 11 2 1.2757 0.0489
-8 11 3 -3.0451 0.0175
-8 11 4 -4.2747 0.0720
-8 11 5 3.0927 -0.0545
-8 11 6 4.8998 -0.0934
-8 11 7 -0.6198 -0.0060
-8 11 8 -3.6257 0.0351
-8 11 9 -0.3380 0.0091
-8 11 10 -1.0229 -0.0323
-8 11 11 -0.3163 0.0541
-8 11 12 4.0148 0.0282
-8 11 13 -0.5951 -0.0221
-8 11 14 1.5478 0.0069
-8 11 15 1.2082 -0.0045
-8 11 16 -7.0651 0.0186
-8 11 17 2.3514 -0.0484
-8 11 18 6.4909 -0.0440
-8 11 19 -6.6616 0.0590
-8 11 20 -4.8002 -0.0040
-8 11 21 5.8764 -0.0172
-8 11 22 2.5661 0.0177
-8 11 23 -2.3534 0.0037
-8 11 24 -0.5324 0.0348
-8 11 25 0.3510 -0.0089
-8 11 26 0.6704 -0.0617
-8 11 27 0.7760 -0.0171
-8 11 28 -0.5663 0.0438
-8 11 29 -0.4042 0.0303
-8 11 30 -0.0280 -0.0019
-8 11 31 -2.1340 -0.0194
-8 11 32 0.4011 -0.0012
-8 11 33 3.2855 0.0245
-8 11 34 -0.7295 -0.0967
-8 11 35 -1.9383 0.0772
-8 11 36 -0.1303 0.1649
-8 11 37 0.7426 -0.2603
-8 12 1 3.2353 -0.0356
-8 12 2 -3.1151 0.0916
-8 12 3 -3.9069 0.0172
-8 12 4 0.9834 0.0371
-8 12 5 2.5321 0.0145
-8 12 6 -1.3650 -0.0275
-8 12 7 -0.2477 -0.0432
-8 12 8 3.2132 -0.0395
-8 12 9 1.4830 -0.0275
-8 12 10 -6.4959 -0.0337
-8 12 11 -4.7494 0.0904
-8 12 12 8.3275 0.0238
-8 12 13 3.1321 -0.0084
-8 12 14 -4.9998 0.0640
-8 12 15 1.0853 -0.0408
-8 12 16 1.6865 0.0314
-8 12 17 -0.6164 -0.0169
-8 12 18 -0.1435 -0.0979
-8 12 19 -1.6792 0.0216
-8 12 20 -1.1186 -0.0380
-8 12 21 1.0069 0.0141
-8 12 22 -0.5097 0.0790
-8 12 23 0.0755 0.0185
-8 12 24 1.3743 0.0283
-8 12 25 -0.4133 -0.0297
-8 12 26 0.6333 -0.0423
-8 12 27 0.9281 -0.0695
-8 12 28 -0.2550 0.0022
-8 12 29 -0.0728 0.1100
-8 12 30 -1.4356 -0.0239
-8 12 31 -1.5880 -0.0376
-8 12 32 1.9770 0.0354
-8 12 33 1.7599 0.0393
-8 12 34 -2.2200 -0.0579
-8 12 35 -1.0585 -0.0374
-8 13 1 -1.1217 -0.0150
-8 13 2 -3.3210 0.0464
-8 13 3 2.4926 -0.0392
-8 13 4 2.1272 -0.0254
-8 13 5 -3.1627 0.0655
-8 13 6 -1.7240 0.0846
-8 13 7 2.2708 -0.0175
-8 13 8 0.9468 -0.0936
-8 13 9 1.4355 -0.0487
-8 13 10 -0.6275 -0.0425
-8 13 11 -4.8588 0.0404
-8 13 12 1.1409 0.0184
-8 13 13 2.1214 0.0192
-8 13 14 -0.1232 0.0829
-8 13 15 2.9678 -0.0155
-8 13 16 -1.4433 0.0128
-8 13 17 -4.1091 -0.0316
-8 13 18 3.3242 -0.0247
-8 13 19 4.1361 0.0168
-8 13 20 -3.8415 -0.1262
-8 13 21 -3.8192 0.0433
-8 13 22 0.5384 0.0543
-8 13 23 1.5593 -0.0658
-8 13 24 1.0769 0.1482
-8 13 25 -1.1022 0.0768
-8 13 26 0.5600 -0.1126
-8 13 27 1.7082 -0.1133
-8 13 28 -0.4798 -0.0172
-8 13 29 0.0347 0.0593
-8 13 30 0.1014 0.0354
-8 13 31 -1.2816 0.0661
-8 13 32 -0.1285 -0.1066
-8 14 1 -0.6811 0.0453
-8 14 2 2.1048 -0.0190
-8 14 3 0.6870 -0.0539
-8 14 4 -0.4206 -0.0110
-8 14 5 -0.8054 0.0195
-8 14 6 0.7013 0.0338
-8 14 7 1.4539 0.0014
-8 14 8 -4.3171 0.0083
-8 14 9 -1.2699 0.0199
-8 14 10 7.7180 -0.0657
-8 14 11 -0.6100 -0.0332
-8 14 12 -7.0528 -0.0275
-8 14 13 1.2688 0.0085
-8 14 14 4.8465 0.0715
-8 14 15 -1.3182 0.0333
-8 14 16 -3.0487 0.0318
-8 14 17 1.6597 -0.0562
-8 14 18 1.2664 0.0354
-8 14 19 0.4541 -0.0056
-8 14 20 1.2971 -0.1540
-8 14 21 -1.7255 0.1342
-8 14 22 -3.7173 -0.0433
-8 14 23 0.3654 -0.1860
-8 14 24 2.9061 0.2556
-8 14 25 -1.2112 0.1279
-8 14 26 -0.8113 -0.1089
-8 14 27 1.7698 -0.0555
-8 14 28 0.3817 -0.0798
-8 15 1 -0.8037 0.0526
-8 15 2 5.6225 0.0382
-8 15 3 -3.5797 -0.0150
-8 15 4 -1.4337 -0.0066
-8 15 5 6.1897 -0.0347
-8 15 6 0.3658 -0.0467
-8 15 7 -4.3403 -0.0649
-8 15 8 -2.9201 0.0675
-8 15 9 0.0733 0.1324
-8 15 10 4.3700 -0.0179
-8 15 11 0.8827 -0.0097
-8 15 12 -1.2543 -0.0990
-8 15 13 0.3258 -0.0945
-8 15 14 -2.1848 0.0607
-8 15 15 -0.2668 0.0715
-8 15 16 2.8813 0.0810
-8 15 17 -1.4197 -0.0564
-8 15 18 -2.9262 0.0225
-8 15 19 4.1332 -0.0193
-8 15 20 3.5172 -0.1638
-8 15 21 -4.0519 0.2085
-8 15 22 -3.0771 -0.0394
-8 15 23 1.4650 -0.2745
-8 15 24 1.4742 0.2364
-8 16 1 -3.7294 -0.0969
-8 16 2 2.4877 0.0521
-8 16 3 -1.9433 0.0920
-8 16 4 0.4089 0.0672
-8 16 5 5.1939 -0.0508
-8 16 6 -1.5074 -0.0822
-8 16 7 -2.7043 -0.1243
-8 16 8 1.4292 -0.0131
-8 16 9 -3.3547 0.1207
-8 16 10 -2.1843 0.0285
-8 16 11 4.6447 0.1632
-8 16 12 4.0043 -0.0028
-8 16 13 -1.5619 -0.2810
-8 16 14 -4.3620 -0.0768
-8 16 15 -0.0221 0.1181
-8 16 16 2.7073 0.1933
-8 16 17 -0.0973 -0.0275
-8 16 18 -1.2624 -0.0762
-8 17 1 -4.2370 -0.2290
-8 17 2 -0.9614 -0.0107
-8 17 3 1.0389 0.1621
-8 17 4 0.3267 0.0775
-8 17 5 1.0404 -0.0173
-8 17 6 0.8428 0.0645
-8 17 7 0.1954 -0.1285
-8 17 8 -0.5171 -0.2640
-7 0 2 -1.1272 0.7896
-7 0 4 -16.3108 -0.2515
-7 0 6 23.8451 -0.1767
-7 0 8 -15.1186 -0.5320
-7 0 10 3.5769 0.5733
-7 0 12 2.0339 0.6915
-7 0 14 -3.3772 -0.6501
-7 0 16 2.2601 -0.3496
-7 0 18 -2.4041 -0.0708
-7 0 20 4.1119 0.7102
-7 0 22 -1.6033 0.1686
-7 0 24 -1.1276 -0.8366
-7 0 26 -3.1778 0.0099
-7 0 28 9.4728 0.3491
-7 0 30 -11.4478 0.4782
-7 0 32 9.1733 -0.2996
-7 0 34 -5.0350 -0.8131
-7 0 36 2.0957 0.5148
-7 0 38 -0.3347 0.3895
-7 0 40 -1.1963 0.0876
-7 0 42 0.4883 -0.4978
-7 0 44 2.8220 -0.3564
-7 0 46 -5.5078 0.6290
-7 0 48 4.3267 0.1319
-7 0 50 -0.7641 -0.3803
-7 1 1 9.0402 -0.3324
-7 1 2 -6.3976 0.2538
-7 1 3 2.2253 0.3464
-7 1 4 -8.8411 0.1136
-7 1 5 -11.7079 -0.2305
-7 1 6 15.0413 -0.3440
-7 1 7 13.4928 0.2233
-7 1 8 -7.8325 -0.2565
-7 1 9 -9.5953 -0.3255
-7 1 10 -0.5712 0.3828
-7 1 11 5.9422 -0.0973
-7 1 12 3.1700 0.4394
-7 1 13 -3.8680 0.5082
-7 1 14 -2.4737 -0.3513
-7 1 15 1.4161 -0.2838
-7 1 16 0.2536 -0.3762
-7 1 17 0.4441 0.1190
-7 1 18 -0.1417 0.0504
-7 1 19 1.3095 -0.2735
-7 1 20 2.6561 0.4644
-7 1 21 -5.5594 0.1081
-7 1 22 -0.7761 0.0812
-7 1 23 6.4612 0.3079
-7 1 24 -3.3464 -0.5012
-7 1 25 -2.7243 -0.3008
-7 1 26 1.6637 -0.1098
-7 1 27 -0.9308 0.0112
-7 1 28 2.6067 0.3445
-7 1 29 2.7709 -0.0581
-7 1 30 -3.6382 0.3363
-7 1 31 -2.7559 0.1572
-7 1 32 1.8047 -0.3001
-7 1 33 -0.0094 0.1833
-7 1 34 0.8306 -0.4591
-7 1 35 2.6030 -0.4051
-7 1 36 -2.4247 0.2299
-7 1 37 -2.5339 0.0823
-7 1 38 3.1302 0.3886
-7 1 39 1.8327 0.1177
-7 1 40 -3.4001 0.0365
-7 1 41 -1.7919 0.0455
-7 1 42 1.4987 -0.3672
-7 1 43 1.5299 0.0867
-7 1 44 2.3618 -0.2777
-7 1 45 -0.1472 -0.4044
-7 1 46 -4.9509 0.5154
-7 1 47 -1.5499 0.2147
-7 1 48 3.8219 -0.0444
-7 1 49 1.4293 0.1916
-7 1 50 -0.6684 -0.0098
-7 2 1 1.3252 -0.3107
-7 2 2 -8.9792 -0.3057
-7 2 3 10.3192 0.2130
-7 2 4 3.2753 0.3936
-7 2 5 -18.7669 -0.0511
-7 2 6 -0.9719 -0.3698
-7 2 7 17.3133 0.0800
-7 2 8 3.5263 0.0323
-7 2 9 -10.0720 -0.2830
-7 2 10 -4.3378 0.1369
-7 2 11 5.2761 -0.0684
-7 2 12 1.0759 0.0501
-7 2 13 -2.7125 0.3704
-7 2 14 2.8161 0.0402
-7 2 15 -1.3632 -0.0419
-7 2 16 -6.0657 -0.2893
-7 2 17 4.1502 -0.0897
-7 2 18 5.8007 0.1084
-7 2 19 -1.1645 -0.1728
-7 2 20 -1.5037 0.1719
-7 2 21 -5.1457 0.1156
-7 2 22 1.6100 -0.0684
-7 2 23 6.6588 0.2170
-7 2 24 -6.7971 -0.0299
-7 2 25 -1.4507 -0.1678
-7 2 26 8.0872 -0.2110
-7 2 27 -4.3096 -0.1479
-7 2 28 -5.7743 0.2676
-7 2 29 7.8434 0.0609
-7 2 30 4.8785 0.0819
-7 2 31 -8.4166 0.1496
-7 2 32 -4.4887 -0.1799
-7 2 33 4.9069 0.1234
-7 2 34 3.2448 -0.0435
-7 2 35 -1.8465 -0.3117
-7 2 36 -1.6804 -0.0506
-7 2 37 2.0246 -0.0296
-7 2 38 0.7153 0.2463
-7 2 39 -1.8954 0.1258
-7 2 40 -0.8784 -0.0055
-7 2 41 0.1374 0.2039
-7 2 42 0.6627 -0.2161
-7 2 43 1.7179 -0.1303
-7 2 44 0.3186 0.0611
-7 2 45 -1.9639 -0.2195
-7 2 46 0.0255 -0.0017
-7 2 47 0.5267 0.1040
-7 2 48 -1.8742 0.0870
-7 2 49 -0.2649 0.1294
-7 2 50 2.8467 0.0380
-7 3 1 1.3223 0.0520
-7 3 2 6.4423 -0.1868
-7 3 3 7.5568 -0.1555
-7 3 4 0.3001 0.1548
-7 3 5 -10.7316 0.1369
-7 3 6 -4.8867 -0.0768
-7 3 7 5.9638 -0.0648
-7 3 8 6.3096 0.0153
-7 3 9 1.7304 -0.0357
-7 3 10 -4.5622 0.0382
-7 3 11 -4.9176 -0.0527
-7 3 12 0.3290 -0.0751
-7 3 13 5.2359 0.0578
-7 3 14 3.9291 0.0863
-7 3 15 -7.5718 0.0868
-7 3 16 -6.2171 -0.0984
-7 3 17 9.0271 -0.0918
-7 3 18 3.8416 0.0593
-7 3 19 -5.9251 0.0257
-7 3 20 2.6465 0.0312
-7 3 21 0.6414 0.0088
-7 3 22 -4.9813 -0.0696
-7 3 23 1.4668 -0.0149
-7 3 24 0.9042 0.0744
-7 3 25 0.7191 0.0019
-7 3 26 2.1763 -0.0977
-7 3 27 -3.4629 -0.0415
-7 3 28 -2.9948 0.0838
-7 3 29 5.3726 0.0315
-7 3 30 4.3049 -0.0273
-7 3 31 -5.2200 0.0590
-7 3 32 -4.2701 -0.0082
-7 3 33 1.8864 -0.0391
-7 3 34 2.5483 0.0146
-7 3 35 -0.0529 -0.0231
-7 3 36 -0.5380 -0.0302
-7 3 37 1.2080 -0.0345
-7 3 38 -1.1525 0.0448
-7 3 39 -1.0757 0.0487
-7 3 40 0.7404 -0.0069
-7 3 41 -0.2935 0.0675
-7 3 42 0.5785 -0.0655
-7 3 43 0.9904 -0.0851
-7 3 44 -0.5717 0.1171
-7 3 45 -0.6974 -0.0041
-7 3 46 1.3723 -0.0810
-7 3 47 -0.6393 -0.0306
-7 3 48 -2.9910 -0.1126
-7 3 49 1.1669 0.0936
-7 4 1 9.9968 0.1144
-7 4 2 3.3085 -0.0217
-7 4 3 -7.1858 -0.0868
-7 4 4 5.4726 0.0327
-7 4 5 8.0370 -0.0638
-7 4 6 -9.3313 -0.0121
-7 4 7 -9.3577 0.0766
-7 4 8 8.2685 -0.0158
-7 4 9 10.3742 0.0287
-7 4 10 -6.7589 0.0289
-7 4 11 -8.4089 -0.0079
-7 4 12 4.9456 0.0272
-7 4 13 4.2043 -0.0888
-7 4 14 -2.0329 -0.0567
-7 4 15 -2.0698 -0.0211
-7 4 16 0.5030 -0.0331
-7 4 17 1.1645 0.0977
-7 4 18 -3.1915 0.0389
-7 4 19 0.8386 0.0786
-7 4 20 8.7002 0.0230
-7 4 21 -2.9809 -0.0885
-7 4 22 -11.2235 0.0467
-7 4 23 3.6407 -0.0912
-7 4 24 8.4682 -0.0773
-7 4 25 -3.5482 0.0211
-7 4 26 -3.8875 -0.0205
-7 4 27 3.7621 0.1383
-7 4 28 -0.9378 0.0358
-7 4 29 -2.6587 -0.0395
-7 4 30 4.6177 0.0221
-7 4 31 1.4052 -0.0559
-7 4 32 -4.4712 0.0023
-7 4 33 -2.2849 -0.0857
-7 4 34 2.8726 -0.0683
-7 4 35 1.4736 0.1182
-7 4 36 -1.2683 0.0442
-7 4 37 1.6824 0.0676
-7 4 38 -1.8770 0.0288
-7 4 39 -2.1949 -0.0595
-7 4 40 3.1325 -0.0247
-7 4 41 1.0193 -0.1280
-7 4 42 -2.0195 0.0086
-7 4 43 -1.2542 0.1263
-7 4 44 2.5258 -0.0208
-7 4 45 1.3175 -0.0397
-7 4 46 -2.3330 -0.0353
-7 4 47 -0.1089 0.1004
-7 4 48 0.3272 0.0641
-7 4 49 -1.0291 -0.1707
-7 5 1 -6.7289 0.0326
-7 5 2 -8.3564 -0.0443
-7 5 3 1.6823 0.0283
-7 5 4 13.6897 0.1092
-7 5 5 4.4796 -0.1504
-7 5 6 -11.6214 -0.1257
-7 5 7 -4.2253 0.1330
-7 5 8 5.4685 0.0063
-7 5 9 2.0895 -0.0123
-7 5 10 -1.4693 0.0614
-7 5 11 -0.4589 0.0462
-7 5 12 -0.2942 0.0580
-7 5 13 -2.5197 -0.1011
-7 5 14 2.3757 -0.0241
-7 5 15 4.7051 -0.0569
-7 5 16 -3.9085 -0.1824
-7 5 17 -4.5239 0.1339
-7 5 18 2.7645 0.1015
-7 5 19 3.5671 0.0234
-7 5 20 0.7743 0.0743
-7 5 21 -2.2822 -0.0565
-7 5 22 -4.1607 0.0467
-7 5 23 0.5910 -0.0671
-7 5 24 4.9927 -0.1012
-7 5 25 -1.2255 0.0112
-7 5 26 -2.7305 -0.1076
-7 5 27 4.3934 0.1276
-7 5 28 -1.6857 0.1434
-7 5 29 -4.7000 -0.0086
-7 5 30 3.8268 0.0665
-7 5 31 2.0613 -0.1510
-7 5 32 -0.7341 -0.0930
-7 5 33 -1.3877 0.0192
-7 5 34 -1.8328 -0.0653
-7 5 35 0.8316 0.0785
-7 5 36 1.7345 -0.0033
-7 5 37 1.4950 0.0627
-7 5 38 -3.6992 0.1588
-7 5 39 -1.3398 -0.0634
-7 5 40 4.8073 -0.0352
-7 5 41 -0.4173 -0.0915
-7 5 42 -2.6885 -0.0409
-7 5 43 -1.0896 0.0628
-7 5 44 2.0585 -0.1264
-7 5 45 3.3537 0.0594
-7 5 46 -1.6963 0.0952
-7 5 47 -2.2196 -0.0268
-7 5 48 -0.5428 0.1010
-7 6 1 -13.7765 0.0725
-7 6 2 2.1301 -0.0388
-7 6 3 6.3290 -0.1122
-7 6 4 -0.0991 0.0685
-7 6 5 0.5956 0.0825
-7 6 6 3.8656 -0.0545
-7 6 7 0.8090 -0.0547
-7 6 8 -8.2514 -0.0288
-7 6 9 -3.4621 0.0430
-7 6 10 9.2748 0.0251
-7 6 11 2.3766 -0.0019
-7 6 12 -7.0408 0.1020
-7 6 13 -1.1444 -0.0297
-7 6 14 4.2561 -0.0418
-7 6 15 1.3527 0.0135
-7 6 16 -3.4555 -0.1244
-7 6 17 -0.8594 -0.0084
-7 6 18 3.7219 0.0309
-7 6 19 -0.8436 0.0234
-7 6 20 -2.2116 0.1110
-7 6 21 3.6767 0.0015
-7 6 22 -0.9234 -0.0174
-7 6 23 -6.8932 -0.0747
-7 6 24 2.8562 -0.0519
-7 6 25 5.7179 0.1100
-7 6 26 -2.0952 -0.0771
-7 6 27 0.5423 -0.0684
-7 6 28 -0.9370 0.1275
-7 6 29 -3.9056 0.0566
-7 6 30 2.0192 0.0343
-7 6 31 2.0825 -0.0519
-7 6 32 1.8606 -0.0861
-7 6 33 -1.3536 -0.0500
-7 6 34 -4.0782 -0.0439
-7 6 35 2.1246 0.1134
-7 6 36 1.3452 -0.0099
-7 6 37 -0.7893 -0.0494
-7 6 38 0.2249 0.1189
-7 6 39 -0.1071 -0.0377
-7 6 40 -0.9594 0.0708
-7 6 41 -0.5847 0.0789
-7 6 42 3.2261 -0.2114
-7 6 43 -1.6656 -0.0351
-7 6 44 -3.0724 0.0689
-7 6 45 5.2616 -0.0043
-7 6 46 0.8521 -0.0505
-7 6 47 -4.7670 -0.0532
-7 7 1 2.2061 0.0290
-7 7 2 3.2208 -0.0360
-7 7 3 -8.6200 -0.1189
-7 7 4 -4.2350 0.0126
-7 7 5 11.2455 0.1185
-7 7 6 7.8236 0.0453
-7 7 7 -5.5406 -0.0684
-7 7 8 -8.5075 -0.0435
-7 7 9 -1.2918 0.0338
-7 7 10 5.6393 -0.0129
-7 7 11 2.5579 -0.0204
-7 7 12 -0.9055 0.0507
-7 7 13 -0.1083 -0.0061
-7 7 14 -3.6761 -0.0222
-7 7 15 -0.0250 0.0355
-7 7 16 4.2516 0.0114
-7 7 17 -2.1600 -0.0426
-7 7 18 -0.9215 -0.0331
-7 7 19 2.1209 0.0327
-7 7 20 -0.9654 0.0281
-7 7 21 1.6763 0.0006
-7 7 22 -0.0103 -0.0370
-7 7 23 -6.3700 -0.0567
-7 7 24 0.8052 0.0349
-7 7 25 6.5257 0.0706
-7 7 26 -0.4211 -0.0142
-7 7 27 -1.7480 -0.0349
-7 7 28 -1.2887 0.0425
-7 7 29 -0.8445 0.0225
-7 7 30 2.4237 -0.0327
-7 7 31 -1.4971 -0.0089
-7 7 32 -0.2580 -0.0208
-7 7 33 3.4459 -0.0245
-7 7 34 -1.0385 0.0046
-7 7 35 -2.8641 0.0318
-7 7 36 -1.5474 0.0205
-7 7 37 2.8296 -0.0510
-7 7 38 3.7635 -0.0235
-7 7 39 -2.5213 0.0623
-7 7 40 -4.6578 0.0495
-7 7 41 0.0579 -0.0775
-7 7 42 5.2976 -0.0426
-7 7 43 0.8919 0.2248
-7 7 44 -3.9808 -0.0030
-7 7 45 0.2930 -0.3052
-7 7 46 1.4340 0.0443
-7 8 1 3.5244 -0.0037
-7 8 2 -8.4071 -0.0572
-7 8 3 -7.8971 -0.0442
-7 8 4 5.6437 0.0210
-7 8 5 7.9266 -0.0055
-7 8 6 -1.5137 0.0121
-7 8 7 -2.5283 0.0362
-7 8 8 1.2207 0.0299
-7 8 9 -3.4827 0.0108
-7 8 10 -4.1621 -0.0331
-7 8 11 3.9817 -0.0075
-7 8 12 6.3748 -0.0367
-7 8 13 1.5933 -0.0431
-7 8 14 -7.7888 0.0403
-7 8 15 -3.7698 0.0032
-7 8 16 7.5479 0.0474
-7 8 17 -0.4559 0.0230
-7 8 18 -3.5338 -0.0394
-7 8 19 2.9980 0.0705
-7 8 20 -0.6422 -0.0354
-7 8 21 -0.5431 -0.0719
-7 8 22 1.2999 -0.0190
-7 8 23 -2.8204 -0.0312
-7 8 24 -0.2800 0.0526
-7 8 25 3.3303 -0.0226
-7 8 26 -0.6203 0.0472
-7 8 27 -1.4089 0.1168
-7 8 28 1.0477 -0.0569
-7 8 29 0.3977 -0.0222
-7 8 30 -1.8842 -0.0338
-7 8 31 -1.3799 -0.0489
-7 8 32 4.1314 0.0379
-7 8 33 2.1783 -0.0478
-7 8 34 -5.2748 0.0188
-7 8 35 -1.9224 0.1005
-7 8 36 3.9888 -0.0073
-7 8 37 1.7610 -0.0418
-7 8 38 -1.9158 -0.0035
-7 8 39 -0.7375 -0.0078
-7 8 40 -0.3957 -0.1223
-7 8 41 -1.9968 0.0084
-7 8 42 1.6111 0.1669
-7 8 43 3.5698 0.0071
-7 8 44 -1.3500 0.0454
-7 8 45 -3.2088 0.0328
-7 9 1 -2.1666 0.0155
-7 9 2 -4.2315 -0.0180
-7 9 3 0.5638 -0.0288
-7 9 4 2.7525 -0.0014
-7 9 5 -1.9017 -0.0183
-7 9 6 -1.3750 -0.0371
-7 9 7 4.4131 0.0104
-7 9 8 3.1722 0.0911
-7 9 9 -6.0475 0.0300
-7 9 10 -7.0300 -0.0583
-7 9 11 3.6826 0.0361
-7 9 12 6.7133 -0.0068
-7 9 13 3.9529 -0.0987
-7 9 14 -5.0253 0.0126
-7 9 15 -7.9019 -0.0107
-7 9 16 6.5606 0.0331
-7 9 17 3.6424 0.0786
-7 9 18 -5.3975 -0.0307
-7 9 19 1.7361 0.0488
-7 9 20 0.3402 -0.0297
-7 9 21 -3.7981 -0.0590
-7 9 22 1.7148 0.0370
-7 9 23 3.7254 -0.0828
-7 9 24 -0.4883 -0.0188
-7 9 25 -3.1352 0.0239
-7 9 26 -0.0267 0.0376
-7 9 27 2.6765 0.1033
-7 9 28 -0.2721 -0.0286
-7 9 29 -2.0694 0.0078
-7 9 30 -0.5744 -0.0153
-7 9 31 1.9700 -0.1018
-7 9 32 1.6972 0.0129
-7 9 33 -2.7298 -0.0529
-7 9 34 -0.6659 0.0551
-7 9 35 2.4799 0.1412
-7 9 36 -0.9638 -0.0745
-7 9 37 -1.2721 0.0221
-7 9 38 1.5474 0.0192
-7 9 39 1.8918 -0.1059
-7 9 40 -1.8753 -0.0242
-7 9 41 -3.4763 -0.0206
-7 9 42 0.4109 -0.0211
-7 9 43 3.1519 0.0432
-7 10 1 -0.6570 0.0297
-7 10 2 2.5772 0.0771
-7 10 3 0.8291 0.0206
-7 10 4 -4.1353 -0.0715
-7 10 5 -2.3334 -0.0354
-7 10 6 4.2721 0.0430
-7 10 7 2.3984 -0.0175
-7 10 8 -2.2785 -0.0124
-7 10 9 -1.5108 0.0213
-7 10 10 -1.0798 -0.0127
-7 10 11 0.3880 0.0198
-7 10 12 -0.9127 0.0561
-7 10 13 2.4249 -0.0126
-7 10 14 3.6726 -0.0788
-7 10 15 -4.3258 -0.0460
-7 10 16 0.4787 0.0709
-7 10 17 2.2433 0.0700
-7 10 18 -2.8986 -0.0511
-7 10 19 2.7622 -0.0176
-7 10 20 -0.8780 0.0026
-7 10 21 -6.7028 0.0235
-7 10 22 2.9878 0.0476
-7 10 23 5.6865 -0.1072
-7 10 24 -2.5315 -0.0506
-7 10 25 -1.9679 0.0775
-7 10 26 3.3265 0.0092
-7 10 27 -0.1054 0.0300
-7 10 28 -4.2546 0.0189
-7 10 29 1.1569 -0.0205
-7 10 30 3.0285 -0.0132
-7 10 31 -1.2888 -0.0453
-7 10 32 -1.2343 0.0423
-7 10 33 -0.1731 0.0104
-7 10 34 1.9626 -0.0933
-7 10 35 -0.3190 -0.0129
-7 10 36 -3.3362 0.1026
-7 10 37 2.9000 0.1977
-7 10 38 2.9268 -0.0961
-7 10 39 -2.6904 -0.2494
-7 10 40 -2.4268 0.0737
-7 10 41 0.8824 0.0156
-7 11 1 2.3545 0.0653
-7 11 2 4.8220 0.0296
-7 11 3 -2.2547 0.0032
-7 11 4 -4.4885 -0.0162
-7 11 5 1.9850 -0.0077
-7 11 6 2.1334 0.0875
-7 11 7 -3.2175 -0.0149
-7 11 8 -0.6485 -0.0864
-7 11 9 4.5768 -0.0401
-7 11 10 0.3506 -0.0045
-7 11 11 -3.6769 0.0317
-7 11 12 -5.1216 0.0543
-7 11 13 1.9590 0.0234
-7 11 14 9.4384 -0.0678
-7 11 15 -3.1594 0.0151
-7 11 16 -6.0674 0.0645
-7 11 17 5.4076 -0.0340
-7 11 18 2.1878 0.0086
-7 11 19 -2.5600 -0.0075
-7 11 20 -1.2811 -0.0608
-7 11 21 -2.5462 -0.0047
-7 11 22 -0.2870 0.0034
-7 11 23 1.9680 0.0470
-7 11 24 0.6493 0.0342
-7 11 25 1.4202 -0.0469
-7 11 26 0.2327 0.0046
-7 11 27 -1.6989 0.0303
-7 11 28 -0.3515 -0.0214
-7 11 29 1.1001 -0.0166
-7 11 30 0.3656 0.0113
-7 11 31 -0.6687 -0.0451
-7 11 32 -0.2880 0.0240
-7 11 33 -1.3424 0.1084
-7 11 34 1.1883 -0.1017
-7 11 35 1.7481 -0.1297
-7 11 36 -2.2843 0.1175
-7 11 37 0.5335 0.2161
-7 11 38 0.7886 -0.0509
-7 11 39 -1.0400 -0.2590
-7 12 1 4.5849 0.0294
-7 12 2 -1.1206 -0.0698
-7 12 3 -2.7129 -0.0270
-7 12 4 2.3901 0.1014
-7 12 5 1.2682 0.0072
-7 12 6 -4.3370 0.0038
-7 12 7 -0.9880 0.0356
-7 12 8 3.8767 -0.0028
-7 12 9 1.1899 -0.0795
-7 12 10 -2.4578 -0.0553
-7 12 11 0.2336 0.0219
-7 12 12 -0.3591 -0.0065
-7 12 13 -3.0458 0.0222
-7 12 14 1.5706 -0.0226
-7 12 15 1.9374 0.0432
-7 12 16 0.6068 0.1290
-7 12 17 2.2664 -0.0589
-7 12 18 -2.0879 -0.0347
-7 12 19 -2.1453 0.0096
-7 12 20 3.7305 -0.0668
-7 12 21 -0.5359 -0.0127
-7 12 22 -4.6747 -0.0408
-7 12 23 -0.0994 0.0435
-7 12 24 1.4248 0.0610
-7 12 25 1.2988 -0.0370
-7 12 26 0.3855 0.0959
-7 12 27 0.0108 0.0128
-7 12 28 0.9921 -0.1141
-7 12 29 -1.6903 -0.0073
-7 12 30 -0.5335 0.0054
-7 12 31 2.7700 -0.0260
-7 12 32 -0.2714 0.0105
-7 12 33 -3.6183 0.0835
-7 12 34 0.7224 0.0126
-7 12 35 2.9115 -0.1006
-7 12 36 -1.8465 -0.0502
-7 12 37 -0.6967 0.1417
-7 13 1 -3.1161 -0.0371
-7 13 2 -1.9777 -0.0121
-7 13 3 4.9876 -0.0142
-7 13 4 2.7140 0.0335
-7 13 5 -4.4851 0.0213
-7 13 6 -4.0985 0.0147
-7 13 7 3.4836 -0.0072
-7 13 8 4.4993 0.0160
-7 13 9 -3.5507 0.0303
-7 13 10 -4.2626 -0.0265
-7 13 11 5.3801 -0.0627
-7 13 12 3.2762 -0.0596
-7 13 13 -8.5068 0.0397
-7 13 14 -2.5433 -0.0130
-7 13 15 8.6954 -0.0270
-7 13 16 1.3571 0.1352
-7 13 17 -5.4363 0.0618
-7 13 18 0.3521 -0.0386
-7 13 19 2.2216 -0.0720
-7 13 20 1.2991 -0.0264
-7 13 21 0.8226 0.1016
-7 13 22 -2.6242 -0.0923
-7 13 23 -2.6158 -0.1507
-7 13 24 -0.3934 0.0752
-7 13 25 2.0381 0.0823
-7 13 26 1.1142 0.1079
-7 13 27 -1.5030 0.0535
-7 13 28 0.4712 -0.1339
-7 13 29 0.5516 -0.0917
-7 13 30 0.7993 0.0535
-7 13 31 1.3944 0.0317
-7 13 32 -1.6733 -0.0853
-7 13 33 -2.0109 0.0235
-7 13 34 1.3924 0.1018
-7 14 1 -2.3709 -0.0695
-7 14 2 -0.1050 0.0567
-7 14 3 3.8550 0.0594
-7 14 4 -0.9913 -0.0114
-7 14 5 -3.7756 0.0129
-7 14 6 1.4497 0.0018
-7 14 7 3.2656 -0.0793
-7 14 8 -0.6336 -0.0025
-7 14 9 -2.7270 0.0703
-7 14 10 -0.4226 0.0411
-7 14 11 1.4060 0.0031
-7 14 12 0.7525 -0.0623
-7 14 13 -0.3162 -0.0241
-7 14 14 -1.4433 -0.0123
-7 14 15 -0.1186 -0.0746
-7 14 16 2.1209 0.0153
-7 14 17 0.0473 0.1622
-7 14 18 -2.3559 0.0529
-7 14 19 -1.0888 -0.1356
-7 14 20 3.4402 0.0115
-7 14 21 3.3890 0.1090
-7 14 22 -2.4929 -0.0767
-7 14 23 -2.3719 -0.1067
-7 14 24 -0.6519 -0.0525
-7 14 25 -0.3292 -0.0127
-7 14 26 0.8427 0.1867
-7 14 27 -0.3802 0.1674
-7 14 28 0.2890 -0.1429
-7 14 29 0.7497 -0.1569
-7 14 30 -0.1165 0.0837
-7 15 1 4.7194 0.0055
-7 15 2 -5.6709 0.0374
-7 15 3 -3.0600 0.0771
-7 15 4 2.9508 0.0061
-7 15 5 1.5512 0.0000
-7 15 6 0.1207 0.0172
-7 15 7 -1.5396 -0.0695
-7 15 8 -0.2370 -0.0453
-7 15 9 3.1378 -0.0366
-7 15 10 -1.3361 0.0385
-7 15 11 -5.8268 0.1170
-7 15 12 1.5250 0.0007
-7 15 13 6.4269 -0.0040
-7 15 14 -0.9860 0.0077
-7 15 15 -3.4723 -0.1051
-7 15 16 0.9663 -0.1384
-7 15 17 -0.5025 0.0730
-7 15 18 -0.5814 0.1682
-7 15 19 1.2281 0.0204
-7 15 20 -0.8393 0.0152
-7 15 21 0.4954 -0.1296
-7 15 22 3.0647 -0.0718
-7 15 23 0.6557 0.2153
-7 15 24 -3.4896 -0.0942
-7 15 25 -2.3626 -0.2206
-7 15 26 1.4393 0.1372
-7 16 1 7.5026 0.1324
-7 16 2 -5.7586 -0.0569
-7 16 3 -4.1055 -0.0141
-7 16 4 4.6570 0.0597
-7 16 5 0.0360 -0.0064
-7 16 6 -2.4546 0.0299
-7 16 7 1.8861 0.0471
-7 16 8 2.3583 -0.0005
-7 16 9 -0.7786 -0.1778
-7 16 10 -2.7229 -0.1252
-7 16 11 -2.0160 0.1012
-7 16 12 0.2803 0.1225
-7 16 13 2.5583 0.1890
-7 16 14 2.9735 0.0149
-7 16 15 -0.8461 -0.2445
-7 16 16 -4.0271 -0.1595
-7 16 17 0.3874 0.0540
-7 16 18 3.7462 0.1669
-7 16 19 -2.4483 0.0873
-7 16 20 -3.7933 -0.0132
-7 16 21 3.6031 -0.2339
-7 17 1 3.9185 0.1119
-7 17 2 -0.0533 0.0700
-7 17 3 -1.6155 -0.0009
-7 17 4 -0.1976 -0.0540
-7 17 5 -0.4915 -0.0924
-7 17 6 1.7361 0.0765
-7 17 7 1.3340 0.1723
-7 17 8 -2.0586 0.0569
-7 17 9 0.1171 -0.1978
-7 17 10 2.3280 -0.1944
-7 17 11 -2.3176 0.0323
-7 17 12 -3.6831 0.0357
-7 17 13 1.4956 0.1985
-6 0 2 12.9503 -1.3934
-6 0 4 -4.7550 1.2646
-6 0 6 -15.4571 -0.4712
-6 0 8 24.5054 -0.5206
-6 0 10 -18.2331 0.0099
-6 0 12 9.4154 0.3547
-6 0 14 -4.9725 0.6913
-6 0 16 3.9475 -0.7135
-6 0 18 -4.3436 -0.5049
-6 0 20 1.8302 0.4573
-6 0 22 0.4997 0.3392
-6 0 24 3.4171 0.1620
-6 0 26 -6.4080 -0.8063
-6 0 28 3.0422 -0.0918
-6 0 30 0.7843 0.8082
-6 0 32 -2.3536 0.0100
-6 0 34 1.9264 -0.3004
-6 0 36 0.8229 -0.5808
-6 0 38 -3.6501 0.3715
-6 0 40 5.0411 0.6841
-6 0 42 -4.9576 -0.3867
-6 0 44 3.2109 -0.3074
-6 0 46 0.3542 -0.2371
-6 0 48 -4.4405 0.6420
-6 0 50 4.4848 -0.0876
-6 1 1 -2.8992 0.7724
-6 1 2 8.4679 -0.6442
-6 1 3 2.9222 -0.5790
-6 1 4 -4.1677 0.5191
-6 1 5 3.6515 0.3539
-6 1 6 -10.7277 -0.0365
-6 1 7 -9.7153 0.0994
-6 1 8 16.8136 -0.5161
-6 1 9 9.8160 -0.3075
-6 1 10 -11.0464 -0.0254
-6 1 11 -6.1224 0.1046
-6 1 12 4.3272 0.4105
-6 1 13 3.3938 -0.2378
-6 1 14 -1.7988 0.3102
-6 1 15 -0.7870 0.4316
-6 1 16 2.0509 -0.3798
-6 1 17 -3.4640 -0.0653
-6 1 18 -3.3530 -0.3958
-6 1 19 6.4488 -0.2712
-6 1 20 1.1659 0.2838
-6 1 21 -4.8271 0.1344
-6 1 22 2.0683 0.3272
-6 1 23 1.0077 -0.0867
-6 1 24 0.6304 0.0259
-6 1 25 -0.8130 0.3077
-6 1 26 -3.4883 -0.5321
-6 1 27 4.2553 -0.1942
-6 1 28 0.4662 -0.0493
-6 1 29 -7.2961 -0.2332
-6 1 30 3.3138 0.5039
-6 1 31 9.2096 0.2585
-6 1 32 -5.0887 0.1466
-6 1 33 -9.0201 -0.0071
-6 1 34 5.5004 -0.3696
-6 1 35 5.9815 0.1159
-6 1 36 -3.8877 -0.3150
-6 1 37 -3.5424 -0.2326
-6 1 38 1.5150 0.2291
-6 1 39 2.9518 -0.1223
-6 1 40 0.2244 0.4636
-6 1 41 -2.1226 0.3222
-6 1 42 -1.1927 -0.1912
-6 1 43 0.7737 -0.0580
-6 1 44 1.1312 -0.3330
-6 1 45 0.2477 0.0435
-6 1 46 0.4896 -0.0275
-6 1 47 0.1803 -0.2725
-6 1 48 -3.0235 0.2366
-6 1 49 -1.5668 0.1421
-6 1 50 2.8909 0.2370
-6 1 51 1.3424 0.0576
-6 2 1 -16.2139 0.6867
-6 2 2 1.7026 0.3285
-6 2 3 10.8710 -0.4936
-6 2 4 -3.1263 -0.3166
-6 2 5 1.5816 0.3234
-6 2 6 0.6531 0.2969
-6 2 7 -10.1834 0.0680
-6 2 8 -2.9086 -0.2772
-6 2 9 8.6241 -0.1762
-6 2 10 9.1950 -0.0853
-6 2 11 -2.7179 -0.1138
-6 2 12 -12.3292 0.3046
-6 2 13 0.6457 -0.0645
-6 2 14 10.3788 -0.0392
-6 2 15 0.5282 0.3396
-6 2 16 -5.9696 -0.0435
-6 2 17 -4.7118 -0.0360
-6 2 18 1.7165 -0.1425
-6 2 19 7.2769 -0.2173
-6 2 20 -2.8344 -0.0109
-6 2 21 -3.5274 0.0135
-6 2 22 7.2989 0.3158
-6 2 23 -3.3058 0.0599
-6 2 24 -5.8643 -0.1768
-6 2 25 5.7782 0.2002
-6 2 26 1.2136 -0.1106
-6 2 27 -3.2592 -0.1635
-6 2 28 -0.5476 0.0106
-6 2 29 -0.0185 -0.2297
-6 2 30 1.0017 0.0720
-6 2 31 3.3583 0.2260
-6 2 32 -0.4958 0.2213
-6 2 33 -4.3154 0.0624
-6 2 34 0.7388 -0.2905
-6 2 35 1.0966 0.0811
-6 2 36 -0.6597 -0.0442
-6 2 37 1.1573 -0.2549
-6 2 38 0.1198 0.1037
-6 2 39 -0.6273 -0.0937
-6 2 40 -0.2246 0.0994
-6 2 41 0.1752 0.2790
-6 2 42 0.3464 0.0204
-6 2 43 -0.1865 0.0371
-6 2 44 -0.3687 -0.2214
-6 2 45 0.5026 -0.1151
-6 2 46 1.1115 0.0691
-6 2 47 0.2077 0.0054
-6 2 48 -2.0657 0.0679
-6 2 49 -2.2566 -0.3113
-6 2 50 1.5353 0.0479
-6 2 51 1.9858 0.5751
-6 3 1 -12.8753 0.1770
-6 3 2 5.3823 0.2318
-6 3 3 6.5949 -0.0649
-6 3 4 -7.0042 -0.1867
-6 3 5 4.3124 0.0448
-6 3 6 9.7611 0.0750
-6 3 7 -10.9556 -0.0093
-6 3 8 -12.6509 0.0232
-6 3 9 9.1899 0.0548
-6 3 10 14.5392 -0.0653
-6 3 11 -4.6948 -0.1754
-6 3 12 -13.8039 0.0601
-6 3 13 5.0272 0.0888
-6 3 14 9.5175 0.0020
-6 3 15 -6.0568 0.0028
-6 3 16 -2.8781 -0.0505
-6 3 17 3.3070 0.0358
-6 3 18 -2.6749 0.0427
-6 3 19 -1.4386 -0.0394
-6 3 20 1.7300 -0.0788
-6 3 21 3.9802 0.0006
-6 3 22 3.6679 0.1426
-6 3 23 -8.2980 0.0381
-6 3 24 -4.1231 -0.1112
-6 3 25 9.7532 -0.0224
-6 3 26 -0.1016 0.0360
-6 3 27 -7.8923 -0.0106
-6 3 28 2.7478 -0.0003
-6 3 29 4.6519 -0.0313
-6 3 30 -4.8675 -0.0384
-6 3 31 0.0874 0.0155
-6 3 32 6.8143 0.0760
-6 3 33 -2.8110 0.0804
-6 3 34 -6.0563 -0.0461
-6 3 35 1.0628 -0.0454
-6 3 36 4.3433 -0.0358
-6 3 37 -0.0416 -0.0744
-6 3 38 -2.3331 0.0718
-6 3 39 0.9409 0.0768
-6 3 40 -0.4725 -0.0271
-6 3 41 -0.6522 -0.0466
-6 3 42 1.0952 0.0045
-6 3 43 -0.3009 0.0929
-6 3 44 0.3895 -0.0676
-6 3 45 1.7713 -0.0640
-6 3 46 -1.1997 0.1235
-6 3 47 -2.7565 -0.0066
-6 3 48 2.0235 -0.0921
-6 3 49 1.5897 -0.0722
-6 3 50 -2.9025 0.0203
-6 4 1 8.8398 0.0339
-6 4 2 -8.7666 0.0081
-6 4 3 -11.3457 0.0466
-6 4 4 3.9674 0.0149
-6 4 5 10.9061 -0.0229
-6 4 6 1.6181 -0.0250
-6 4 7 -7.4338 -0.1099
-6 4 8 -1.7860 0.0125
-6 4 9 1.9012 0.1289
-6 4 10 -1.3587 -0.0224
-6 4 11 3.5503 -0.0024
-6 4 12 3.4291 0.0484
-6 4 13 -4.2937 -0.0063
-6 4 14 -5.2437 0.0235
-6 4 15 2.7039 -0.0964
-6 4 16 8.5044 -0.0586
-6 4 17 -2.7486 -0.0080
-6 4 18 -10.6150 -0.0460
-6 4 19 2.7606 0.1153
-6 4 20 7.5754 0.0486
-6 4 21 -1.8720 0.0397
-6 4 22 -1.1141 0.0208
-6 4 23 1.2843 -0.0955
-6 4 24 -2.5214 0.0424
-6 4 25 -1.1905 -0.0472
-6 4 26 2.2917 -0.0737
-6 4 27 0.1531 0.0087
-6 4 28 -0.7103 -0.0192
-6 4 29 1.3413 0.1462
-6 4 30 -2.5026 0.0481
-6 4 31 -0.4502 -0.0591
-6 4 32 4.9086 0.0167
-6 4 33 -0.0408 -0.0965
-6 4 34 -3.7938 -0.0292
-6 4 35 -2.6497 -0.0024
-6 4 36 2.4383 -0.0272
-6 4 37 3.6344 0.0800
-6 4 38 -0.9374 0.0072
-6 4 39 -2.2209 0.0688
-6 4 40 -2.1166 0.0692
-6 4 41 2.3239 -0.0867
-6 4 42 2.0638 -0.0253
-6 4 43 -2.6299 -0.0678
-6 4 44 0.5947 -0.0442
-6 4 45 1.9335 0.0713
-6 4 46 -1.1951 -0.0350
-6 4 47 -1.4116 -0.0021
-6 4 48 2.0889 0.1553
-6 4 49 0.8006 0.0616
-6 4 50 -3.8991 -0.2204
-6 5 1 0.1289 0.0669
-6 5 2 -18.3093 0.0813
-6 5 3 -2.0848 0.0043
-6 5 4 10.0329 -0.0582
-6 5 5 -3.4084 -0.0057
-6 5 6 -1.9686 0.0613
-6 5 7 8.7339 -0.0896
-6 5 8 0.7963 -0.0800
-6 5 9 -10.4126 0.0733
-6 5 10 -2.6729 -0.0643
-6 5 11 12.1538 0.0608
-6 5 12 2.0804 0.1822
-6 5 13 -12.8433 -0.0443
-6 5 14 0.1487 -0.0215
-6 5 15 10.5963 -0.0381
-6 5 16 -1.0083 -0.0385
-6 5 17 -6.9363 -0.0785
-6 5 18 0.9648 -0.1247
-6 5 19 3.7792 0.1689
-6 5 20 -2.0699 0.0496
-6 5 21 -3.0590 -0.0302
-6 5 22 4.5685 0.1237
-6 5 23 5.3312 -0.0378
-6 5 24 -6.7406 0.0071
-6 5 25 -7.6838 -0.0773
-6 5 26 7.0379 -0.1384
-6 5 27 5.4013 0.0483
-6 5 28 -4.5362 -0.0073
-6 5 29 0.2582 0.1261
-6 5 30 -0.6025 0.0930
-6 5 31 -2.7345 -0.0574
-6 5 32 3.6101 0.0755
-6 5 33 3.0326 -0.1265
-6 5 34 -1.9724 -0.1319
-6 5 35 -5.1134 0.0301
-6 5 36 1.1440 -0.0426
-6 5 37 4.9900 0.0865
-6 5 38 -1.4958 0.0261
-6 5 39 -1.6070 0.0285
-6 5 40 -0.2798 0.1121
-6 5 41 0.2701 -0.0625
-6 5 42 0.1878 0.0519
-6 5 43 -0.5071 -0.0197
-6 5 44 1.1943 -0.1883
-6 5 45 -0.8538 -0.0359
-6 5 46 1.0990 -0.0035
-6 5 47 1.6826 0.1194
-6 5 48 -3.0500 0.0535
-6 5 49 -0.3075 -0.0441
-6 6 1 -4.3860 -0.0637
-6 6 2 2.4841 0.0294
-6 6 3 3.2928 0.0988
-6 6 4 -7.7914 -0.0416
-6 6 5 -8.5908 -0.1098
-6 6 6 9.9493 0.0542
-6 6 7 9.3699 0.0718
-6 6 8 -6.2401 -0.0498
-6 6 9 -3.2095 -0.0222
-6 6 10 1.6285 -0.0787
-6 6 11 -1.3816 -0.0242
-6 6 12 0.2993 0.1328
-6 6 13 1.4438 0.0571
-6 6 14 0.5470 0.0316
-6 6 15 -1.3304 -0.0311
-6 6 16 -2.4635 -0.0646
-6 6 17 3.9361 -0.0498
-6 6 18 3.1517 -0.0632
-6 6 19 -6.8492 0.1023
-6 6 20 -2.0999 -0.0057
-6 6 21 6.1154 -0.0815
-6 6 22 1.5341 0.1389
-6 6 23 -0.7382 0.0440
-6 6 24 -2.5116 -0.0539
-6 6 25 -5.2277 -0.0513
-6 6 26 3.3999 -0.0620
-6 6 27 5.0608 0.0244
-6 6 28 -2.4665 -0.0205
-6 6 29 -0.1264 0.0625
-6 6 30 -0.4056 0.0974
-6 6 31 -0.9440 -0.0535
-6 6 32 0.9591 0.0504
-6 6 33 -1.7102 -0.0031
-6 6 34 2.9985 -0.1176
-6 6 35 2.1607 -0.0367
-6 6 36 -5.2321 -0.0565
-6 6 37 -2.2691 0.0582
-6 6 38 3.9847 0.0565
-6 6 39 4.2394 -0.0103
-6 6 40 -3.1230 0.0852
-6 6 41 -3.8614 -0.0580
-6 6 42 0.9127 0.0130
-6 6 43 1.3307 0.1504
-6 6 44 1.6815 -0.0484
-6 6 45 -1.4749 -0.1541
-6 6 46 -0.4127 -0.1788
-6 6 47 2.4174 0.0921
-6 6 48 -1.5799 0.1881
-6 7 1 10.6534 -0.0583
-6 7 2 6.6006 -0.0572
-6 7 3 -8.7047 0.0501
-6 7 4 -8.6611 -0.0087
-6 7 5 1.4361 -0.0743
-6 7 6 6.0335 0.0352
-6 7 7 0.5069 0.0703
-6 7 8 0.2801 -0.0205
-6 7 9 4.2601 -0.0168
-6 7 10 -4.9213 0.0148
-6 7 11 -8.1325 -0.0434
-6 7 12 7.1020 -0.0455
-6 7 13 6.0675 0.0612
-6 7 14 -6.7939 0.0688
-6 7 15 -1.4221 -0.0540
-6 7 16 3.2634 -0.0271
-6 7 17 1.0974 0.0373
-6 7 18 -0.0793 -0.0007
-6 7 19 -4.2644 -0.0124
-6 7 20 0.5958 0.0021
-6 7 21 4.7288 0.0064
-6 7 22 -1.9391 -0.0259
-6 7 23 -0.6308 0.0007
-6 7 24 1.4373 0.0229
-6 7 25 -3.7102 -0.0292
-6 7 26 -0.1304 -0.0239
-6 7 27 2.4811 0.0044
-6 7 28 -0.8999 0.0295
-6 7 29 2.6191 0.0512
-6 7 30 0.9818 0.0183
-6 7 31 -4.1358 -0.0485
-6 7 32 -2.3385 -0.0222
-6 7 33 1.6718 0.0640
-6 7 34 6.6554 -0.0116
-6 7 35 -0.1573 -0.0834
-6 7 36 -9.1643 -0.0094
-6 7 37 -0.5268 0.0064
-6 7 38 7.7742 0.0085
-6 7 39 1.7547 0.0610
-6 7 40 -5.1187 0.0143
-6 7 41 -0.7414 -0.1083
-6 7 42 1.4553 -0.0121
-6 7 43 -1.8120 0.1324
-6 7 44 1.1590 0.0587
-6 7 45 1.0521 0.0645
-6 7 46 -0.6677 -0.0960
-6 7 47 1.3043 -0.2621
-6 8 1 6.5563 0.0275
-6 8 2 -2.4785 0.0065
-6 8 3 -3.8875 -0.0331
-6 8 4 0.7650 -0.0559
-6 8 5 -1.4790 -0.0096
-6 8 6 -1.8397 0.0292
-6 8 7 1.9915 -0.0223
-6 8 8 3.9064 0.0075
-6 8 9 2.1241 0.0511
-6 8 10 -2.8046 0.0305
-6 8 11 -6.4579 0.0019
-6 8 12 0.5559 -0.0416
-6 8 13 5.4725 -0.0046
-6 8 14 0.3263 -0.0436
-6 8 15 0.6090 -0.0630
-6 8 16 -2.9581 0.0920
-6 8 17 -3.0726 0.0312
-6 8 18 5.9463 -0.0213
-6 8 19 0.0887 0.0155
-6 8 20 -3.6738 0.0157
-6 8 21 1.7908 0.0668
-6 8 22 -1.1764 -0.0854
-6 8 23 -0.4545 -0.0686
-6 8 24 2.9810 0.0199
-6 8 25 -0.9047 -0.0530
-6 8 26 -2.3282 0.0641
-6 8 27 -0.4723 0.0148
-6 8 28 1.9107 -0.0093
-6 8 29 3.1811 0.0881
-6 8 30 -2.6523 -0.0270
-6 8 31 -3.7376 0.0040
-6 8 32 2.7767 -0.0248
-6 8 33 2.2559 -0.1005
-6 8 34 -1.6174 0.0366
-6 8 35 -0.6457 0.0526
-6 8 36 1.6776 0.0275
-6 8 37 -1.3891 -0.0398
-6 8 38 -2.4561 -0.0257
-6 8 39 2.7495 0.0709
-6 8 40 2.6587 -0.0373
-6 8 41 -0.4283 -0.0119
-6 8 42 -2.7389 -0.0610
-6 8 43 -3.0951 -0.1606
-6 8 44 0.8173 0.2000
-6 8 45 2.9176 0.3782
-6 8 46 2.0306 -0.1209
-6 9 1 -1.9914 -0.0217
-6 9 2 1.0975 0.0092
-6 9 3 3.5326 0.0386
-6 9 4 -0.5192 -0.0177
-6 9 5 -5.0165 -0.0427
-6 9 6 -1.1379 -0.0199
-6 9 7 2.9153 -0.0362
-6 9 8 2.5470 0.0159
-6 9 9 1.3123 0.0461
-6 9 10 -0.5599 0.0105
-6 9 11 -6.2323 0.0421
-6 9 12 -2.4416 0.0136
-6 9 13 7.4582 -0.0222
-6 9 14 1.4234 -0.0554
-6 9 15 -2.4987 -0.0642
-6 9 16 -1.2359 0.0562
-6 9 17 -1.9007 -0.0184
-6 9 18 4.0762 0.0029
-6 9 19 1.8599 0.0978
-6 9 20 -1.9084 -0.0293
-6 9 21 -0.6783 0.0329
-6 9 22 -4.1334 -0.0118
-6 9 23 0.7292 -0.0640
-6 9 24 5.3796 0.0058
-6 9 25 -2.0924 -0.0842
-6 9 26 -2.6734 0.0317
-6 9 27 3.1565 0.0311
-6 9 28 1.4980 -0.0130
-6 9 29 -2.9612 0.1435
-6 9 30 -1.6920 -0.0093
-6 9 31 2.9354 -0.0649
-6 9 32 0.2398 -0.0436
-6 9 33 -3.1657 -0.0945
-6 9 34 1.0947 0.1123
-6 9 35 3.7173 0.0165
-6 9 36 0.7078 -0.0713
-6 9 37 -6.8970 0.0926
-6 9 38 -2.6065 -0.0085
-6 9 39 10.0825 -0.0014
-6 9 40 2.9633 0.0559
-6 9 41 -7.6327 -0.0411
-6 9 42 -3.3778 -0.1849
-6 9 43 2.9405 -0.1121
-6 9 44 1.9291 0.2355
-6 10 1 -1.7196 -0.0755
-6 10 2 2.3907 -0.0879
-6 10 3 2.5402 0.1006
-6 10 4 -0.8190 0.0803
-6 10 5 -1.9915 -0.0477
-6 10 6 0.3663 -0.0447
-6 10 7 0.9915 -0.0229
-6 10 8 -0.2057 -0.0099
-6 10 9 -0.9727 0.0201
-6 10 10 1.6059 0.0152
-6 10 11 0.6965 -0.0057
-6 10 12 -3.3620 -0.0030
-6 10 13 -1.0330 0.0242
-6 10 14 0.0420 0.0317
-6 10 15 4.0328 -0.0198
-6 10 16 2.6546 -0.0369
-6 10 17 -7.5738 -0.0612
-6 10 18 0.3035 0.0185
-6 10 19 7.7898 0.1037
-6 10 20 -0.4720 -0.0115
-6 10 21 -3.0908 -0.0041
-6 10 22 -2.8007 -0.0163
-6 10 23 -1.8421 -0.0448
-6 10 24 1.7321 0.0492
-6 10 25 1.0560 -0.0456
-6 10 26 1.5885 -0.0420
-6 10 27 1.9599 0.0529
-6 10 28 -1.8439 -0.0108
-6 10 29 -2.0382 0.0555
-6 10 30 0.7743 0.0515
-6 10 31 1.5659 -0.0691
-6 10 32 -1.9382 -0.0349
-6 10 33 -1.1677 -0.0020
-6 10 34 3.3970 0.0226
-6 10 35 -0.5350 -0.0636
-6 10 36 -1.8109 -0.0341
-6 10 37 -0.8176 0.1741
-6 10 38 0.3135 0.0280
-6 10 39 4.7200 -0.0712
-6 10 40 -1.2342 -0.0187
-6 10 41 -4.1272 -0.0250
-6 10 42 1.5479 0.0285
-6 11 1 0.1431 -0.0294
-6 11 2 3.8350 -0.1033
-6 11 3 -0.2616 0.0436
-6 11 4 -0.3658 0.0614
-6 11 5 2.0709 0.0057
-6 11 6 0.2219 0.0100
-6 11 7 -1.8298 -0.0146
-6 11 8 -1.5635 0.0057
-6 11 9 -0.2635 0.0051
-6 11 10 3.7635 -0.0330
-6 11 11 1.9536 -0.0554
-6 11 12 -6.1124 -0.0084
-6 11 13 -1.9480 0.0461
-6 11 14 3.8954 0.0485
-6 11 15 0.9117 0.0056
-6 11 16 -1.0604 -0.0551
-6 11 17 -2.1709 0.0011
-6 11 18 2.1521 0.0521
-6 11 19 3.8881 -0.0139
-6 11 20 -2.0599 0.0052
-6 11 21 0.4966 0.0149
-6 11 22 0.7091 -0.0707
-6 11 23 -6.1330 -0.0276
-6 11 24 -0.9401 0.0434
-6 11 25 3.9311 0.0407
-6 11 26 0.3354 -0.0006
-6 11 27 0.4163 -0.0438
-6 11 28 0.7441 -0.0163
-6 11 29 0.2935 0.0478
-6 11 30 -0.7579 0.0626
-6 11 31 -1.4469 -0.0539
-6 11 32 0.1347 -0.0440
-6 11 33 1.2068 0.0051
-6 11 34 0.8128 -0.0382
-6 11 35 -2.7637 0.0514
-6 11 36 0.0539 -0.0027
-6 11 37 2.4709 -0.0455
-6 11 38 -1.9538 0.1255
-6 11 39 0.7659 0.0661
-6 11 40 1.3678 -0.1632
-6 12 1 3.3917 0.0074
-6 12 2 -0.7053 -0.0386
-6 12 3 -3.7591 0.0135
-6 12 4 3.2107 0.0085
-6 12 5 4.7807 -0.0379
-6 12 6 -1.8011 0.0236
-6 12 7 -3.3380 0.0654
-6 12 8 -0.3325 0.0615
-6 12 9 1.8501 -0.0320
-6 12 10 0.8112 -0.0620
-6 12 11 -1.3658 -0.0388
-6 12 12 0.2815 -0.0119
-6 12 13 2.1813 0.0290
-6 12 14 -3.2931 -0.0277
-6 12 15 -5.1494 -0.0162
-6 12 16 5.1187 0.0426
-6 12 17 5.0282 0.0532
-6 12 18 -4.4961 0.0336
-6 12 19 -1.0911 -0.0540
-6 12 20 2.6096 0.0022
-6 12 21 1.2829 0.0169
-6 12 22 1.6427 -0.0558
-6 12 23 -3.6873 0.0157
-6 12 24 -3.7274 -0.0677
-6 12 25 1.1503 0.0111
-6 12 26 0.8155 0.1188
-6 12 27 2.2013 -0.0686
-6 12 28 0.1010 0.0421
-6 12 29 -1.2721 0.0397
-6 12 30 1.0238 -0.1159
-6 12 31 -0.7932 0.0268
-6 12 32 0.4908 0.0827
-6 12 33 1.8794 -0.0528
-6 12 34 -1.5089 -0.1272
-6 12 35 -3.1591 0.0747
-6 12 36 1.5508 0.0860
-6 12 37 2.6252 -0.0974
-6 12 38 -2.7169 0.0869
-6 13 1 -2.3582 0.0064
-6 13 2 -2.7189 0.0123
-6 13 3 1.0286 0.0001
-6 13 4 3.0850 -0.0341
-6 13 5 1.1814 -0.0373
-6 13 6 -2.0352 0.0396
-6 13 7 -0.6895 0.0523
-6 13 8 0.8950 0.0291
-6 13 9 -0.0881 -0.0140
-6 13 10 -1.0703 -0.0089
-6 13 11 0.7532 -0.0048
-6 13 12 2.6311 -0.0345
-6 13 13 -1.7126 0.0066
-6 13 14 -3.3012 -0.0200
-6 13 15 -0.1901 -0.0371
-6 13 16 1.7395 0.0077
-6 13 17 2.3567 0.0159
-6 13 18 -1.4474 0.0797
-6 13 19 -1.1588 0.0214
-6 13 20 1.2222 -0.0485
-6 13 21 -0.1718 -0.0087
-6 13 22 2.7610 -0.0169
-6 13 23 -0.0174 0.0845
-6 13 24 -3.8359 -0.0631
-6 13 25 0.3897 -0.1725
-6 13 26 0.1017 0.0973
-6 13 27 -0.3705 0.0862
-6 13 28 -0.2529 0.0804
-6 13 29 0.1628 -0.0081
-6 13 30 2.1425 -0.1972
-6 13 31 -1.2231 0.0515
-6 13 32 -0.0695 0.1533
-6 13 33 2.6646 -0.0404
-6 13 34 -1.5094 -0.1691
-6 13 35 -2.5353 -0.0229
-6 14 1 -3.1467 -0.0006
-6 14 2 4.5530 -0.0558
-6 14 3 3.3559 -0.0412
-6 14 4 -5.2863 0.0305
-6 14 5 -1.9362 0.0706
-6 14 6 4.4026 0.0019
-6 14 7 2.2591 -0.0369
-6 14 8 -4.0212 -0.0134
-6 14 9 -1.9204 -0.0134
-6 14 10 4.3645 0.0397
-6 14 11 0.2079 0.0228
-6 14 12 -3.1120 -0.0529
-6 14 13 0.0863 0.0437
-6 14 14 1.6737 0.0540
-6 14 15 -0.8320 -0.1099
-6 14 16 -1.8845 -0.0493
-6 14 17 3.0521 0.0720
-6 14 18 0.2590 0.0178
-6 14 19 -2.9279 -0.0408
-6 14 20 1.5946 -0.0116
-6 14 21 -0.9327 0.0846
-6 14 22 0.2821 0.0263
-6 14 23 3.6787 -0.0115
-6 14 24 -0.7970 -0.0416
-6 14 25 -1.3276 -0.1232
-6 14 26 -1.3065 0.0680
-6 14 27 -1.0949 0.0493
-6 14 28 1.2710 -0.0220
-6 14 29 0.0555 0.0980
-6 14 30 -1.3940 -0.0711
-6 14 31 -0.4499 -0.1009
-6 14 32 3.0162 0.0988
-6 15 1 -3.7372 0.0013
-6 15 2 4.0781 -0.0875
-6 15 3 4.0733 -0.0360
-6 15 4 -4.9198 0.0438
-6 15 5 -0.7850 0.1031
-6 15 6 3.3828 0.0155
-6 15 7 -1.4887 -0.0485
-6 15 8 -1.9409 -0.0497
-6 15 9 2.9096 -0.0340
-6 15 10 2.4500 0.0832
-6 15 11 -3.9041 -0.0158
-6 15 12 -2.0853 -0.1402
-6 15 13 1.4948 0.0801
-6 15 14 0.4555 0.1876
-6 15 15 2.1297 -0.0368
-6 15 16 -0.9103 -0.1031
-6 15 17 -2.2968 -0.0106
-6 15 18 2.0668 -0.0400
-6 15 19 1.5530 -0.0125
-6 15 20 -2.2276 0.0056
-6 15 21 -4.3460 0.0951
-6 15 22 2.1144 0.0756
-6 15 23 6.3538 -0.1933
-6 15 24 -1.0427 -0.0096
-6 15 25 -3.1473 0.2512
-6 15 26 0.4273 -0.0251
-6 15 27 0.8398 -0.3012
-6 15 28 -0.5995 -0.0374
-6 16 1 -6.5134 -0.0376
-6 16 2 -1.1168 -0.0842
-6 16 3 6.5360 0.0164
-6 16 4 -0.1998 0.0424
-6 16 5 -3.1758 0.0378
-6 16 6 -0.4022 0.0115
-6 16 7 0.8405 0.0064
-6 16 8 1.6354 0.0026
-6 16 9 -0.0538 -0.0507
-6 16 10 -0.0377 0.0151
-6 16 11 0.0772 -0.0214
-6 16 12 -1.9292 -0.0873
-6 16 13 -1.5475 -0.0145
-6 16 14 1.0319 0.0642
-6 16 15 2.0271 0.1826
-6 16 16 -0.7095 0.0718
-6 16 17 0.9680 -0.2029
-6 16 18 2.3047 -0.1115
-6 16 19 -3.4822 0.1309
-6 16 20 -2.7508 -0.0570
-6 16 21 1.2987 -0.0600
-6 16 22 1.0953 0.2001
-6 16 23 1.2437 -0.1308
-6 17 1 -3.2494 -0.1637
-6 17 2 -2.5065 -0.0377
-6 17 3 2.1298 0.1227
-6 17 4 -1.2697 0.0509
-6 17 5 -0.4025 -0.0270
-6 17 6 2.9475 0.0176
-6 17 7 0.0061 -0.0134
-6 17 8 -2.3232 -0.0536
-6 17 9 -0.4433 0.0057
-6 17 10 2.5608 0.0951
-6 17 11 1.7257 0.0360
-6 17 12 -2.0629 -0.1000
-6 17 13 -2.9949 -0.2039
-6 17 14 -1.7050 -0.0929
-6 17 15 2.0875 0.3750
-6 17 16 4.4011 0.2852
-6 17 17 0.4983 -0.3382
-6 18 1 1.2119 -0.0760
-6 18 2 -0.9938 -0.0442
-6 18 3 -2.1288 0.0103
-6 18 4 -1.1721 0.1312
-5 0 2 5.7485 0.2271
-5 0 4 14.2872 -0.0404
-5 0 6 -10.8230 0.3743
-5 0 8 -5.0735 0.0132
-5 0 10 12.4243 -0.9999
-5 0 12 -8.0608 0.3296
-5 0 14 2.6344 0.5962
-5 0 16 -1.6006 0.1210
-5 0 18 3.2489 -0.3662
-5 0 20 -2.6057 -0.7000
-5 0 22 -4.0865 0.7011
-5 0 24 8.8977 0.4198
-5 0 26 -5.8762 -0.3481
-5 0 28 3.3149 -0.4178
-5 0 30 -4.6676 -0.1582
-5 0 32 5.9882 0.8766
-5 0 34 -7.6518 -0.0021
-5 0 36 9.3213 -0.6771
-5 0 38 -8.8875 -0.0865
-5 0 40 6.4519 0.2232
-5 0 42 -3.5025 0.6678
-5 0 44 1.5954 -0.3927
-5 0 46 -0.2898 -0.6310
-5 0 48 0.5227 0.4887
-5 0 50 -3.4873 -0.0290
-5 0 52 4.1913 0.2974
-5 1 1 -3.7074 -0.4512
-5 1 2 5.6858 0.1723
-5 1 3 0.0970 0.3466
-5 1 4 9.0769 -0.1241
-5 1 5 -2.1864 -0.1385
-5 1 6 -6.1836 0.4151
-5 1 7 8.5439 0.0484
-5 1 8 -4.9162 -0.1674
-5 1 9 -13.1445 0.3342
-5 1 10 7.7731 -0.5470
-5 1 11 11.9159 -0.4617
-5 1 12 -1.7421 0.0937
-5 1 13 -9.0297 0.0352
-5 1 14 -3.2108 0.5142
-5 1 15 8.8629 0.0905
-5 1 16 2.8805 0.0805
-5 1 17 -8.0158 0.0575
-5 1 18 0.5914 -0.3466
-5 1 19 3.7551 0.1931
-5 1 20 -2.1910 -0.3448
-5 1 21 0.1837 -0.4391
-5 1 22 -2.3968 0.3488
-5 1 23 0.3046 0.1397
-5 1 24 5.9732 0.3764
-5 1 25 -3.5777 0.1766
-5 1 26 -1.9886 -0.2127
-5 1 27 5.1814 -0.0665
-5 1 28 -2.0133 -0.4343
-5 1 29 -4.5507 0.0378
-5 1 30 2.1245 0.0371
-5 1 31 2.6135 -0.2879
-5 1 32 -1.9483 0.5285
-5 1 33 0.1897 0.2081
-5 1 34 0.8337 0.0403
-5 1 35 -0.8910 0.1813
-5 1 36 1.0961 -0.4579
-5 1 37 -0.4898 -0.1850
-5 1 38 -1.1083 -0.1533
-5 1 39 0.4541 -0.0107
-5 1 40 -0.4897 0.2751
-5 1 41 0.0384 -0.1763
-5 1 42 1.4547 0.3738
-5 1 43 0.7317 0.2970
-5 1 44 -1.1021 -0.2233
-5 1 45 -1.5603 0.0256
-5 1 46 1.0039 -0.4146
-5 1 47 2.0263 -0.2332
-5 1 48 -0.2269 0.1885
-5 1 49 -1.4682 0.2556
-5 1 50 -2.9048 0.2074
-5 1 51 -0.0324 -0.3882
-5 1 52 3.9380 0.0401
-5 2 1 -3.0630 0.0443
-5 2 2 -0.8456 0.0395
-5 2 3 -6.1549 -0.0216
-5 2 4 4.5049 -0.0971
-5 2 5 3.9234 0.0677
-5 2 6 0.8608 0.2610
-5 2 7 6.4182 0.0080
-5 2 8 -8.2809 -0.2176
-5 2 9 -14.3022 0.3015
-5 2 10 8.6714 -0.0389
-5 2 11 12.9921 -0.3678
-5 2 12 -3.4068 -0.0831
-5 2 13 -9.3172 -0.0951
-5 2 14 -0.3824 0.1990
-5 2 15 10.1320 0.1353
-5 2 16 -0.5699 0.1391
-5 2 17 -9.5211 0.1280
-5 2 18 5.2405 -0.2988
-5 2 19 3.4015 0.0579
-5 2 20 -8.9289 0.0483
-5 2 21 2.4376 -0.2916
-5 2 22 5.8941 -0.0118
-5 2 23 -2.7749 0.0276
-5 2 24 -1.3875 0.2100
-5 2 25 -0.1958 0.2246
-5 2 26 3.0397 -0.0451
-5 2 27 1.4517 -0.0111
-5 2 28 -5.7271 -0.2896
-5 2 29 -0.7365 -0.0952
-5 2 30 5.5984 0.1670
-5 2 31 -1.4570 -0.1806
-5 2 32 -5.7777 0.0743
-5 2 33 5.5397 0.1486
-5 2 34 4.7951 0.0696
-5 2 35 -6.8861 0.2155
-5 2 36 -2.0029 -0.1181
-5 2 37 4.5546 -0.1618
-5 2 38 1.3145 -0.2065
-5 2 39 -3.6569 -0.0859
-5 2 40 -2.2607 0.2788
-5 2 41 3.6003 -0.1271
-5 2 42 1.7073 0.0215
-5 2 43 -2.5846 0.3308
-5 2 44 -0.8299 -0.0511
-5 2 45 1.7535 -0.1032
-5 2 46 2.0068 -0.1313
-5 2 47 -0.3454 0.0079
-5 2 48 -2.9659 -0.0386
-5 2 49 -0.1280 -0.0685
-5 2 50 0.9800 0.2900
-5 2 51 -1.5785 -0.1283
-5 2 52 0.9301 -0.1656
-5 3 1 1.1269 0.2721
-5 3 2 6.7885 -0.0295
-5 3 3 -8.6050 -0.0958
-5 3 4 -5.5202 0.0001
-5 3 5 7.9630 0.0109
-5 3 6 4.4075 0.0336
-5 3 7 -2.8782 0.1048
-5 3 8 -3.2535 -0.0577
-5 3 9 1.1295 -0.0394
-5 3 10 1.2552 0.0396
-5 3 11 -6.8581 0.0215
-5 3 12 1.5654 -0.0176
-5 3 13 11.9892 -0.1181
-5 3 14 -3.7408 -0.0183
-5 3 15 -9.5336 0.0477
-5 3 16 2.7631 0.0893
-5 3 17 6.6155 0.0621
-5 3 18 2.0743 -0.1020
-5 3 19 -8.1698 -0.0660
-5 3 20 -6.2584 0.0404
-5 3 21 9.6729 0.0423
-5 3 22 3.6269 -0.0180
-5 3 23 -8.0353 -0.0301
-5 3 24 2.0147 0.0178
-5 3 25 4.7481 0.0044
-5 3 26 -2.9966 0.0397
-5 3 27 -2.0493 0.0837
-5 3 28 1.7388 -0.0759
-5 3 29 -0.4361 -0.1167
-5 3 30 -1.1002 0.0402
-5 3 31 1.4666 0.0018
-5 3 32 -1.1297 -0.0245
-5 3 33 1.1234 0.0700
-5 3 34 2.1985 0.0479
-5 3 35 -2.4172 -0.0193
-5 3 36 -0.4506 -0.0322
-5 3 37 -0.0165 0.0082
-5 3 38 0.1198 -0.0339
-5 3 39 1.1535 -0.0512
-5 3 40 -0.3429 0.0588
-5 3 41 -0.5562 0.0171
-5 3 42 -1.6653 0.0118
-5 3 43 -0.3989 0.0251
-5 3 44 2.4166 -0.0737
-5 3 45 1.8364 0.0320
-5 3 46 -0.1271 0.0868
-5 3 47 -1.3753 -0.0623
-5 3 48 -1.8463 -0.1989
-5 3 49 0.7779 0.0672
-5 3 50 2.0774 0.3517
-5 3 51 -2.7458 -0.1544
-5 4 1 14.9263 -0.0535
-5 4 2 4.9645 0.0879
-5 4 3 -11.6762 0.1522
-5 4 4 -5.0591 -0.0482
-5 4 5 5.8270 -0.1037
-5 4 6 -2.4316 0.0588
-5 4 7 -1.0019 0.0536
-5 4 8 10.7182 -0.0563
-5 4 9 -0.9797 -0.0987
-5 4 10 -14.1937 0.0008
-5 4 11 -2.1720 0.0971
-5 4 12 14.7244 -0.0116
-5 4 13 5.9054 0.0606
-5 4 14 -15.2707 0.0656
-5 4 15 -4.2549 -0.0917
-5 4 16 13.7791 0.0011
-5 4 17 0.9280 -0.0632
-5 4 18 -8.4535 -0.0384
-5 4 19 0.7459 0.0208
-5 4 20 3.2678 -0.0515
-5 4 21 -2.0264 0.0973
-5 4 22 -3.1763 0.0439
-5 4 23 2.3187 0.0327
-5 4 24 6.0621 0.0249
-5 4 25 -1.1338 -0.1331
-5 4 26 -6.8304 0.0180
-5 4 27 0.2533 0.0005
-5 4 28 5.8034 -0.0457
-5 4 29 -1.9084 0.0495
-5 4 30 -3.7166 -0.0295
-5 4 31 3.6326 0.0752
-5 4 32 -0.6179 0.0743
-5 4 33 -1.2848 -0.0359
-5 4 34 3.3576 -0.0193
-5 4 35 -0.9601 -0.1280
-5 4 36 -2.3857 -0.0217
-5 4 37 -0.2552 0.0509
-5 4 38 1.7382 -0.0231
-5 4 39 0.4367 0.0777
-5 4 40 -0.5873 0.0098
-5 4 41 0.9952 0.0361
-5 4 42 -2.4215 0.0741
-5 4 43 -1.6553 -0.1185
-5 4 44 2.5447 -0.0162
-5 4 45 1.4127 0.0256
-5 4 46 -0.4670 -0.1004
-5 4 47 0.7695 0.0353
-5 4 48 0.3610 0.0474
-5 4 49 -2.8422 -0.0758
-5 4 50 -0.0884 0.0187
-5 4 51 1.6322 0.1921
-5 5 1 -1.0050 -0.1110
-5 5 2 -3.9258 -0.0154
-5 5 3 7.4881 0.1107
-5 5 4 -0.4533 0.0233
-5 5 5 -10.0838 -0.0042
-5 5 6 -2.6605 0.0688
-5 5 7 8.7146 -0.0834
-5 5 8 5.0117 -0.0838
-5 5 9 -9.2211 0.0327
-5 5 10 -1.4259 -0.0187
-5 5 11 9.5696 -0.0110
-5 5 12 -3.6760 -0.0743
-5 5 13 -7.3213 0.1155
-5 5 14 5.3990 0.1880
-5 5 15 5.4625 -0.0838
-5 5 16 -5.1161 0.0202
-5 5 17 -5.4368 -0.0697
-5 5 18 5.4340 -0.1420
-5 5 19 7.2786 0.0211
-5 5 20 -5.7437 -0.0269
-5 5 21 -9.2372 0.0942
-5 5 22 4.7585 0.0219
-5 5 23 7.4778 0.0040
-5 5 24 -2.4359 0.1350
-5 5 25 -1.8045 -0.0893
-5 5 26 -0.4459 -0.0578
-5 5 27 -2.9074 -0.0433
-5 5 28 3.0461 -0.1062
-5 5 29 1.9626 0.0775
-5 5 30 -3.7604 0.0461
-5 5 31 1.1938 0.1124
-5 5 32 1.6358 0.0629
-5 5 33 -0.1299 -0.1184
-5 5 34 -0.4715 0.0461
-5 5 35 -1.7357 -0.0494
-5 5 36 2.2644 -0.0939
-5 5 37 0.3692 -0.0174
-5 5 38 -3.2208 -0.1248
-5 5 39 -0.1888 0.1409
-5 5 40 3.6687 0.1669
-5 5 41 2.1724 -0.0465
-5 5 42 -4.3635 0.0241
-5 5 43 -2.8724 -0.0276
-5 5 44 1.6457 0.0116
-5 5 45 2.4599 -0.0198
-5 5 46 1.1879 -0.0641
-5 5 47 -1.6014 0.0357
-5 5 48 0.1989 -0.1742
-5 5 49 0.0008 -0.0304
-5 5 50 -0.9772 0.2708
-5 6 1 -8.2878 0.0433
-5 6 2 9.8370 -0.0773
-5 6 3 12.1018 -0.0018
-5 6 4 -9.9814 0.0225
-5 6 5 -7.3154 -0.0218
-5 6 6 5.3642 0.0575
-5 6 7 -2.4865 0.0316
-5 6 8 -3.3074 -0.0471
-5 6 9 6.3375 -0.0258
-5 6 10 6.4305 -0.0337
-5 6 11 -5.4845 0.0282
-5 6 12 -10.2187 -0.0705
-5 6 13 6.4422 -0.0396
-5 6 14 11.2554 0.1551
-5 6 15 -9.5435 0.0436
-5 6 16 -9.4351 0.0325
-5 6 17 10.4980 -0.0173
-5 6 18 5.5986 -0.1319
-5 6 19 -6.2458 -0.0514
-5 6 20 -2.2707 0.0185
-5 6 21 0.2972 0.1050
-5 6 22 2.0276 -0.0268
-5 6 23 0.9488 -0.0689
-5 6 24 -2.8377 0.1244
-5 6 25 3.6210 0.0021
-5 6 26 1.7716 -0.0480
-5 6 27 -7.7371 -0.0020
-5 6 28 0.4381 -0.1131
-5 6 29 4.6243 -0.0335
-5 6 30 -1.4591 0.0782
-5 6 31 1.9003 0.1360
-5 6 32 0.1176 0.0438
-5 6 33 -3.8230 -0.1182
-5 6 34 0.5997 0.0543
-5 6 35 3.4423 0.0315
-5 6 36 1.2550 -0.1303
-5 6 37 -4.6353 -0.0173
-5 6 38 -2.0965 -0.0518
-5 6 39 3.8997 -0.0040
-5 6 40 1.3030 0.0825
-5 6 41 -0.9996 0.0059
-5 6 42 0.1731 0.0858
-5 6 43 -0.1772 0.0274
-5 6 44 -3.5645 -0.0457
-5 6 45 0.8639 -0.0151
-5 6 46 4.7869 -0.0124
-5 6 47 -3.2390 0.0546
-5 6 48 -1.3981 -0.1052
-5 6 49 4.3085 -0.0826
-5 7 1 6.9446 0.1128
-5 7 2 6.5575 0.0249
-5 7 3 -2.4738 -0.0273
-5 7 4 -2.1431 -0.0797
-5 7 5 4.9832 -0.0574
-5 7 6 -4.0802 0.0474
-5 7 7 -10.3023 0.0776
-5 7 8 6.8283 0.0073
-5 7 9 8.8693 -0.0464
-5 7 10 -5.8138 -0.0346
-5 7 11 -2.6651 0.0532
-5 7 12 4.4856 0.0116
-5 7 13 -1.1496 -0.0770
-5 7 14 -3.1410 -0.0049
-5 7 15 -0.4772 0.0501
-5 7 16 2.5245 0.0169
-5 7 17 3.4423 -0.0047
-5 7 18 -5.1993 0.0097
-5 7 19 -1.7390 -0.0298
-5 7 20 7.8636 -0.0035
-5 7 21 -2.8708 0.0469
-5 7 22 -5.2562 -0.0213
-5 7 23 4.0334 -0.0148
-5 7 24 0.4973 0.0052
-5 7 25 0.3952 -0.0187
-5 7 26 1.3962 -0.0022
-5 7 27 -5.4419 0.0115
-5 7 28 -0.8945 -0.0071
-5 7 29 4.7465 -0.0439
-5 7 30 0.6226 0.0075
-5 7 31 -0.9000 0.0745
-5 7 32 -2.3218 0.0317
-5 7 33 0.0747 -0.0237
-5 7 34 3.7854 -0.0035
-5 7 35 -0.7995 0.0108
-5 7 36 -2.9632 -0.0536
-5 7 37 0.9095 -0.0027
-5 7 38 2.4343 0.0484
-5 7 39 -2.4635 -0.0857
-5 7 40 -2.8631 -0.0507
-5 7 41 3.5384 0.0773
-5 7 42 3.9250 0.0419
-5 7 43 -0.7629 -0.0229
-5 7 44 -5.9601 -0.0098
-5 7 45 -1.8938 0.0381
-5 7 46 5.4375 0.0621
-5 7 47 0.2700 0.0835
-5 7 48 -2.1477 -0.1219
-5 8 1 2.1598 0.0561
-5 8 2 -4.6262 0.0371
-5 8 3 1.1333 0.0254
-5 8 4 6.2537 -0.0394
-5 8 5 0.4796 -0.0560
-5 8 6 -6.9271 -0.0349
-5 8 7 -3.3574 -0.0015
-5 8 8 4.4691 0.0413
-5 8 9 1.0190 0.0049
-5 8 10 -0.5557 -0.0085
-5 8 11 5.0125 0.0255
-5 8 12 -1.2394 0.0359
-5 8 13 -10.2315 0.0206
-5 8 14 2.4261 -0.0654
-5 8 15 10.2615 -0.0262
-5 8 16 -3.5013 -0.0130
-5 8 17 -5.9720 -0.0508
-5 8 18 0.0261 0.0866
-5 8 19 3.4131 0.0135
-5 8 20 4.8333 -0.0153
-5 8 21 -3.8540 0.0677
-5 8 22 -3.3872 -0.0134
-5 8 23 3.8145 0.0020
-5 8 24 -1.1710 -0.0630
-5 8 25 -1.1144 -0.0403
-5 8 26 2.2851 0.0292
-5 8 27 -2.4359 -0.0486
-5 8 28 -0.5221 0.0551
-5 8 29 2.9341 0.0230
-5 8 30 -1.1260 -0.0289
-5 8 31 -1.0772 0.0750
-5 8 32 1.7019 -0.0121
-5 8 33 0.2101 -0.0304
-5 8 34 -2.9206 -0.0349
-5 8 35 -0.2155 -0.0330
-5 8 36 4.4163 0.0723
-5 8 37 1.6768 0.0267
-5 8 38 -3.6977 0.0053
-5 8 39 -6.0986 -0.0762
-5 8 40 2.2699 -0.0085
-5 8 41 8.5246 0.1523
-5 8 42 -0.6308 -0.1771
-5 8 43 -4.2203 -0.1829
-5 8 44 -1.8903 0.2481
-5 8 45 -0.9284 0.1446
-5 8 46 2.0569 -0.1472
-5 8 47 1.3343 -0.0163
-5 9 1 -4.4786 0.0166
-5 9 2 0.0516 0.0236
-5 9 3 4.7909 0.0343
-5 9 4 0.5611 -0.0117
-5 9 5 -2.0474 -0.0119
-5 9 6 -0.3119 -0.0077
-5 9 7 -1.7553 -0.0376
-5 9 8 -0.5597 -0.0249
-5 9 9 3.1158 -0.0226
-5 9 10 1.3837 0.0317
-5 9 11 -1.8470 0.0469
-5 9 12 0.0653 -0.0135
-5 9 13 -1.1914 0.0628
-5 9 14 -1.6130 0.0115
-5 9 15 2.4680 -0.0673
-5 9 16 0.9350 -0.0407
-5 9 17 -0.0985 -0.0413
-5 9 18 -3.1438 0.0696
-5 9 19 -2.4469 -0.0318
-5 9 20 7.0204 -0.0294
-5 9 21 1.9823 0.1392
-5 9 22 -4.5699 -0.0016
-5 9 23 1.2067 -0.0137
-5 9 24 -0.8434 -0.0172
-5 9 25 -3.3450 -0.0602
-5 9 26 2.0229 -0.0287
-5 9 27 1.8714 -0.0705
-5 9 28 -1.0563 0.0942
-5 9 29 -0.1488 0.0723
-5 9 30 1.5330 -0.0518
-5 9 31 0.8592 0.0829
-5 9 32 -1.8699 -0.0478
-5 9 33 -2.4534 -0.0710
-5 9 34 -0.3570 0.0564
-5 9 35 4.6575 -0.0681
-5 9 36 2.0162 0.0121
-5 9 37 -5.9140 0.0408
-5 9 38 -0.1592 -0.0113
-5 9 39 2.1589 0.0655
-5 9 40 -0.9281 0.0427
-5 9 41 2.3778 0.0080
-5 9 42 -0.1624 -0.1855
-5 9 43 -0.6111 -0.1189
-5 9 44 0.5235 0.1764
-5 9 45 -2.1838 0.0379
-5 10 1 -3.1652 -0.0026
-5 10 2 -0.7390 -0.0106
-5 10 3 2.2522 0.0054
-5 10 4 0.2146 -0.0019
-5 10 5 -1.6569 0.0356
-5 10 6 1.4669 0.0153
-5 10 7 1.1613 -0.0144
-5 10 8 -1.2025 0.0049
-5 10 9 -0.7987 -0.0547
-5 10 10 -0.5906 -0.0499
-5 10 11 1.6253 0.0509
-5 10 12 4.2169 0.0251
-5 10 13 -3.7003 0.0086
-5 10 14 -7.4826 0.0016
-5 10 15 4.6499 -0.0047
-5 10 16 6.4784 0.0255
-5 10 17 -2.6195 -0.0328
-5 10 18 -5.4000 -0.0156
-5 10 19 -1.6942 -0.0329
-5 10 20 5.6256 -0.0098
-5 10 21 3.7203 0.0841
-5 10 22 -1.6610 0.0112
-5 10 23 0.3650 0.0161
-5 10 24 -3.1614 -0.0151
-5 10 25 -4.6724 -0.0663
-5 10 26 3.4078 0.0083
-5 10 27 2.7115 -0.0272
-5 10 28 -2.6043 -0.0010
-5 10 29 0.3693 0.0581
-5 10 30 3.6162 -0.0046
-5 10 31 0.1986 0.0405
-5 10 32 -3.9899 0.0055
-5 10 33 -0.7962 -0.0723
-5 10 34 1.9866 0.0250
-5 10 35 1.3774 -0.0267
-5 10 36 -0.9552 -0.0354
-5 10 37 -3.5071 -0.0129
-5 10 38 3.8711 0.0048
-5 10 39 1.6856 0.2151
-5 10 40 -6.2767 0.0046
-5 10 41 2.6288 -0.2158
-5 10 42 4.6798 0.0552
-5 10 43 -0.8818 0.0670
-5 10 44 -2.0078 -0.1789
-5 11 1 -1.5176 -0.0169
-5 11 2 -3.0979 -0.0231
-5 11 3 -0.0708 0.0036
-5 11 4 1.4713 -0.0472
-5 11 5 -1.3451 0.0227
-5 11 6 2.0727 0.0400
-5 11 7 3.0629 0.0169
-5 11 8 -3.6704 0.0499
-5 11 9 -2.1601 -0.0278
-5 11 10 3.7320 -0.0668
-5 11 11 1.2300 0.0152
-5 11 12 -2.6734 0.0105
-5 11 13 -0.4708 -0.0359
-5 11 14 1.4615 -0.0101
-5 11 15 -0.7337 0.0247
-5 11 16 -2.9657 0.0222
-5 11 17 1.6095 0.0082
-5 11 18 4.4036 0.0061
-5 11 19 -4.7077 -0.0070
-5 11 20 -3.5650 0.0055
-5 11 21 7.2393 -0.0333
-5 11 22 2.7868 -0.0099
-5 11 23 -2.3634 0.0551
-5 11 24 -0.9777 -0.0354
-5 11 25 -3.4846 0.0003
-5 11 26 -1.3824 0.0396
-5 11 27 1.7703 -0.0631
-5 11 28 1.1674 -0.0347
-5 11 29 0.8305 0.0901
-5 11 30 0.1036 0.0197
-5 11 31 1.1495 -0.0762
-5 11 32 -0.9966 0.0715
-5 11 33 -2.0812 -0.0064
-5 11 34 1.3856 -0.0787
-5 11 35 1.4746 0.0463
-5 11 36 -0.2149 -0.0290
-5 11 37 -2.9634 -0.0392
-5 11 38 -0.3930 0.0077
-5 11 39 1.4964 0.0918
-5 11 40 -0.4426 0.0915
-5 11 41 3.4715 -0.0772
-5 11 42 -0.2628 -0.0127
-5 12 1 5.5348 0.0152
-5 12 2 -5.2853 -0.0386
-5 12 3 -6.4245 0.0019
-5 12 4 2.2273 -0.0413
-5 12 5 2.3578 -0.0203
-5 12 6 1.4158 0.0239
-5 12 7 1.5059 0.0150
-5 12 8 -2.2522 0.0261
-5 12 9 -0.1151 0.0306
-5 12 10 0.3613 0.0496
-5 12 11 -2.2160 -0.0231
-5 12 12 1.9058 -0.0761
-5 12 13 4.7974 -0.0156
-5 12 14 -2.4702 -0.0111
-5 12 15 -6.8648 -0.0028
-5 12 16 0.7208 -0.0006
-5 12 17 4.6589 0.0136
-5 12 18 1.6830 0.0607
-5 12 19 -3.4947 0.0210
-5 12 20 -3.6083 -0.0031
-5 12 21 5.3761 -0.0681
-5 12 22 2.9182 -0.0044
-5 12 23 -2.5844 0.0470
-5 12 24 1.1845 -0.0794
-5 12 25 -2.1101 0.0658
-5 12 26 -2.7558 0.0116
-5 12 27 1.3083 -0.0870
-5 12 28 0.8018 0.0931
-5 12 29 0.6167 0.0303
-5 12 30 -1.4425 -0.0495
-5 12 31 0.8962 -0.0716
-5 12 32 2.3229 0.0551
-5 12 33 -2.5373 0.0950
-5 12 34 0.0082 -0.0727
-5 12 35 3.0145 -0.0678
-5 12 36 -0.2692 -0.0644
-5 12 37 -3.9798 0.1441
-5 12 38 -1.5160 0.0751
-5 12 39 2.8524 -0.2398
-5 13 1 1.3797 -0.0109
-5 13 2 -3.7127 -0.0299
-5 13 3 -3.1608 0.0229
-5 13 4 2.6567 0.0063
-5 13 5 0.3384 -0.0395
-5 13 6 -2.5555 -0.0264
-5 13 7 3.6663 -0.0089
-5 13 8 3.7376 0.0157
-5 13 9 -3.6512 0.0562
-5 13 10 -5.9068 0.0759
-5 13 11 3.4694 -0.0333
-5 13 12 6.2729 -0.0751
-5 13 13 -2.7261 0.0247
-5 13 14 -2.9961 0.0056
-5 13 15 0.6712 -0.0132
-5 13 16 -0.1340 -0.0544
-5 13 17 -2.6488 -0.0458
-5 13 18 1.5796 0.1302
-5 13 19 4.7742 0.0500
-5 13 20 -4.1489 -0.0582
-5 13 21 -1.4485 -0.0431
-5 13 22 4.1378 0.0043
-5 13 23 -1.5932 0.0494
-5 13 24 0.2924 -0.0777
-5 13 25 1.2729 0.0480
-5 13 26 -1.0796 0.0095
-5 13 27 -1.2737 -0.0884
-5 13 28 -1.3030 0.1319
-5 13 29 2.6603 0.0001
-5 13 30 -0.5866 -0.0169
-5 13 31 -2.9820 -0.0417
-5 13 32 2.6116 -0.1269
-5 13 33 0.4744 0.1535
-5 13 34 -0.5920 0.0993
-5 13 35 2.3093 -0.1371
-5 13 36 0.1023 -0.1342
-5 13 37 -2.5310 0.1321
-5 14 1 -2.9189 -0.0907
-5 14 2 4.6453 -0.0142
-5 14 3 -0.2058 0.0258
-5 14 4 -3.0531 0.0471
-5 14 5 -0.5055 0.0027
-5 14 6 0.0401 -0.0628
-5 14 7 3.2867 -0.0033
-5 14 8 1.7197 0.0313
-5 14 9 -2.7696 -0.0029
-5 14 10 -2.4058 0.0041
-5 14 11 1.9873 -0.0045
-5 14 12 1.7002 0.0058
-5 14 13 -1.6234 0.0351
-5 14 14 1.4880 -0.0385
-5 14 15 -0.4380 -0.0096
-5 14 16 -2.2135 0.0394
-5 14 17 -0.7864 -0.0589
-5 14 18 -0.5193 0.0179
-5 14 19 5.0638 0.0524
-5 14 20 0.4460 -0.0110
-5 14 21 -4.7344 -0.0546
-5 14 22 0.0808 -0.0405
-5 14 23 0.3368 0.1286
-5 14 24 2.5185 -0.0580
-5 14 25 1.2190 -0.1183
-5 14 26 -3.1268 0.1046
-5 14 27 0.5750 0.0819
-5 14 28 2.2243 0.0299
-5 14 29 -0.0881 -0.1518
-5 14 30 -3.4591 0.0100
-5 14 31 -2.2680 0.1529
-5 14 32 3.6261 -0.1818
-5 14 33 1.0572 -0.0448
-5 15 1 -1.5559 -0.1089
-5 15 2 2.5906 -0.0013
-5 15 3 -2.6702 0.0387
-5 15 4 -1.2069 0.0006
-5 15 5 4.2731 0.0112
-5 15 6 -1.3652 0.0122
-5 15 7 -3.5888 0.0318
-5 15 8 2.3585 -0.0261
-5 15 9 3.9044 -0.0275
-5 15 10 -1.9852 0.0297
-5 15 11 -2.4684 -0.0381
-5 15 12 1.9210 -0.0382
-5 15 13 -1.3237 0.0235
-5 15 14 -0.0153 0.0060
-5 15 15 2.6224 0.0440
-5 15 16 -1.5639 0.0492
-5 15 17 -3.5855 -0.0749
-5 15 18 -0.2654 -0.0018
-5 15 19 7.4004 0.0721
-5 15 20 1.6476 -0.0020
-5 15 21 -8.2392 -0.0563
-5 15 22 -1.7863 -0.1219
-5 15 23 3.7842 0.0823
-5 15 24 2.5482 0.0793
-5 15 25 -1.7141 -0.1389
-5 15 26 -2.7531 0.0468
-5 15 27 4.1496 0.1708
-5 15 28 2.7156 -0.0003
-5 15 29 -4.0880 -0.2267
-5 15 30 -1.6629 0.0281
-5 16 1 -0.9695 0.0475
-5 16 2 -0.7283 -0.0542
-5 16 3 -0.3787 -0.0538
-5 16 4 1.6923 -0.0191
-5 16 5 0.5213 0.0213
-5 16 6 -3.5081 0.0704
-5 16 7 -0.3789 0.0828
-5 16 8 3.5322 -0.0145
-5 16 9 0.8126 -0.0728
-5 16 10 -1.2696 -0.0339
-5 16 11 0.2004 -0.0212
-5 16 12 0.3813 0.0422
-5 16 13 -2.2184 0.0030
-5 16 14 1.0617 -0.0673
-5 16 15 1.2753 0.0013
-5 16 16 -4.1628 0.0103
-5 16 17 0.7356 0.0696
-5 16 18 4.0067 0.1626
-5 16 19 0.3937 -0.0882
-5 16 20 -0.8730 -0.1742
-5 16 21 -1.1452 0.1156
-5 16 22 -0.6885 -0.0379
-5 16 23 -1.2413 -0.0968
-5 16 24 -0.2969 0.1611
-5 16 25 1.7161 -0.0604
-5 17 1 1.4942 0.1114
-5 17 2 2.0103 -0.0059
-5 17 3 -2.0180 -0.1147
-5 17 4 -1.2196 -0.0395
-5 17 5 1.2916 0.0219
-5 17 6 0.5799 0.1139
-5 17 7 -1.4747 0.1004
-5 17 8 -0.8606 -0.0073
-5 17 9 1.7735 -0.1325
-5 17 10 1.7250 -0.0903
-5 17 11 -0.9193 0.1228
-5 17 12 0.3365 0.1096
-5 17 13 0.3744 -0.1553
-5 17 14 -2.4768 -0.0980
-5 17 15 -1.1245 0.0988
-5 17 16 0.6601 -0.0708
-5 17 17 1.4747 0.0381
-5 17 18 0.5729 0.2920
-5 17 19 -0.6568 -0.1508
-5 18 1 3.6205 0.0784
-5 18 2 2.3123 0.1464
-5 18 3 -4.7582 -0.1377
-5 18 4 -0.0412 -0.0730
-5 18 5 4.2783 0.0097
-5 18 6 -0.0638 0.1061
-5 18 7 -4.5298 0.0742
-5 18 8 -1.0963 0.0376
-5 18 9 3.9080 -0.0306
-5 18 10 1.8245 -0.1732
-4 0 2 -49.3961 0.0440
-4 0 4 35.7220 -0.5217
-4 0 6 -13.7114 0.9545
-4 0 8 10.5754 -0.0875
-4 0 10 -17.0424 -0.1142
-4 0 12 15.8648 -0.7377
-4 0 14 -5.9821 0.0892
-4 0 16 -1.0179 1.0286
-4 0 18 -0.6548 -0.3245
-4 0 20 6.0869 -0.4281
-4 0 22 -6.1470 -0.2776
-4 0 24 -0.6588 0.4191
-4 0 26 3.7891 0.6649
-4 0 28 0.2725 -0.6979
-4 0 30 -3.7051 -0.3746
-4 0 32 4.2043 0.2555
-4 0 34 -3.5563 0.4951
-4 0 36 1.7438 0.1382
-4 0 38 0.5521 -0.8709
-4 0 40 -1.8640 0.0432
-4 0 42 0.1831 0.5365
-4 0 44 2.5225 0.1947
-4 0 46 -2.5739 -0.2277
-4 0 48 2.2275 -0.5875
-4 0 50 -1.7591 0.3701
-4 0 52 -1.2821 0.3491
-4 1 1 -1.0523 -0.0677
-4 1 2 -17.0249 0.0143
-4 1 3 6.0881 0.1908
-4 1 4 6.1696 -0.2370
-4 1 5 -13.8424 -0.4347
-4 1 6 7.5474 0.4689
-4 1 7 15.6706 0.4086
-4 1 8 -2.9756 0.1710
-4 1 9 -10.3896 -0.1019
-4 1 10 -8.5535 -0.2549
-4 1 11 5.2261 0.2006
-4 1 12 11.2741 -0.4739
-4 1 13 -5.4348 -0.1971
-4 1 14 -4.8105 0.1270
-4 1 15 5.6460 -0.3064
-4 1 16 -0.2758 0.5927
-4 1 17 -1.7631 0.4414
-4 1 18 -1.7711 -0.0832
-4 1 19 -0.7894 -0.0908
-4 1 20 7.2238 -0.4003
-4 1 21 -1.7435 0.0363
-4 1 22 -7.4733 -0.1821
-4 1 23 5.5913 -0.1485
-4 1 24 0.1730 0.3619
-4 1 25 -6.4250 -0.1337
-4 1 26 4.8232 0.3746
-4 1 27 4.6088 0.4193
-4 1 28 -3.0509 -0.3941
-4 1 29 -2.4478 -0.1853
-4 1 30 1.0137 -0.3524
-4 1 31 1.4308 -0.0999
-4 1 32 -0.5747 0.1971
-4 1 33 -3.3615 0.0092
-4 1 34 0.6557 0.4173
-4 1 35 6.4088 -0.0399
-4 1 36 -2.7611 -0.0120
-4 1 37 -6.1608 0.3681
-4 1 38 5.7898 -0.4885
-4 1 39 4.8651 -0.3262
-4 1 40 -6.6272 -0.0706
-4 1 41 -5.4517 -0.0739
-4 1 42 4.2436 0.4018
-4 1 43 4.6548 0.1368
-4 1 44 -1.7568 0.1950
-4 1 45 -2.2903 -0.0386
-4 1 46 1.2103 -0.2336
-4 1 47 1.0006 0.1838
-4 1 48 0.5152 -0.4118
-4 1 49 0.1324 -0.2500
-4 1 50 -2.1993 0.3429
-4 1 51 -1.1973 0.1922
-4 1 52 0.0116 0.0848
-4 1 53 1.0678 -0.1766
-4 2 1 14.7779 -0.0136
-4 2 2 5.6635 -0.0701
-4 2 3 -11.7954 0.1451
-4 2 4 -13.2310 0.1860
-4 2 5 1.6639 -0.3710
-4 2 6 20.7376 -0.2018
-4 2 7 2.8120 0.2870
-4 2 8 -16.3780 0.4153
-4 2 9 0.0478 0.0439
-4 2 10 9.1319 -0.3050
-4 2 11 -0.7369 0.1498
-4 2 12 -7.6328 -0.1401
-4 2 13 -6.0107 -0.2240
-4 2 14 11.2107 0.1540
-4 2 15 10.0077 -0.2468
-4 2 16 -13.5532 0.0045
-4 2 17 -5.0926 0.3225
-4 2 18 10.3204 0.2036
-4 2 19 0.6010 0.0596
-4 2 20 -3.1686 -0.2936
-4 2 21 -2.4378 -0.0654
-4 2 22 -0.4677 -0.0614
-4 2 23 5.4775 -0.1610
-4 2 24 -3.4759 0.2545
-4 2 25 -4.8110 -0.0274
-4 2 26 7.3744 -0.0405
-4 2 27 1.4585 0.2903
-4 2 28 -6.0202 0.0167
-4 2 29 2.2381 -0.0530
-4 2 30 3.8819 -0.2109
-4 2 31 -5.1284 -0.1896
-4 2 32 -1.7749 0.0481
-4 2 33 3.9144 -0.0088
-4 2 34 -0.8420 0.2206
-4 2 35 0.2773 0.0474
-4 2 36 -0.0376 -0.0674
-4 2 37 -0.5241 0.2771
-4 2 38 3.1303 -0.1017
-4 2 39 -1.5696 -0.2444
-4 2 40 -2.9568 -0.1164
-4 2 41 1.4716 -0.1322
-4 2 42 0.8061 0.2063
-4 2 43 -2.0969 0.1331
-4 2 44 -1.5375 0.1083
-4 2 45 2.9578 0.0292
-4 2 46 3.2291 -0.2125
-4 2 47 -1.8804 0.1264
-4 2 48 -0.8593 -0.0195
-4 2 49 1.8426 -0.2414
-4 2 50 -2.3129 -0.0032
-4 2 51 -2.0987 0.1995
-4 2 52 1.0232 0.1441
-4 3 1 1.7141 0.0109
-4 3 2 7.5961 -0.0853
-4 3 3 -2.7610 0.0578
-4 3 4 -3.8366 0.1749
-4 3 5 2.1115 -0.0853
-4 3 6 2.4588 -0.2133
-4 3 7 -7.9009 0.0193
-4 3 8 -0.8481 0.2226
-4 3 9 17.9103 0.0873
-4 3 10 1.1223 -0.1550
-4 3 11 -21.4646 0.0269
-4 3 12 -3.3344 0.0360
-4 3 13 13.9691 -0.0803
-4 3 14 7.0443 0.0381
-4 3 15 -7.2611 -0.0094
-4 3 16 -10.3514 -0.0757
-4 3 17 9.0954 -0.0014
-4 3 18 9.3280 0.0927
-4 3 19 -11.2779 0.0412
-4 3 20 -3.1621 -0.0382
-4 3 21 8.8740 -0.0031
-4 3 22 -2.0187 -0.0596
-4 3 23 -5.6388 -0.0511
-4 3 24 0.8614 0.1023
-4 3 25 3.7623 0.0328
-4 3 26 2.0091 -0.0956
-4 3 27 -2.5308 0.0145
-4 3 28 -1.8871 0.0983
-4 3 29 2.3921 0.0257
-4 3 30 1.2640 -0.0646
-4 3 31 -4.1807 -0.0563
-4 3 32 0.4456 -0.0183
-4 3 33 3.6995 -0.0164
-4 3 34 -4.3355 0.0544
-4 3 35 0.7702 0.0693
-4 3 36 5.0685 -0.0292
-4 3 37 -2.4194 -0.0475
-4 3 38 -2.6490 0.0072
-4 3 39 0.2600 0.0473
-4 3 40 2.9731 -0.0088
-4 3 41 1.1248 -0.0824
-4 3 42 -3.9504 -0.0127
-4 3 43 -2.0162 0.0314
-4 3 44 1.3578 0.0919
-4 3 45 1.5465 0.0813
-4 3 46 0.4770 -0.1249
-4 3 47 -0.1837 -0.1214
-4 3 48 1.9666 0.0978
-4 3 49 1.9415 0.1182
-4 3 50 -3.9596 -0.1956
-4 3 51 -3.3277 -0.0753
-4 3 52 2.0428 0.3081
-4 4 1 2.4379 -0.0622
-4 4 2 3.9361 -0.0326
-4 4 3 0.6515 0.0679
-4 4 4 6.2124 0.0144
-4 4 5 -1.8420 0.0332
-4 4 6 -13.1466 0.0129
-4 4 7 -0.4348 -0.0357
-4 4 8 14.1818 0.0438
-4 4 9 5.4868 -0.0390
-4 4 10 -13.4752 -0.0669
-4 4 11 -7.5346 -0.0102
-4 4 12 14.5701 -0.0099
-4 4 13 1.8275 0.0857
-4 4 14 -14.4305 0.0095
-4 4 15 4.1034 0.0476
-4 4 16 10.8559 0.0621
-4 4 17 -3.6652 -0.0884
-4 4 18 -7.7601 -0.0327
-4 4 19 1.3806 -0.1021
-4 4 20 8.3083 0.0095
-4 4 21 0.0363 0.0952
-4 4 22 -9.2967 -0.0606
-4 4 23 -1.1079 0.0645
-4 4 24 6.8139 0.0204
-4 4 25 0.1878 -0.0010
-4 4 26 -2.7937 0.0680
-4 4 27 2.5931 -0.1028
-4 4 28 0.0474 -0.0475
-4 4 29 -3.7012 -0.0406
-4 4 30 2.3083 -0.0214
-4 4 31 0.8071 0.1653
-4 4 32 -2.9538 0.0148
-4 4 33 1.3896 -0.0285
-4 4 34 0.1954 0.0442
-4 4 35 0.9315 -0.0313
-4 4 36 1.4274 -0.0403
-4 4 37 -1.9914 -0.1085
-4 4 38 -0.1193 0.0025
-4 4 39 -0.7646 0.0580
-4 4 40 -0.2181 -0.0362
-4 4 41 2.6919 0.1095
-4 4 42 0.6822 0.0299
-4 4 43 -2.0721 -0.0426
-4 4 44 -2.5356 0.0732
-4 4 45 -0.9259 -0.0872
-4 4 46 1.5579 -0.0876
-4 4 47 3.2243 0.0716
-4 4 48 1.6753 0.0923
-4 4 49 -0.6160 -0.0657
-4 4 50 -2.4876 -0.2958
-4 4 51 -2.3221 0.1341
-4 5 1 -6.5830 -0.0611
-4 5 2 -7.4572 -0.0574
-4 5 3 6.6039 0.0272
-4 5 4 10.4233 0.0549
-4 5 5 -4.8882 0.0509
-4 5 6 -8.1995 -0.0221
-4 5 7 7.3592 -0.0241
-4 5 8 -1.0232 0.1420
-4 5 9 -9.7139 -0.0708
-4 5 10 7.9859 -0.1343
-4 5 11 9.5143 0.0226
-4 5 12 -7.3428 -0.0738
-4 5 13 -11.6708 0.0385
-4 5 14 4.0563 0.0346
-4 5 15 15.1461 0.0768
-4 5 16 -3.2576 0.1169
-4 5 17 -15.7169 -0.0755
-4 5 18 3.8246 0.0444
-4 5 19 13.2006 -0.1108
-4 5 20 -3.6456 -0.1696
-4 5 21 -7.6034 0.0949
-4 5 22 2.8495 -0.0049
-4 5 23 1.9125 0.0643
-4 5 24 -1.9807 0.0831
-4 5 25 -1.5056 -0.0041
-4 5 26 1.6559 0.0347
-4 5 27 5.7406 -0.1188
-4 5 28 -1.9744 -0.0259
-4 5 29 -7.9682 -0.0010
-4 5 30 2.5301 -0.1111
-4 5 31 4.1815 0.0900
-4 5 32 -2.0389 0.0500
-4 5 33 0.2533 0.0828
-4 5 34 -0.7671 0.1544
-4 5 35 -0.1990 -0.1253
-4 5 36 3.0609 -0.1049
-4 5 37 0.1522 -0.0451
-4 5 38 -2.4537 -0.0387
-4 5 39 -2.3286 0.0226
-4 5 40 1.0021 -0.0836
-4 5 41 2.8104 0.0972
-4 5 42 0.7563 0.1453
-4 5 43 -1.1391 -0.0155
-4 5 44 -1.7388 0.0018
-4 5 45 -1.3188 -0.0990
-4 5 46 -0.2055 0.0796
-4 5 47 2.9157 0.0445
-4 5 48 1.2992 -0.2619
-4 5 49 -1.4505 0.0975
-4 5 50 0.8089 0.1688
-4 5 51 -0.6294 -0.1797
-4 6 1 -12.5338 -0.0359
-4 6 2 4.5714 -0.0309
-4 6 3 5.6193 -0.0033
-4 6 4 -1.8018 0.0370
-4 6 5 3.1813 0.0343
-4 6 6 3.3900 -0.0557
-4 6 7 -3.3840 -0.0712
-4 6 8 -10.4307 0.1619
-4 6 9 2.0539 0.0631
-4 6 10 14.8183 -0.1118
-4 6 11 -6.1611 -0.0075
-4 6 12 -12.2290 -0.0880
-4 6 13 10.0302 -0.0414
-4 6 14 6.7395 0.0443
-4 6 15 -9.0536 0.0750
-4 6 16 -2.6937 0.0712
-4 6 17 4.7430 -0.0582
-4 6 18 1.2906 0.0635
-4 6 19 -1.6853 -0.0040
-4 6 20 -2.8476 -0.1307
-4 6 21 3.9660 0.0155
-4 6 22 4.4637 -0.0351
-4 6 23 -8.1582 0.0159
-4 6 24 -2.6636 0.1171
-4 6 25 6.8248 0.0252
-4 6 26 0.2457 -0.0296
-4 6 27 0.8306 -0.0886
-4 6 28 -0.3494 0.0182
-4 6 29 -7.0956 0.0506
-4 6 30 1.5394 -0.1376
-4 6 31 6.2833 -0.0272
-4 6 32 -1.8461 0.1058
-4 6 33 -3.6338 0.0667
-4 6 34 0.2900 0.0568
-4 6 35 4.0528 -0.0089
-4 6 36 1.1032 0.0143
-4 6 37 -3.7639 -0.0611
-4 6 38 -0.0014 -0.1299
-4 6 39 2.2681 0.0386
-4 6 40 -1.9824 -0.0368
-4 6 41 -2.6839 -0.0418
-4 6 42 3.1295 0.1082
-4 6 43 2.8519 0.0446
-4 6 44 -1.8043 0.0871
-4 6 45 -1.4604 -0.0380
-4 6 46 -1.6142 -0.1535
-4 6 47 0.9821 0.0482
-4 6 48 1.8165 0.1410
-4 6 49 -1.4468 0.0805
-4 6 50 1.3309 -0.2577
-4 7 1 2.8236 0.0030
-4 7 2 3.2403 0.0661
-4 7 3 -6.0882 0.0003
-4 7 4 0.7852 -0.0610
-4 7 5 9.7447 0.0383
-4 7 6 -2.6155 0.0038
-4 7 7 -4.3606 -0.1207
-4 7 8 1.7744 0.0303
-4 7 9 -2.2299 0.1250
-4 7 10 -2.3488 -0.0085
-4 7 11 1.1415 -0.0467
-4 7 12 5.9847 -0.0171
-4 7 13 3.7058 0.0140
-4 7 14 -9.9674 -0.0187
-4 7 15 -5.6996 -0.0155
-4 7 16 12.7784 0.0196
-4 7 17 2.8377 -0.0028
-4 7 18 -12.5848 0.0134
-4 7 19 0.7536 0.0105
-4 7 20 6.6642 0.0016
-4 7 21 0.2689 -0.0155
-4 7 22 -0.2102 0.0075
-4 7 23 -4.5516 0.0207
-4 7 24 0.3921 -0.0309
-4 7 25 5.9792 0.0200
-4 7 26 -3.4173 0.0188
-4 7 27 -1.6664 -0.0415
-4 7 28 3.5266 -0.0071
-4 7 29 -2.8263 -0.0147
-4 7 30 -1.3129 -0.0306
-4 7 31 1.5516 0.0481
-4 7 32 -1.0993 0.0547
-4 7 33 1.4284 -0.0664
-4 7 34 2.3506 -0.0347
-4 7 35 -2.0858 0.1052
-4 7 36 -3.6865 0.0579
-4 7 37 2.8988 -0.0422
-4 7 38 6.0010 -0.0687
-4 7 39 -2.3970 -0.0197
-4 7 40 -7.2199 0.0194
-4 7 41 -1.2266 -0.0253
-4 7 42 6.6881 -0.0132
-4 7 43 2.4516 -0.0319
-4 7 44 -3.7385 0.0407
-4 7 45 0.4991 0.0910
-4 7 46 -0.4817 -0.0545
-4 7 47 -1.8028 0.0277
-4 7 48 1.0967 0.0942
-4 7 49 -0.0153 -0.0695
-4 8 1 0.4336 0.0108
-4 8 2 -5.4508 0.0591
-4 8 3 -0.6050 0.0456
-4 8 4 4.2736 0.0133
-4 8 5 1.8061 0.0139
-4 8 6 -1.6270 -0.0543
-4 8 7 2.9375 -0.0635
-4 8 8 -1.5052 0.0094
-4 8 9 -9.0804 0.0013
-4 8 10 3.2714 -0.0057
-4 8 11 9.4805 0.0146
-4 8 12 -3.2236 0.0614
-4 8 13 -5.1707 0.0261
-4 8 14 2.6604 -0.0612
-4 8 15 0.7558 0.0299
-4 8 16 -0.5575 -0.0070
-4 8 17 0.4500 -0.0584
-4 8 18 -1.3832 -0.0132
-4 8 19 0.6739 -0.0294
-4 8 20 -2.1194 0.0625
-4 8 21 -0.8434 0.0221
-4 8 22 6.6526 0.0312
-4 8 23 -1.5381 0.0547
-4 8 24 -4.4905 -0.0935
-4 8 25 4.3662 0.0023
-4 8 26 -0.5054 0.0264
-4 8 27 -3.2713 -0.0475
-4 8 28 2.9195 -0.0199
-4 8 29 -0.2664 -0.0563
-4 8 30 -3.4427 0.0592
-4 8 31 0.5726 0.1033
-4 8 32 3.5527 -0.0097
-4 8 33 1.6288 -0.0286
-4 8 34 -3.6974 -0.0674
-4 8 35 -3.7090 -0.0156
-4 8 36 2.6148 0.0238
-4 8 37 6.1036 0.0298
-4 8 38 -1.1930 0.0729
-4 8 39 -5.5579 -0.0360
-4 8 40 1.4057 -0.0210
-4 8 41 0.1000 0.0241
-4 8 42 -0.9369 -0.0202
-4 8 43 3.0732 -0.0838
-4 8 44 -0.0524 -0.1276
-4 8 45 -0.3565 0.1720
-4 8 46 -0.1620 0.1766
-4 8 47 -1.2557 -0.2151
-4 8 48 -0.6452 -0.0506
-4 9 1 -3.2951 0.0080
-4 9 2 -0.6840 0.0187
-4 9 3 1.9428 -0.0010
-4 9 4 -0.9456 0.0359
-4 9 5 1.5656 0.0644
-4 9 6 1.7866 -0.0242
-4 9 7 -2.9695 -0.0454
-4 9 8 -1.2347 -0.0028
-4 9 9 2.0746 -0.0434
-4 9 10 0.6948 -0.0161
-4 9 11 -2.5295 0.0025
-4 9 12 -1.0650 0.0378
-4 9 13 5.4134 0.0439
-4 9 14 2.6635 -0.0459
-4 9 15 -8.6793 0.0717
-4 9 16 -2.7664 0.0273
-4 9 17 9.7046 -0.0868
-4 9 18 0.9531 -0.0357
-4 9 19 -7.0248 -0.0618
-4 9 20 -1.9896 0.0614
-4 9 21 1.5498 0.0359
-4 9 22 3.5207 -0.0109
-4 9 23 1.7123 0.0853
-4 9 24 -0.6730 -0.0202
-4 9 25 0.0478 -0.0051
-4 9 26 -2.2140 -0.0154
-4 9 27 -1.3857 -0.0902
-4 9 28 2.2636 -0.0050
-4 9 29 -0.9553 -0.0007
-4 9 30 -2.1237 0.0499
-4 9 31 2.6520 0.0545
-4 9 32 2.4366 -0.0179
-4 9 33 -2.1232 0.0608
-4 9 34 -2.1489 -0.0535
-4 9 35 1.5884 -0.0988
-4 9 36 0.7172 0.0456
-4 9 37 -0.8020 -0.0455
-4 9 38 -1.1500 -0.0043
-4 9 39 1.3681 0.0934
-4 9 40 5.1913 0.0837
-4 9 41 -6.3031 0.0404
-4 9 42 -7.2723 -0.0903
-4 9 43 9.5381 -0.1049
-4 9 44 5.2523 -0.1277
-4 9 45 -5.2446 0.0829
-4 9 46 -2.5921 0.2247
-4 10 1 0.1788 -0.0134
-4 10 2 -1.4367 -0.0205
-4 10 3 -0.2316 -0.0554
-4 10 4 -0.4456 -0.0157
-4 10 5 1.3552 0.0808
-4 10 6 0.2242 0.0354
-4 10 7 -2.7410 -0.0212
-4 10 8 2.8177 -0.0146
-4 10 9 1.1112 -0.0112
-4 10 10 -5.0586 0.0235
-4 10 11 1.9429 -0.0358
-4 10 12 4.9480 -0.0523
-4 10 13 -2.8170 0.0401
-4 10 14 -2.6794 -0.0018
-4 10 15 2.1353 0.0426
-4 10 16 0.3647 0.0417
-4 10 17 -1.2698 -0.0452
-4 10 18 0.0350 -0.0196
-4 10 19 1.8350 -0.0364
-4 10 20 -0.6340 0.0098
-4 10 21 -5.8453 0.0136
-4 10 22 0.6535 0.0209
-4 10 23 8.2505 0.0301
-4 10 24 1.4669 -0.0519
-4 10 25 -4.1147 0.0409
-4 10 26 -1.8064 0.0511
-4 10 27 -0.0115 -0.0878
-4 10 28 0.2214 -0.0553
-4 10 29 -1.2601 0.0279
-4 10 30 -0.0792 0.0297
-4 10 31 2.8760 0.0183
-4 10 32 0.1677 0.0089
-4 10 33 -1.7233 0.0507
-4 10 34 1.4232 -0.0333
-4 10 35 0.7961 -0.0791
-4 10 36 -4.3335 0.1009
-4 10 37 0.4855 -0.0942
-4 10 38 5.7037 -0.1704
-4 10 39 -2.4556 0.1676
-4 10 40 -2.8732 0.1548
-4 10 41 -0.6458 0.0249
-4 10 42 -0.6330 -0.0400
-4 10 43 5.9237 -0.0813
-4 10 44 1.0224 -0.0917
-4 11 1 -1.4286 -0.0400
-4 11 2 0.9950 0.0312
-4 11 3 3.2425 0.0016
-4 11 4 -3.0383 -0.0973
-4 11 5 -4.2109 -0.0165
-4 11 6 3.5469 0.0435
-4 11 7 1.2624 0.0464
-4 11 8 -2.0083 -0.0104
-4 11 9 -0.3398 -0.0172
-4 11 10 2.0231 0.0748
-4 11 11 2.6339 -0.0043
-4 11 12 -4.2425 -0.0946
-4 11 13 -3.2918 0.0126
-4 11 14 6.6399 0.0377
-4 11 15 3.4200 -0.0237
-4 11 16 -7.8172 -0.0432
-4 11 17 -2.9971 0.0112
-4 11 18 6.5706 0.0478
-4 11 19 0.8380 0.0246
-4 11 20 -3.6803 -0.0018
-4 11 21 -1.6178 -0.0433
-4 11 22 0.2754 0.0381
-4 11 23 3.1544 -0.0198
-4 11 24 2.0102 -0.0767
-4 11 25 0.7172 0.0818
-4 11 26 -1.0064 0.0298
-4 11 27 -4.2165 -0.0638
-4 11 28 -0.8539 -0.0082
-4 11 29 1.9015 0.0528
-4 11 30 1.3405 -0.0177
-4 11 31 0.4909 -0.0151
-4 11 32 -2.5242 0.0478
-4 11 33 0.4401 -0.0392
-4 11 34 3.5365 -0.0080
-4 11 35 -1.2976 0.0074
-4 11 36 -3.1371 0.0525
-4 11 37 2.7349 -0.0221
-4 11 38 3.4642 -0.1639
-4 11 39 -6.1745 0.0451
-4 11 40 -3.1072 0.0584
-4 11 41 5.3426 0.1054
-4 11 42 0.6603 0.1816
-4 12 1 3.5809 0.0097
-4 12 2 3.2678 0.0508
-4 12 3 -0.8353 0.0125
-4 12 4 -4.2980 -0.0636
-4 12 5 -2.1447 -0.0239
-4 12 6 3.7649 -0.0331
-4 12 7 -1.5989 -0.0021
-4 12 8 -1.2152 0.0390
-4 12 9 5.2741 0.0193
-4 12 10 -0.7655 0.0167
-4 12 11 -4.9079 -0.0017
-4 12 12 0.5353 0.0397
-4 12 13 5.2913 0.0255
-4 12 14 -0.4709 -0.0720
-4 12 15 -4.0965 -0.0457
-4 12 16 1.4474 -0.0158
-4 12 17 2.1361 0.0065
-4 12 18 -2.2266 -0.0042
-4 12 19 -4.3833 0.0438
-4 12 20 3.2432 0.0987
-4 12 21 4.5731 -0.0534
-4 12 22 -4.5787 -0.0133
-4 12 23 -1.0383 -0.0164
-4 12 24 3.4124 -0.0538
-4 12 25 1.6614 0.0369
-4 12 26 -0.0409 -0.0546
-4 12 27 -3.9078 0.0398
-4 12 28 -0.8876 0.0462
-4 12 29 2.0413 -0.0214
-4 12 30 0.1606 0.0500
-4 12 31 0.5137 0.0043
-4 12 32 -1.4303 -0.0332
-4 12 33 -0.4666 -0.0790
-4 12 34 1.2105 0.0527
-4 12 35 -0.6220 -0.0096
-4 12 36 1.9166 -0.0485
-4 12 37 1.8678 0.1608
-4 12 38 -1.6243 -0.1123
-4 12 39 -3.2684 -0.1231
-4 12 40 -1.1781 0.1250
-4 13 1 2.7497 0.0060
-4 13 2 -2.7944 0.0301
-4 13 3 -0.8446 0.0320
-4 13 4 3.4791 -0.0205
-4 13 5 -2.4303 -0.0328
-4 13 6 -4.4828 -0.0215
-4 13 7 0.2059 -0.0142
-4 13 8 5.4294 0.0156
-4 13 9 1.9116 0.0146
-4 13 10 -6.0121 -0.0255
-4 13 11 0.3545 -0.0037
-4 13 12 4.1880 0.0898
-4 13 13 -1.3236 0.0155
-4 13 14 -2.7052 -0.0573
-4 13 15 2.7703 0.0326
-4 13 16 3.3444 -0.0622
-4 13 17 -4.7343 -0.0589
-4 13 18 -2.3385 0.0292
-4 13 19 0.9035 0.0061
-4 13 20 0.7782 0.1002
-4 13 21 2.3956 0.0149
-4 13 22 -1.6290 -0.0356
-4 13 23 0.2843 -0.0319
-4 13 24 0.8120 -0.0329
-4 13 25 -1.0389 0.0273
-4 13 26 1.9260 -0.0937
-4 13 27 -1.8053 0.0321
-4 13 28 -1.4517 0.0331
-4 13 29 2.2026 0.0321
-4 13 30 0.0791 0.1769
-4 13 31 0.7415 -0.1318
-4 13 32 -1.2310 -0.1067
-4 13 33 -2.9954 0.0982
-4 13 34 0.5890 -0.0158
-4 13 35 1.6849 -0.1465
-4 13 36 2.7187 0.0041
-4 13 37 0.6667 0.2603
-4 13 38 -2.6485 -0.1131
-4 14 1 0.0073 0.0141
-4 14 2 0.9407 -0.0361
-4 14 3 2.0557 -0.0247
-4 14 4 1.0085 0.0286
-4 14 5 -5.7209 -0.0191
-4 14 6 -1.9183 0.0222
-4 14 7 5.3253 0.0487
-4 14 8 0.3764 -0.0527
-4 14 9 -3.1805 -0.0420
-4 14 10 0.7706 0.0268
-4 14 11 3.2570 0.0154
-4 14 12 -2.4699 -0.0041
-4 14 13 -1.7057 -0.0319
-4 14 14 3.1759 0.0115
-4 14 15 0.5312 0.0964
-4 14 16 -0.8376 -0.0476
-4 14 17 -2.0631 -0.0730
-4 14 18 0.6320 0.0326
-4 14 19 -0.1518 -0.0266
-4 14 20 -2.3096 0.0579
-4 14 21 3.8700 0.0388
-4 14 22 0.7218 -0.0052
-4 14 23 -2.1743 0.0044
-4 14 24 0.5615 -0.0762
-4 14 25 -0.0778 -0.0339
-4 14 26 0.2524 -0.0625
-4 14 27 -1.9782 0.0585
-4 14 28 0.5502 0.0497
-4 14 29 3.6949 0.0174
-4 14 30 -1.3293 0.1481
-4 14 31 -0.9312 -0.1516
-4 14 32 0.8426 -0.0400
-4 14 33 -2.4371 0.1837
-4 14 34 -1.4561 -0.1271
-4 14 35 1.4411 -0.1773
-4 15 1 3.0136 -0.0031
-4 15 2 3.4722 -0.0723
-4 15 3 -1.4347 -0.0603
-4 15 4 -1.6852 0.0569
-4 15 5 -0.4845 0.0133
-4 15 6 1.3220 -0.0088
-4 15 7 0.7582 0.0512
-4 15 8 -3.3592 -0.0261
-4 15 9 -0.0254 -0.0035
-4 15 10 3.5128 0.0609
-4 15 11 0.7825 -0.0086
-4 15 12 -2.3991 -0.0804
-4 15 13 -0.5015 -0.0857
-4 15 14 1.9940 0.0186
-4 15 15 0.0228 0.1247
-4 15 16 -0.0662 0.0230
-4 15 17 -2.4640 -0.0716
-4 15 18 -0.7944 -0.0371
-4 15 19 2.7985 0.0088
-4 15 20 -0.8781 0.1310
-4 15 21 0.1983 0.0194
-4 15 22 0.9314 -0.1000
-4 15 23 0.3916 -0.0080
-4 15 24 -0.2412 -0.0249
-4 15 25 -3.4153 0.0077
-4 15 26 0.6539 -0.0212
-4 15 27 2.4993 -0.0294
-4 15 28 -1.2831 -0.0634
-4 15 29 0.0831 0.0547
-4 15 30 2.2012 0.3105
-4 15 31 0.4655 -0.1085
-4 16 1 1.1728 0.0077
-4 16 2 0.8150 -0.0448
-4 16 3 1.1020 -0.0809
-4 16 4 -0.6537 -0.0354
-4 16 5 -1.3845 0.0619
-4 16 6 0.7237 0.0071
-4 16 7 1.1711 -0.0050
-4 16 8 -2.4844 0.0638
-4 16 9 -1.0363 0.0527
-4 16 10 3.4916 -0.0402
-4 16 11 0.8895 -0.0404
-4 16 12 -3.2885 0.0342
-4 16 13 0.5857 -0.0254
-4 16 14 4.7672 -0.0887
-4 16 15 -2.2889 -0.0474
-4 16 16 -4.6107 0.0613
-4 16 17 1.5422 0.1169
-4 16 18 1.9291 -0.0577
-4 16 19 -1.0220 -0.0868
-4 16 20 -1.5832 0.1912
-4 16 21 2.3403 0.0450
-4 16 22 3.4127 -0.2058
-4 16 23 -0.8865 0.0222
-4 16 24 -4.2423 0.1257
-4 16 25 -2.5009 -0.0173
-4 16 26 3.4327 -0.1672
-4 16 27 2.1085 -0.0869
-4 17 1 -1.6146 -0.0382
-4 17 2 -1.2950 -0.1134
-4 17 3 3.5257 -0.0024
-4 17 4 -0.8346 -0.0944
-4 17 5 -3.3642 0.0468
-4 17 6 1.5199 0.0945
-4 17 7 3.1334 -0.0777
-4 17 8 -1.2581 0.0420
-4 17 9 -3.8147 0.0964
-4 17 10 0.5307 -0.0210
-4 17 11 3.1011 -0.0286
-4 17 12 0.9573 -0.0214
-4 17 13 -0.6565 -0.0057
-4 17 14 -0.0838 0.0411
-4 17 15 -1.2458 -0.1092
-4 17 16 -0.6890 -0.1156
-4 17 17 2.0022 0.1932
-4 17 18 -1.6522 0.0478
-4 17 19 -2.9463 -0.2073
-4 17 20 2.3672 0.1528
-4 17 21 3.4803 0.1843
-4 18 1 0.1140 0.0730
-4 18 2 -2.9019 -0.2169
-4 18 3 1.8691 0.0038
-4 18 4 1.8806 -0.0411
-4 18 5 -2.1067 -0.0479
-4 18 6 -1.5238 0.1089
-4 18 7 1.6653 -0.0486
-4 18 8 2.4522 0.0335
-4 18 9 -3.5113 0.1212
-4 18 10 -2.7415 0.0162
-4 18 11 5.0566 -0.0973
-4 18 12 2.8591 -0.1531
-4 18 13 -4.7682 0.1192
-3 0 2 -31.0448 -0.3318
-3 0 4 0.4436 -0.0307
-3 0 6 -9.1845 -0.4098
-3 0 8 22.6254 0.8130
-3 0 10 -16.9655 0.3911
-3 0 12 4.3353 -0.8762
-3 0 14 -2.4746 -0.1963
-3 0 16 9.9233 0.1075
-3 0 18 -11.4558 0.7906
-3 0 20 2.0022 -0.1269
-3 0 22 7.4656 -0.8501
-3 0 24 -5.8279 0.2071
-3 0 26 -3.3182 0.3924
-3 0 28 8.2685 0.3820
-3 0 30 -6.6667 -0.5225
-3 0 32 3.3719 -0.5963
-3 0 34 -1.6202 0.6822
-3 0 36 2.4137 0.3025
-3 0 38 -4.3074 -0.1397
-3 0 40 7.1809 -0.5558
-3 0 42 -9.5440 -0.1332
-3 0 44 6.5300 0.8305
-3 0 46 -1.5603 -0.0589
-3 0 48 0.0991 -0.3400
-3 0 50 1.5095 -0.3236
-3 0 52 -3.1369 0.3173
-3 1 1 -27.4633 0.4280
-3 1 2 8.4176 -0.1532
-3 1 3 40.9751 -0.5404
-3 1 4 -32.3933 -0.1224
-3 1 5 -41.9063 0.4925
-3 1 6 18.2174 -0.1922
-3 1 7 31.7121 -0.5601
-3 1 8 0.6176 0.5118
-3 1 9 -21.9355 0.2070
-3 1 10 -2.5323 0.2893
-3 1 11 17.1881 0.4036
-3 1 12 -2.2853 -0.5500
-3 1 13 -10.5669 -0.3590
-3 1 14 -0.4777 -0.2723
-3 1 15 -0.0784 0.1171
-3 1 16 9.9883 0.2054
-3 1 17 4.9956 -0.2892
-3 1 18 -13.8412 0.4832
-3 1 19 -0.6145 0.2290
-3 1 20 6.7358 -0.0926
-3 1 21 -4.1073 0.2392
-3 1 22 2.7587 -0.5251
-3 1 23 3.3076 -0.3541
-3 1 24 -3.9451 0.0135
-3 1 25 -0.1534 0.0863
-3 1 26 -1.8338 0.4108
-3 1 27 -1.3230 -0.0745
-3 1 28 4.9109 0.2333
-3 1 29 0.3534 0.1970
-3 1 30 -2.9155 -0.4322
-3 1 31 2.6791 0.0680
-3 1 32 -0.6489 -0.3191
-3 1 33 -5.0053 -0.3809
-3 1 34 3.9175 0.3615
-3 1 35 3.1907 0.1951
-3 1 36 -5.0537 0.3239
-3 1 37 -1.0676 0.0428
-3 1 38 3.4002 -0.1753
-3 1 39 2.7640 0.1098
-3 1 40 -0.0412 -0.3531
-3 1 41 -3.5375 -0.0857
-3 1 42 -2.0903 -0.0824
-3 1 43 2.0112 -0.2696
-3 1 44 0.2760 0.5374
-3 1 45 -2.4780 0.2635
-3 1 46 1.3314 0.0370
-3 1 47 2.9637 0.0220
-3 1 48 -0.1297 -0.3536
-3 1 49 -1.1276 -0.0641
-3 1 50 1.0261 -0.1190
-3 1 51 -0.0160 0.0191
-3 1 52 -2.7295 0.1337
-3 1 53 -0.1717 -0.0073
-3 2 1 24.5106 -0.0289
-3 2 2 4.4526 0.2103
-3 2 3 -7.0952 -0.0444
-3 2 4 -22.2790 -0.2776
-3 2 5 1.0193 0.0801
-3 2 6 17.2620 0.1052
-3 2 7 -3.8639 -0.3118
-3 2 8 -11.5093 0.0864
-3 2 9 1.3488 0.0929
-3 2 10 15.0192 0.1029
-3 2 11 7.8631 0.3737
-3 2 12 -19.4314 -0.0704
-3 2 13 -9.7753 -0.1539
-3 2 14 17.3420 -0.2746
-3 2 15 0.7141 -0.1357
-3 2 16 -8.9097 0.1926
-3 2 17 3.6203 -0.1308
-3 2 18 1.7375 0.1441
-3 2 19 3.3568 0.1972
-3 2 20 -2.4050 -0.0912
-3 2 21 -9.5966 0.1743
-3 2 22 7.9869 -0.0702
-3 2 23 7.7084 -0.2260
-3 2 24 -9.7350 -0.1516
-3 2 25 -2.3343 -0.0815
-3 2 26 5.5854 0.3132
-3 2 27 -1.6529 0.0440
-3 2 28 -1.8476 -0.0288
-3 2 29 3.0627 0.1915
-3 2 30 1.0758 -0.1211
-3 2 31 -0.8069 0.0212
-3 2 32 -1.9362 -0.0526
-3 2 33 -2.2988 -0.3173
-3 2 34 5.1056 -0.0270
-3 2 35 -0.2516 0.1087
-3 2 36 -7.8715 0.2660
-3 2 37 5.0706 0.1094
-3 2 38 5.7022 -0.1099
-3 2 39 -5.1032 0.1094
-3 2 40 -1.1738 -0.2013
-3 2 41 4.7318 -0.1641
-3 2 42 0.1240 0.1204
-3 2 43 -5.8218 -0.1500
-3 2 44 -1.4877 0.0750
-3 2 45 3.6016 0.1448
-3 2 46 -0.1144 0.0543
-3 2 47 -1.1321 0.1376
-3 2 48 2.5542 -0.1077
-3 2 49 0.7083 -0.1448
-3 2 50 -0.2779 -0.1176
-3 2 51 1.2881 0.0544
-3 2 52 -2.5161 0.1064
-3 2 53 -2.9520 -0.0607
-3 3 1 19.4872 -0.2585
-3 3 2 -21.8404 0.1740
-3 3 3 -9.9549 0.1920
-3 3 4 17.7375 -0.1866
-3 3 5 11.8308 -0.0916
-3 3 6 -15.9457 0.1342
-3 3 7 -19.6327 -0.0531
-3 3 8 10.0769 -0.0554
-3 3 9 18.9917 0.0345
-3 3 10 -1.2314 -0.0017
-3 3 11 -9.7420 0.0313
-3 3 12 -6.5172 0.0638
-3 3 13 6.6166 0.0838
-3 3 14 11.2256 -0.0847
-3 3 15 -14.3809 -0.1201
-3 3 16 -10.1693 0.0278
-3 3 17 18.4237 0.0303
-3 3 18 5.1098 0.0422
-3 3 19 -11.8891 -0.0036
-3 3 20 -2.5379 -0.0763
-3 3 21 4.7634 0.0149
-3 3 22 4.5232 0.0857
-3 3 23 -2.6223 0.0227
-3 3 24 -6.0047 -0.0966
-3 3 25 2.6508 -0.0888
-3 3 26 3.7712 0.0798
-3 3 27 -3.4503 0.0529
-3 3 28 -1.0030 -0.0236
-3 3 29 4.4158 0.0532
-3 3 30 -0.8472 -0.0086
-3 3 31 -2.1964 -0.0646
-3 3 32 2.8039 0.0260
-3 3 33 -2.7460 0.0260
-3 3 34 -2.2304 -0.0509
-3 3 35 3.0427 -0.0290
-3 3 36 -0.4801 0.0321
-3 3 37 1.0826 0.0287
-3 3 38 -0.3247 0.0259
-3 3 39 -2.1193 0.0266
-3 3 40 3.2833 -0.0782
-3 3 41 1.2783 -0.0772
-3 3 42 -2.6969 0.0758
-3 3 43 -1.2793 0.0349
-3 3 44 1.6054 -0.0169
-3 3 45 0.7694 0.0206
-3 3 46 -4.4562 -0.0083
-3 3 47 -2.0449 -0.0337
-3 3 48 6.0621 0.0180
-3 3 49 3.2354 0.0855
-3 3 50 -2.1707 -0.0335
-3 3 51 0.0662 -0.1720
-3 3 52 -1.3856 -0.0622
-3 3 53 -2.6714 0.2451
-3 4 1 8.6574 -0.0550
-3 4 2 -0.7836 -0.0664
-3 4 3 -1.5401 -0.0735
-3 4 4 7.4949 -0.0161
-3 4 5 -0.7102 0.1346
-3 4 6 -8.7079 -0.0033
-3 4 7 -0.4512 -0.0342
-3 4 8 10.0017 0.0594
-3 4 9 -1.9673 0.0106
-3 4 10 -14.5585 -0.0084
-3 4 11 9.4416 -0.1295
-3 4 12 16.9478 -0.0356
-3 4 13 -12.0110 0.0633
-3 4 14 -13.8245 -0.0223
-3 4 15 4.3496 0.1060
-3 4 16 10.4262 0.0248
-3 4 17 2.9539 -0.0074
-3 4 18 -10.5046 0.0338
-3 4 19 -3.0129 -0.0632
-3 4 20 11.0081 -0.0024
-3 4 21 0.5804 -0.1024
-3 4 22 -9.0167 -0.0355
-3 4 23 1.9601 0.0897
-3 4 24 6.1704 -0.0094
-3 4 25 -4.0373 0.1051
-3 4 26 -4.6462 0.0128
-3 4 27 2.7775 -0.0813
-3 4 28 3.6771 0.0645
-3 4 29 0.9478 -0.0729
-3 4 30 -2.9354 -0.0931
-3 4 31 -1.5577 -0.0003
-3 4 32 3.7812 0.0192
-3 4 33 -2.3228 0.1292
-3 4 34 -4.1371 0.0371
-3 4 35 3.9108 0.0158
-3 4 36 1.7016 -0.0039
-3 4 37 -1.1062 -0.1253
-3 4 38 0.0554 0.0056
-3 4 39 0.0138 -0.0179
-3 4 40 0.1077 -0.0556
-3 4 41 -1.5864 0.0144
-3 4 42 0.9496 0.0071
-3 4 43 2.9479 0.1586
-3 4 44 -1.4659 0.0490
-3 4 45 -2.5023 -0.1370
-3 4 46 -0.5666 0.0029
-3 4 47 -1.4558 0.0407
-3 4 48 1.1784 0.0100
-3 4 49 4.3413 -0.1305
-3 4 50 0.9054 -0.0667
-3 4 51 -1.5045 0.2167
-3 4 52 -1.8287 -0.0314
-3 5 1 -0.2000 0.0163
-3 5 2 0.4613 0.0340
-3 5 3 -0.6216 -0.0955
-3 5 4 -1.2443 -0.1335
-3 5 5 -3.8080 0.1045
-3 5 6 9.2900 0.0678
-3 5 7 8.0624 0.0077
-3 5 8 -11.9710 0.0364
-3 5 9 -10.0927 -0.0245
-3 5 10 5.5183 0.0844
-3 5 11 15.4023 -0.0837
-3 5 12 -0.0766 -0.0821
-3 5 13 -20.4538 0.0145
-3 5 14 1.8147 -0.1814
-3 5 15 17.9419 0.1004
-3 5 16 -5.7994 0.1846
-3 5 17 -11.8320 0.0297
-3 5 18 6.5183 0.0318
-3 5 19 7.3383 -0.0887
-3 5 20 -4.3446 0.0043
-3 5 21 -5.1505 -0.0740
-3 5 22 1.7257 -0.0962
-3 5 23 7.0024 0.0656
-3 5 24 -0.3707 -0.0352
-3 5 25 -10.1498 0.1106
-3 5 26 0.1163 0.1092
-3 5 27 8.2540 -0.0608
-3 5 28 0.7800 0.0473
-3 5 29 -2.0251 -0.1153
-3 5 30 -2.3732 -0.1298
-3 5 31 -1.6616 0.0390
-3 5 32 4.2096 -0.0327
-3 5 33 0.8496 0.0833
-3 5 34 -5.5896 0.0806
-3 5 35 -1.0483 0.0599
-3 5 36 4.3074 0.1128
-3 5 37 3.3027 -0.1373
-3 5 38 -1.7070 -0.1019
-3 5 39 -2.9054 -0.0089
-3 5 40 0.7912 -0.0786
-3 5 41 0.4410 0.0239
-3 5 42 -0.6474 0.0029
-3 5 43 1.3342 0.0714
-3 5 44 0.2062 0.0510
-3 5 45 -1.4709 0.0083
-3 5 46 0.8593 0.1892
-3 5 47 -1.4992 -0.1515
-3 5 48 -2.7650 -0.2917
-3 5 49 4.0603 0.0935
-3 5 50 3.3068 0.2152
-3 5 51 -2.1686 0.0885
-3 6 1 -11.4496 -0.0570
-3 6 2 2.7723 0.1120
-3 6 3 1.0192 0.0968
-3 6 4 -4.3512 -0.1217
-3 6 5 -0.0922 -0.0764
-3 6 6 10.8313 0.0350
-3 6 7 -1.0320 0.0277
-3 6 8 -12.2028 0.0224
-3 6 9 9.1120 -0.0025
-3 6 10 5.7593 0.1084
-3 6 11 -13.4721 -0.0308
-3 6 12 -0.3444 -0.0939
-3 6 13 10.2898 0.0495
-3 6 14 1.9089 -0.1236
-3 6 15 -6.9191 -0.0583
-3 6 16 -6.6664 0.0976
-3 6 17 6.3856 0.0954
-3 6 18 9.2313 0.0625
-3 6 19 -8.1139 -0.0684
-3 6 20 -7.9689 -0.0026
-3 6 21 9.1741 -0.0447
-3 6 22 3.8202 -0.0575
-3 6 23 -5.0073 0.0973
-3 6 24 -1.3404 -0.0783
-3 6 25 -1.6146 -0.0659
-3 6 26 2.8130 0.1723
-3 6 27 2.9803 0.0765
-3 6 28 -3.5405 -0.0566
-3 6 29 1.1488 -0.0881
-3 6 30 1.7186 -0.0472
-3 6 31 -3.1006 -0.0038
-3 6 32 0.1851 -0.0427
-3 6 33 0.7022 0.0506
-3 6 34 -1.4222 0.0469
-3 6 35 0.1527 -0.0012
-3 6 36 0.8022 0.1099
-3 6 37 0.4901 0.0231
-3 6 38 1.1373 -0.0281
-3 6 39 1.3460 -0.0555
-3 6 40 -1.5744 -0.1765
-3 6 41 -2.6111 0.0369
-3 6 42 0.6459 0.0789
-3 6 43 1.8460 -0.0579
-3 6 44 -0.4050 0.0579
-3 6 45 -1.8360 0.0657
-3 6 46 2.2744 0.0149
-3 6 47 0.9650 -0.0961
-3 6 48 -4.4754 0.0488
-3 6 49 1.1130 0.1713
-3 6 50 3.3898 -0.2226
-3 7 1 1.0874 -0.0675
-3 7 2 -1.3847 0.0230
-3 7 3 -7.4876 0.1019
-3 7 4 2.0930 0.0484
-3 7 5 3.4754 -0.0389
-3 7 6 -1.9553 -0.0766
-3 7 7 0.7268 -0.0117
-3 7 8 4.4580 0.0385
-3 7 9 4.4545 -0.0179
-3 7 10 -10.5771 0.0246
-3 7 11 -9.6701 0.0133
-3 7 12 15.4329 -0.0193
-3 7 13 7.4065 0.0369
-3 7 14 -14.5972 0.0021
-3 7 15 -1.9528 -0.0458
-3 7 16 9.7675 -0.0463
-3 7 17 -0.9697 0.0301
-3 7 18 -4.1848 0.0338
-3 7 19 -0.6728 0.0005
-3 7 20 1.2030 0.0085
-3 7 21 3.3307 -0.0550
-3 7 22 -3.4616 0.0164
-3 7 23 -1.7714 0.0669
-3 7 24 5.5707 -0.0306
-3 7 25 -3.0000 -0.0326
-3 7 26 -2.5514 0.0275
-3 7 27 4.1241 0.0351
-3 7 28 -0.5633 -0.0301
-3 7 29 1.0245 -0.0329
-3 7 30 1.0124 0.0239
-3 7 31 -5.1489 -0.0297
-3 7 32 -1.4713 -0.0525
-3 7 33 3.9763 0.0594
-3 7 34 2.7054 0.0658
-3 7 35 -2.7071 -0.0775
-3 7 36 -4.6882 -0.0378
-3 7 37 1.6627 0.1264
-3 7 38 5.8440 0.0468
-3 7 39 1.7636 -0.0907
-3 7 40 -4.8049 -0.0475
-3 7 41 -2.6493 0.0680
-3 7 42 2.9144 -0.0005
-3 7 43 0.2955 -0.1069
-3 7 44 -1.2900 0.0164
-3 7 45 -0.5549 -0.0336
-3 7 46 1.4624 0.0095
-3 7 47 1.9258 0.1872
-3 7 48 -2.5441 -0.0127
-3 7 49 -0.5286 -0.1137
-3 8 1 0.3514 -0.0444
-3 8 2 -7.4907 -0.0142
-3 8 3 -3.0892 0.0326
-3 8 4 3.5307 0.0712
-3 8 5 -1.1383 0.0397
-3 8 6 -0.8907 -0.0249
-3 8 7 6.9217 0.0047
-3 8 8 -0.8967 -0.0314
-3 8 9 -5.6827 -0.0590
-3 8 10 1.5964 0.0100
-3 8 11 1.4671 -0.0098
-3 8 12 -1.2071 0.0122
-3 8 13 -1.5910 0.0161
-3 8 14 1.2305 0.0492
-3 8 15 5.3650 0.0530
-3 8 16 -2.1874 -0.0793
-3 8 17 -7.6619 -0.0039
-3 8 18 4.8639 -0.0058
-3 8 19 6.1862 -0.0372
-3 8 20 -6.5037 0.0147
-3 8 21 -2.9308 -0.0440
-3 8 22 2.4697 0.0386
-3 8 23 1.2199 0.0364
-3 8 24 2.2142 0.0394
-3 8 25 -3.4871 0.0635
-3 8 26 -1.9987 -0.0977
-3 8 27 6.3301 -0.0290
-3 8 28 0.8331 0.0193
-3 8 29 -3.7631 -0.0556
-3 8 30 -0.6435 0.0282
-3 8 31 -0.9238 -0.0168
-3 8 32 0.3538 0.0039
-3 8 33 2.1624 0.1291
-3 8 34 -0.4399 -0.0086
-3 8 35 -2.2556 -0.1211
-3 8 36 0.6262 -0.0375
-3 8 37 1.9378 0.0569
-3 8 38 -1.9633 0.0086
-3 8 39 0.1343 -0.0050
-3 8 40 3.3482 0.0639
-3 8 41 0.2941 -0.0129
-3 8 42 -2.2006 0.0096
-3 8 43 -3.6696 0.0309
-3 8 44 0.7686 -0.0621
-3 8 45 3.1790 -0.1142
-3 8 46 0.1393 -0.0662
-3 8 47 0.8440 0.1138
-3 8 48 -1.0925 0.0907
-3 9 1 -2.7695 -0.0478
-3 9 2 0.9264 0.0250
-3 9 3 -0.5751 0.0462
-3 9 4 -3.6525 -0.0298
-3 9 5 1.3353 -0.0144
-3 9 6 2.9881 0.0679
-3 9 7 0.7162 0.0655
-3 9 8 -2.2166 -0.0609
-3 9 9 -0.1343 -0.0385
-3 9 10 3.5740 0.0429
-3 9 11 -4.3387 -0.0956
-3 9 12 -4.3450 -0.0332
-3 9 13 6.9830 0.0688
-3 9 14 3.0300 0.0396
-3 9 15 -5.1974 0.0200
-3 9 16 -0.6934 -0.0472
-3 9 17 1.9660 0.0752
-3 9 18 0.0431 0.0068
-3 9 19 0.9146 -0.1007
-3 9 20 0.0506 -0.0109
-3 9 21 -1.5339 -0.0716
-3 9 22 -3.0266 0.0463
-3 9 23 -1.1840 0.1023
-3 9 24 5.1103 0.0073
-3 9 25 1.8106 0.0276
-3 9 26 -3.7103 -0.0381
-3 9 27 1.3610 -0.0188
-3 9 28 2.2750 -0.0012
-3 9 29 -1.8728 -0.0799
-3 9 30 -0.3053 -0.0076
-3 9 31 -0.7299 0.0247
-3 9 32 -2.0011 0.0461
-3 9 33 1.2848 0.0869
-3 9 34 1.6255 -0.0396
-3 9 35 0.6567 -0.0100
-3 9 36 0.8315 -0.0071
-3 9 37 -3.2983 -0.1029
-3 9 38 -4.6456 0.0071
-3 9 39 5.7438 0.0221
-3 9 40 7.0724 0.0120
-3 9 41 -4.8699 0.0439
-3 9 42 -4.7069 0.0621
-3 9 43 -0.7242 0.0540
-3 9 44 1.3635 -0.0177
-3 9 45 4.3860 -0.0835
-3 9 46 -0.0145 -0.2411
-3 9 47 -2.1174 -0.0340
-3 10 1 1.3352 0.0083
-3 10 2 1.1174 -0.0018
-3 10 3 -2.2883 0.0005
-3 10 4 -1.4207 0.0238
-3 10 5 2.6558 -0.0341
-3 10 6 -1.4515 -0.0418
-3 10 7 0.8134 0.0558
-3 10 8 4.1133 0.0437
-3 10 9 -5.4006 -0.0039
-3 10 10 -3.0216 0.0201
-3 10 11 4.9496 -0.0647
-3 10 12 2.0220 -0.0298
-3 10 13 -2.4496 0.0333
-3 10 14 -3.5142 -0.0193
-3 10 15 2.4606 0.0025
-3 10 16 5.7588 0.0143
-3 10 17 -3.6801 0.0679
-3 10 18 -6.4968 -0.0128
-3 10 19 6.0021 -0.0658
-3 10 20 5.7185 0.0083
-3 10 21 -6.5081 -0.0490
-3 10 22 -4.5403 0.0209
-3 10 23 1.3067 0.0643
-3 10 24 1.8091 -0.0050
-3 10 25 2.9885 -0.0040
-3 10 26 0.8696 0.0025
-3 10 27 -1.3497 0.0114
-3 10 28 -0.8349 -0.0113
-3 10 29 -0.5931 -0.0556
-3 10 30 1.5511 -0.0195
-3 10 31 -0.2437 0.0298
-3 10 32 -3.7129 0.0029
-3 10 33 1.0763 0.0479
-3 10 34 3.4997 0.0321
-3 10 35 -0.2182 0.0092
-3 10 36 -1.8337 -0.0260
-3 10 37 -1.4210 -0.1182
-3 10 38 0.1491 0.0460
-3 10 39 3.3939 0.0310
-3 10 40 1.0382 -0.0703
-3 10 41 -4.6104 0.0075
-3 10 42 0.4760 0.0173
-3 10 43 1.5463 0.1814
-3 10 44 -2.3998 0.1386
-3 10 45 2.5317 -0.2178
-3 11 1 -1.3474 0.0249
-3 11 2 0.1951 0.0356
-3 11 3 2.5047 -0.0313
-3 11 4 0.4446 0.0340
-3 11 5 -0.7990 -0.0101
-3 11 6 -1.7933 -0.0788
-3 11 7 1.3134 0.0125
-3 11 8 1.8774 0.0279
-3 11 9 -5.7521 -0.0136
-3 11 10 2.0833 0.0388
-3 11 11 6.0038 0.0347
-3 11 12 -5.3466 -0.0142
-3 11 13 -2.7607 -0.0329
-3 11 14 5.0845 0.0004
-3 11 15 1.0549 0.0148
-3 11 16 -3.6899 -0.0366
-3 11 17 0.9817 0.0095
-3 11 18 2.2698 0.0096
-3 11 19 -1.4415 -0.0131
-3 11 20 -1.4120 -0.0076
-3 11 21 0.1907 0.0196
-3 11 22 2.6319 0.0468
-3 11 23 -2.8212 -0.0428
-3 11 24 -5.4507 0.0149
-3 11 25 5.2143 0.0114
-3 11 26 6.5336 -0.0549
-3 11 27 -2.0410 0.0102
-3 11 28 -4.9133 0.0124
-3 11 29 -1.5550 0.0045
-3 11 30 4.1924 -0.0213
-3 11 31 1.4601 0.0181
-3 11 32 -4.6658 0.0160
-3 11 33 0.8187 0.0132
-3 11 34 3.2104 0.0095
-3 11 35 -2.6832 -0.0360
-3 11 36 -1.4894 0.0136
-3 11 37 3.1781 -0.0405
-3 11 38 0.9916 0.0573
-3 11 39 -2.1763 -0.0128
-3 11 40 0.6273 -0.1823
-3 11 41 0.0248 0.1227
-3 11 42 -1.4536 0.1343
-3 11 43 -0.4198 -0.0284
-3 12 1 3.0100 0.0122
-3 12 2 3.8071 0.0592
-3 12 3 -1.0293 -0.0159
-3 12 4 -2.2505 -0.0074
-3 12 5 3.8394 0.0128
-3 12 6 1.1614 -0.0164
-3 12 7 -6.3867 -0.0180
-3 12 8 0.1002 -0.0415
-3 12 9 3.4979 -0.0217
-3 12 10 0.8957 0.0313
-3 12 11 -3.0942 0.0480
-3 12 12 -1.5028 0.0276
-3 12 13 5.7448 -0.0300
-3 12 14 -0.4513 0.0232
-3 12 15 -6.2506 0.0268
-3 12 16 1.5965 -0.0735
-3 12 17 8.0591 -0.0165
-3 12 18 -1.6493 0.0062
-3 12 19 -8.5061 0.0038
-3 12 20 1.7875 -0.0296
-3 12 21 3.9461 0.0115
-3 12 22 0.1598 0.1112
-3 12 23 -2.1187 -0.0180
-3 12 24 -3.0637 0.0041
-3 12 25 2.8631 -0.0455
-3 12 26 3.1423 -0.0894
-3 12 27 0.4212 0.0567
-3 12 28 -1.1793 -0.0253
-3 12 29 -4.2218 -0.0147
-3 12 30 -0.1948 0.0493
-3 12 31 3.7980 0.0660
-3 12 32 1.3107 0.0027
-3 12 33 -0.3829 -0.0252
-3 12 34 -2.7084 0.0191
-3 12 35 -2.4084 -0.0934
-3 12 36 1.8625 0.0153
-3 12 37 2.3011 0.0215
-3 12 38 1.0168 -0.0279
-3 12 39 -0.7018 0.0079
-3 12 40 -0.6846 -0.0715
-3 12 41 -0.3452 0.1540
-3 13 1 1.1111 -0.0183
-3 13 2 -1.8014 0.0092
-3 13 3 -0.3756 0.0552
-3 13 4 3.4256 -0.0068
-3 13 5 3.8014 -0.0318
-3 13 6 -2.8621 0.0066
-3 13 7 -6.4795 -0.0094
-3 13 8 3.6345 -0.0120
-3 13 9 2.5542 0.0068
-3 13 10 -3.7423 -0.0209
-3 13 11 0.7890 -0.0040
-3 13 12 2.8635 0.0186
-3 13 13 -1.1407 -0.0247
-3 13 14 -3.6470 0.0596
-3 13 15 2.7761 0.0565
-3 13 16 3.2234 -0.0751
-3 13 17 -1.5520 -0.0036
-3 13 18 -1.3797 -0.0306
-3 13 19 -0.1892 -0.0275
-3 13 20 1.6436 0.0420
-3 13 21 -3.7715 -0.0050
-3 13 22 -1.4104 0.0293
-3 13 23 5.3192 0.0218
-3 13 24 -0.1782 0.0768
-3 13 25 -1.7178 -0.0410
-3 13 26 -0.4883 -0.1228
-3 13 27 1.7037 -0.0022
-3 13 28 1.9702 -0.0692
-3 13 29 -4.5318 0.0536
-3 13 30 -2.4678 0.0703
-3 13 31 4.3103 0.0281
-3 13 32 3.4338 0.0852
-3 13 33 -1.1834 -0.0242
-3 13 34 -3.9382 -0.0612
-3 13 35 -0.9795 -0.0677
-3 13 36 1.8571 0.0887
-3 13 37 -0.3295 -0.0425
-3 13 38 1.3419 -0.1783
-3 14 1 -6.7953 0.0159
-3 14 2 0.1471 -0.0496
-3 14 3 6.8636 0.0059
-3 14 4 0.6345 0.0362
-3 14 5 -4.5709 -0.0168
-3 14 6 1.2089 -0.0153
-3 14 7 2.0088 -0.0273
-3 14 8 -1.1968 0.0362
-3 14 9 -2.5125 0.0605
-3 14 10 0.6869 -0.0418
-3 14 11 2.4937 -0.0297
-3 14 12 -2.3707 0.0104
-3 14 13 -0.6968 -0.0315
-3 14 14 2.7228 0.0094
-3 14 15 1.1211 0.0149
-3 14 16 -2.4804 -0.0131
-3 14 17 -0.3729 0.0789
-3 14 18 2.8497 -0.0445
-3 14 19 -1.4049 -0.1011
-3 14 20 0.0049 0.0680
-3 14 21 -1.8375 0.0480
-3 14 22 -3.3675 -0.0052
-3 14 23 3.9883 -0.0096
-3 14 24 3.8591 0.0720
-3 14 25 -0.3353 -0.0121
-3 14 26 -4.6778 -0.0963
-3 14 27 -0.9728 -0.0178
-3 14 28 5.3373 -0.0667
-3 14 29 -1.6634 0.0313
-3 14 30 -4.8304 -0.0370
-3 14 31 1.8988 0.0781
-3 14 32 4.9917 0.2572
-3 14 33 1.0721 -0.1415
-3 14 34 -4.2741 -0.1314
-3 14 35 -3.0055 0.1143
-3 15 1 -3.6298 -0.0410
-3 15 2 0.6310 -0.0149
-3 15 3 3.3413 0.0087
-3 15 4 -1.2722 0.0152
-3 15 5 -2.1973 -0.0437
-3 15 6 3.3436 -0.0192
-3 15 7 0.5821 -0.0042
-3 15 8 -3.2542 0.0261
-3 15 9 0.6418 0.0640
-3 15 10 1.3200 -0.0039
-3 15 11 -0.9831 0.0187
-3 15 12 -1.7429 0.0121
-3 15 13 0.7997 -0.0875
-3 15 14 2.2192 -0.0355
-3 15 15 1.1133 0.0357
-3 15 16 -1.1901 -0.0138
-3 15 17 -1.9286 0.0018
-3 15 18 0.8668 0.0091
-3 15 19 0.6013 -0.0065
-3 15 20 1.1532 0.0053
-3 15 21 -2.3529 0.0443
-3 15 22 -4.4978 0.0953
-3 15 23 4.6282 -0.0807
-3 15 24 5.5961 -0.1037
-3 15 25 -2.1522 0.0911
-3 15 26 -5.3505 0.1453
-3 15 27 0.3692 -0.0962
-3 15 28 3.9658 -0.3257
-3 15 29 -2.4752 0.0744
-3 15 30 -2.2114 0.1660
-3 15 31 3.0907 0.0098
-3 15 32 1.9053 0.1219
-3 16 1 -1.6822 -0.0047
-3 16 2 -3.1850 0.0638
-3 16 3 1.3155 -0.0213
-3 16 4 2.7486 -0.1134
-3 16 5 0.1933 -0.0612
-3 16 6 -2.6951 0.0222
-3 16 7 -1.6190 0.0721
-3 16 8 1.8401 0.0038
-3 16 9 3.4157 -0.0126
-3 16 10 -1.0652 0.0285
-3 16 11 -3.3046 0.0356
-3 16 12 -1.3559 0.0196
-3 16 13 1.0105 -0.0046
-3 16 14 3.8401 -0.0394
-3 16 15 1.5653 -0.0447
-3 16 16 -3.1183 -0.0236
-3 16 17 -2.0882 -0.0592
-3 16 18 2.5423 0.0023
-3 16 19 0.5463 0.1524
-3 16 20 -3.2601 -0.0270
-3 16 21 -0.4892 -0.1407
-3 16 22 2.6017 0.1878
-3 16 23 0.8540 0.0973
-3 16 24 -1.2885 -0.1995
-3 16 25 2.1870 -0.0097
-3 16 26 1.0108 0.2045
-3 16 27 -4.5514 -0.0660
-3 16 28 -1.9500 -0.3513
-3 17 1 -2.4924 0.0279
-3 17 2 -0.9185 0.0515
-3 17 3 0.5985 -0.0203
-3 17 4 0.2154 -0.1665
-3 17 5 1.4527 -0.0207
-3 17 6 -1.6857 -0.0242
-3 17 7 -1.5630 0.0438
-3 17 8 1.0296 0.0685
-3 17 9 1.9994 -0.0384
-3 17 10 -0.3556 0.0678
-3 17 11 -2.6474 0.0316
-3 17 12 0.4728 -0.1006
-3 17 13 1.8899 0.0536
-3 17 14 -0.0759 0.0749
-3 17 15 -1.2271 -0.0886
-3 17 16 1.3502 -0.0115
-3 17 17 1.9163 -0.0015
-3 17 18 -1.9820 -0.1209
-3 17 19 -2.2548 0.0385
-3 17 20 -0.5424 0.0641
-3 17 21 1.2471 -0.0606
-3 17 22 2.0870 0.1679
-3 18 1 -0.8502 0.0899
-3 18 2 1.3653 0.1117
-3 18 3 -0.8430 0.0063
-3 18 4 -2.3453 -0.2013
-3 18 5 3.0413 -0.0086
-3 18 6 1.8419 -0.0982
-3 18 7 -1.8552 -0.0389
-3 18 8 -3.6632 0.2047
-3 18 9 -0.8812 0.0169
-3 18 10 4.7777 0.0132
-3 18 11 1.3738 -0.0240
-3 18 12 -2.8899 -0.1458
-3 18 13 -1.0579 0.1366
-3 18 14 1.3341 0.0956
-3 18 15 0.3190 -0.1841
-2 0 2 -14.9976 1.6228
-2 0 4 54.3462 -0.9366
-2 0 6 -76.9538 -0.2821
-2 0 8 54.3897 0.1724
-2 0 10 -25.7823 0.4087
-2 0 12 16.5971 0.5438
-2 0 14 -14.8793 -0.9770
-2 0 16 3.0477 -0.2804
-2 0 18 14.1484 0.6301
-2 0 20 -18.3897 0.2620
-2 0 22 7.1899 -0.0064
-2 0 24 3.5527 -0.8783
-2 0 26 -3.7966 0.2207
-2 0 28 -0.7838 0.7627
-2 0 30 3.1936 -0.1789
-2 0 32 -2.1918 -0.3390
-2 0 34 -1.9350 -0.4542
-2 0 36 5.4618 0.5864
-2 0 38 -6.1444 0.5024
-2 0 40 6.0595 -0.5928
-2 0 42 -3.5489 -0.2974
-2 0 44 0.1904 0.0236
-2 0 46 -0.8667 0.6054
-2 0 48 0.5404 0.1557
-2 0 50 3.0610 -0.7941
-2 0 52 -3.1711 0.2833
-2 0 54 1.0588 -0.0839
-2 1 1 -52.8895 -0.6579
-2 1 2 63.2191 0.5727
-2 1 3 53.1480 0.3830
-2 1 4 -21.6320 -0.2223
-2 1 5 -37.1125 0.0149
-2 1 6 -9.4810 -0.4253
-2 1 7 26.4730 -0.3001
-2 1 8 4.7423 0.1398
-2 1 9 -24.1392 0.1231
-2 1 10 3.7541 0.4058
-2 1 11 18.7123 -0.1989
-2 1 12 2.0734 0.2275
-2 1 13 -9.3451 0.5349
-2 1 14 -10.6301 -0.5539
-2 1 15 7.6035 -0.2737
-2 1 16 7.4336 -0.2568
-2 1 17 -13.6920 -0.1858
-2 1 18 4.1971 0.4002
-2 1 19 14.3859 0.1244
-2 1 20 -8.3687 0.3088
-2 1 21 -6.6363 -0.0360
-2 1 22 0.4837 -0.1452
-2 1 23 0.1205 0.2881
-2 1 24 7.5348 -0.5292
-2 1 25 0.4123 -0.3012
-2 1 26 -6.7377 0.1123
-2 1 27 1.6597 -0.0967
-2 1 28 1.3220 0.5200
-2 1 29 -3.4986 0.2669
-2 1 30 2.7793 0.0114
-2 1 31 3.9387 -0.0888
-2 1 32 -4.2734 -0.4395
-2 1 33 -1.8916 0.1297
-2 1 34 2.5849 -0.1688
-2 1 35 0.6986 -0.2984
-2 1 36 -0.2105 0.3545
-2 1 37 -3.5311 0.0139
-2 1 38 0.2321 0.3180
-2 1 39 5.0217 0.3524
-2 1 40 -1.8531 -0.3231
-2 1 41 -2.7146 -0.1851
-2 1 42 4.5858 -0.3216
-2 1 43 2.1928 0.0003
-2 1 44 -5.5657 0.0838
-2 1 45 -2.8316 -0.1469
-2 1 46 2.2575 0.5078
-2 1 47 1.4706 0.0412
-2 1 48 -0.3616 -0.0856
-2 1 49 -1.2805 0.2660
-2 1 50 1.3501 -0.4028
-2 1 51 2.3444 -0.2614
-2 1 52 0.2146 0.1123
-2 1 53 -1.6087 0.1247
-2 1 54 -2.0032 0.0083
-2 2 1 6.6617 -0.7341
-2 2 2 71.5484 -0.4795
-2 2 3 -8.7287 0.4149
-2 2 4 -46.1571 0.3846
-2 2 5 23.8036 -0.0119
-2 2 6 29.1430 -0.3158
-2 2 7 -22.4898 -0.2215
-2 2 8 -30.8944 -0.0482
-2 2 9 7.4448 -0.0342
-2 2 10 29.7227 0.3655
-2 2 11 -0.3294 -0.0498
-2 2 12 -18.8987 -0.1404
-2 2 13 2.7983 0.4261
-2 2 14 6.6054 -0.0285
-2 2 15 3.0240 -0.1817
-2 2 16 -1.4731 -0.1428
-2 2 17 -18.1907 -0.2221
-2 2 18 5.1736 0.0605
-2 2 19 23.6168 0.0678
-2 2 20 -8.9371 0.2833
-2 2 21 -14.4501 0.0985
-2 2 22 5.5868 -0.2474
-2 2 23 4.4111 0.1475
-2 2 24 0.3663 -0.0651
-2 2 25 -0.9334 -0.1992
-2 2 26 -2.0455 0.0132
-2 2 27 0.9839 -0.1631
-2 2 28 0.0676 0.1168
-2 2 29 -2.2262 0.2304
-2 2 30 2.5160 0.1639
-2 2 31 2.6425 0.0658
-2 2 32 -4.9388 -0.3001
-2 2 33 1.3671 -0.0156
-2 2 34 5.4048 -0.0127
-2 2 35 -5.7461 -0.2485
-2 2 36 -3.2053 0.1512
-2 2 37 3.8485 0.0581
-2 2 38 1.7832 0.0442
-2 2 39 -1.6853 0.2468
-2 2 40 -3.5636 -0.0296
-2 2 41 4.0503 -0.0460
-2 2 42 5.8721 -0.2279
-2 2 43 -4.3442 -0.1532
-2 2 44 -4.4356 0.1621
-2 2 45 2.6588 -0.0787
-2 2 46 0.8784 0.1289
-2 2 47 -2.5258 0.1320
-2 2 48 -0.3568 -0.0627
-2 2 49 0.4915 0.1027
-2 2 50 0.7203 -0.1084
-2 2 51 1.6683 -0.0965
-2 2 52 1.9722 0.0030
-2 2 53 0.1051 -0.0490
-2 3 1 -21.0170 -0.1880
-2 3 2 -5.9295 -0.2814
-2 3 3 9.9559 0.0332
-2 3 4 12.0992 0.1159
-2 3 5 12.8937 0.0262
-2 3 6 -10.0233 0.0282
-2 3 7 -20.3702 -0.0102
-2 3 8 2.9642 -0.1347
-2 3 9 15.7580 -0.1134
-2 3 10 0.8467 0.1513
-2 3 11 -18.2437 0.0919
-2 3 12 -1.9153 -0.0888
-2 3 13 27.3048 -0.0195
-2 3 14 0.1790 0.0232
-2 3 15 -25.0168 0.0630
-2 3 16 2.8357 0.0411
-2 3 17 9.7759 -0.0504
-2 3 18 -1.6804 -0.0971
-2 3 19 -0.1821 -0.0305
-2 3 20 -2.5612 0.1256
-2 3 21 3.0261 0.0623
-2 3 22 4.0254 -0.0991
-2 3 23 -8.0769 -0.0204
-2 3 24 -2.2704 0.0260
-2 3 25 9.5847 -0.0057
-2 3 26 0.7469 0.0040
-2 3 27 -8.4792 -0.0450
-2 3 28 -0.2941 -0.0157
-2 3 29 4.4350 0.0252
-2 3 30 -0.0831 0.0610
-2 3 31 0.1402 0.0776
-2 3 32 -0.0595 -0.0508
-2 3 33 0.7335 -0.0918
-2 3 34 0.4073 -0.0112
-2 3 35 -4.5069 0.0209
-2 3 36 1.3151 0.0459
-2 3 37 2.9391 0.0199
-2 3 38 -3.8641 -0.0562
-2 3 39 0.6234 -0.0015
-2 3 40 3.2608 0.0659
-2 3 41 -0.1128 0.0124
-2 3 42 -1.5495 -0.1005
-2 3 43 -0.9542 -0.0470
-2 3 44 3.0301 0.0991
-2 3 45 1.5432 -0.0037
-2 3 46 -4.2284 -0.0151
-2 3 47 -2.2120 0.0241
-2 3 48 1.3378 -0.0288
-2 3 49 0.0415 0.1045
-2 3 50 0.9879 0.0221
-2 3 51 1.2662 -0.2370
-2 3 52 0.5092 -0.0441
-2 3 53 1.5913 0.2173
-2 4 1 -30.3245 0.0179
-2 4 2 -14.7837 -0.0178
-2 4 3 26.2804 -0.0544
-2 4 4 10.8674 -0.0530
-2 4 5 -15.7009 -0.0869
-2 4 6 -8.4418 0.0195
-2 4 7 11.1084 0.1838
-2 4 8 13.0444 -0.0301
-2 4 9 -11.2077 -0.0574
-2 4 10 -16.6523 0.0684
-2 4 11 4.6579 -0.0199
-2 4 12 14.2680 -0.0089
-2 4 13 8.6820 -0.1040
-2 4 14 -12.9445 -0.0446
-2 4 15 -14.2969 0.0375
-2 4 16 16.1471 -0.0087
-2 4 17 7.2724 0.1443
-2 4 18 -18.0107 0.0149
-2 4 19 -0.1971 -0.0130
-2 4 20 15.0949 0.0552
-2 4 21 -0.2163 -0.1191
-2 4 22 -10.0735 -0.0334
-2 4 23 -1.8285 -0.0293
-2 4 24 5.9722 -0.0360
-2 4 25 4.8455 0.0835
-2 4 26 -3.6609 0.0032
-2 4 27 -7.4379 0.0664
-2 4 28 2.4970 0.0511
-2 4 29 5.3431 -0.0785
-2 4 30 -1.8888 -0.0022
-2 4 31 -0.1321 -0.0725
-2 4 32 1.3560 -0.0535
-2 4 33 -1.5737 0.0355
-2 4 34 0.1327 -0.0019
-2 4 35 0.2467 0.1083
-2 4 36 -1.0813 0.0483
-2 4 37 -1.7510 0.0032
-2 4 38 -0.2846 0.0179
-2 4 39 4.0654 -0.1142
-2 4 40 0.9565 -0.0350
-2 4 41 -2.7653 -0.0488
-2 4 42 0.1002 -0.0406
-2 4 43 0.0067 0.1241
-2 4 44 0.2363 0.0220
-2 4 45 2.5475 0.0041
-2 4 46 -0.7163 0.0173
-2 4 47 -3.1624 -0.0195
-2 4 48 -0.9504 0.0855
-2 4 49 -0.2173 -0.0243
-2 4 50 1.9291 -0.1613
-2 4 51 2.2973 -0.1265
-2 4 52 -0.6389 0.1490
-2 5 1 3.2062 0.0277
-2 5 2 -19.9856 -0.0489
-2 5 3 0.2945 -0.0250
-2 5 4 4.3941 0.0028
-2 5 5 -4.7310 -0.0758
-2 5 6 3.8948 -0.0473
-2 5 7 7.2177 0.1289
-2 5 8 -1.0420 -0.0755
-2 5 9 -11.9776 0.0070
-2 5 10 1.2765 0.2209
-2 5 11 15.0878 -0.0669
-2 5 12 -8.7243 -0.0462
-2 5 13 -10.0961 -0.0468
-2 5 14 12.8688 -0.0798
-2 5 15 4.3472 -0.0175
-2 5 16 -8.3068 -0.1106
-2 5 17 -5.3936 0.1399
-2 5 18 0.9739 0.1315
-2 5 19 8.3719 0.0126
-2 5 20 2.0671 0.0891
-2 5 21 -10.0038 -0.1210
-2 5 22 0.0922 -0.0965
-2 5 23 10.5554 -0.0305
-2 5 24 -3.4570 -0.0311
-2 5 25 -6.9830 0.0767
-2 5 26 3.7495 -0.0335
-2 5 27 1.3173 0.0740
-2 5 28 -1.7155 0.1231
-2 5 29 -0.1942 -0.0595
-2 5 30 0.5544 0.0377
-2 5 31 2.3950 -0.1216
-2 5 32 0.0804 -0.1978
-2 5 33 -1.8806 0.0824
-2 5 34 -0.1542 0.0415
-2 5 35 0.1205 0.0790
-2 5 36 -0.8493 0.0894
-2 5 37 -1.5559 -0.0194
-2 5 38 0.3159 0.0604
-2 5 39 2.9890 -0.0523
-2 5 40 1.1166 -0.0416
-2 5 41 -1.4473 -0.0454
-2 5 42 -0.4692 -0.1873
-2 5 43 -0.5527 0.0346
-2 5 44 -0.6887 0.1152
-2 5 45 2.8197 0.1323
-2 5 46 0.5693 0.0939
-2 5 47 -3.9618 -0.1641
-2 5 48 -0.0527 -0.0799
-2 5 49 0.9803 0.0317
-2 5 50 -0.4297 0.1455
-2 5 51 1.5807 -0.0137
-2 5 52 0.8622 -0.3108
-2 6 1 10.4293 0.1197
-2 6 2 -6.5193 -0.0642
-2 6 3 -7.1209 -0.1119
-2 6 4 -3.1123 0.0663
-2 6 5 2.2429 0.0959
-2 6 6 5.3264 -0.0823
-2 6 7 -6.0217 -0.0403
-2 6 8 -0.8612 -0.0529
-2 6 9 7.2305 -0.0151
-2 6 10 1.7124 0.1760
-2 6 11 -2.4358 0.0489
-2 6 12 -10.3227 -0.0212
-2 6 13 2.2782 -0.0649
-2 6 14 16.9391 -0.0683
-2 6 15 -6.7279 0.0067
-2 6 16 -14.5335 -0.0768
-2 6 17 8.8889 0.0572
-2 6 18 7.0279 0.0550
-2 6 19 -7.7948 -0.0369
-2 6 20 -2.1925 0.1104
-2 6 21 3.2805 0.0262
-2 6 22 3.0336 -0.0760
-2 6 23 1.9264 -0.0630
-2 6 24 -6.7104 -0.0467
-2 6 25 -1.6023 0.0448
-2 6 26 7.4626 0.0058
-2 6 27 -2.0594 0.0174
-2 6 28 -5.1722 0.0869
-2 6 29 0.9830 0.0015
-2 6 30 4.5310 0.0023
-2 6 31 3.5638 -0.0453
-2 6 32 -4.2572 -0.1095
-2 6 33 -4.0772 -0.0130
-2 6 34 2.3983 -0.0230
-2 6 35 2.4409 0.0504
-2 6 36 -1.2673 0.1064
-2 6 37 -4.1069 -0.0034
-2 6 38 0.2681 0.0559
-2 6 39 5.1217 -0.0150
-2 6 40 1.0024 -0.0569
-2 6 41 -3.2703 0.0375
-2 6 42 -0.4154 -0.1400
-2 6 43 2.7193 -0.0529
-2 6 44 -1.0305 0.1158
-2 6 45 -1.8311 0.0147
-2 6 46 0.9855 -0.0191
-2 6 47 -0.4489 -0.0053
-2 6 48 0.4129 0.1192
-2 6 49 -0.3595 -0.0529
-2 6 50 -1.2210 -0.0798
-2 6 51 2.1441 0.1474
-2 7 1 17.5783 0.0346
-2 7 2 7.6895 0.0086
-2 7 3 -9.8492 -0.0819
-2 7 4 -6.2615 0.0339
-2 7 5 1.3247 0.0887
-2 7 6 -0.2109 -0.0284
-2 7 7 -3.4561 0.0052
-2 7 8 7.7310 -0.0064
-2 7 9 4.8409 -0.0973
-2 7 10 -10.5589 0.0091
-2 7 11 1.4904 0.0976
-2 7 12 6.6557 0.0279
-2 7 13 -5.9605 -0.0625
-2 7 14 -0.8226 -0.0089
-2 7 15 3.5660 0.0197
-2 7 16 -0.3700 -0.0061
-2 7 17 1.5139 0.0165
-2 7 18 -2.7591 -0.0311
-2 7 19 -3.9890 -0.0186
-2 7 20 6.0610 0.0000
-2 7 21 1.1857 0.0262
-2 7 22 -6.3160 0.0462
-2 7 23 2.7976 -0.0538
-2 7 24 3.1341 -0.0192
-2 7 25 -1.3293 0.0407
-2 7 26 -1.5435 -0.0142
-2 7 27 -4.1920 0.0075
-2 7 28 2.4970 0.0446
-2 7 29 5.4324 -0.0133
-2 7 30 -0.9240 -0.0526
-2 7 31 -1.4310 0.0167
-2 7 32 -1.8901 0.0259
-2 7 33 0.3613 -0.0636
-2 7 34 3.0248 -0.0348
-2 7 35 -2.1932 0.0489
-2 7 36 -3.6842 0.0498
-2 7 37 0.8512 0.0111
-2 7 38 3.4786 -0.0305
-2 7 39 0.3059 -0.0493
-2 7 40 -2.7337 0.0170
-2 7 41 0.9766 0.1177
-2 7 42 2.3673 0.0078
-2 7 43 0.1419 -0.0824
-2 7 44 -1.3659 -0.0737
-2 7 45 -1.3539 -0.0724
-2 7 46 -0.1882 0.1129
-2 7 47 -0.6935 0.0911
-2 7 48 1.6828 -0.0571
-2 7 49 1.1312 -0.1155
-2 7 50 -1.8383 0.0045
-2 8 1 7.9266 -0.0010
-2 8 2 5.9482 -0.0533
-2 8 3 -0.6585 -0.0736
-2 8 4 -4.1004 0.0658
-2 8 5 -6.1962 0.0541
-2 8 6 0.4232 -0.0091
-2 8 7 4.4605 0.0563
-2 8 8 0.7460 -0.0008
-2 8 9 -1.0370 -0.0497
-2 8 10 -0.7429 -0.0316
-2 8 11 4.1034 0.0110
-2 8 12 -0.5380 0.0014
-2 8 13 -9.7192 -0.0682
-2 8 14 3.7131 0.0626
-2 8 15 10.2055 0.0442
-2 8 16 -5.7983 -0.0163
-2 8 17 -5.2197 0.0363
-2 8 18 4.8068 -0.0250
-2 8 19 0.7406 0.0255
-2 8 20 -0.7390 -0.0586
-2 8 21 -0.1070 -0.0821
-2 8 22 -2.7482 0.0434
-2 8 23 1.5572 -0.0047
-2 8 24 2.2048 0.0608
-2 8 25 -1.4730 0.0258
-2 8 26 -1.9168 -0.0168
-2 8 27 -2.0505 0.0854
-2 8 28 3.4505 -0.0610
-2 8 29 4.2469 -0.0928
-2 8 30 -3.2217 0.0226
-2 8 31 -1.6940 -0.0228
-2 8 32 2.8828 0.0334
-2 8 33 0.4166 0.0290
-2 8 34 -3.0371 -0.0260
-2 8 35 -2.5237 0.0522
-2 8 36 2.2954 0.0110
-2 8 37 3.6020 -0.0448
-2 8 38 -2.0164 -0.0296
-2 8 39 -4.8188 -0.0057
-2 8 40 0.5706 -0.0369
-2 8 41 6.6333 0.0022
-2 8 42 1.8704 0.1569
-2 8 43 -4.5651 0.0333
-2 8 44 -1.8649 -0.1404
-2 8 45 0.6326 0.0160
-2 8 46 0.5764 0.1082
-2 8 47 0.0890 -0.1972
-2 8 48 0.6071 -0.1519
-2 8 49 0.1582 0.2632
-2 9 1 -0.8398 0.0408
-2 9 2 7.8523 -0.0469
-2 9 3 3.1407 -0.0624
-2 9 4 -4.7153 0.0392
-2 9 5 -4.9274 0.0169
-2 9 6 0.2086 -0.0217
-2 9 7 1.7423 0.0678
-2 9 8 -0.3330 0.0129
-2 9 9 5.4578 -0.0118
-2 9 10 0.7675 -0.0051
-2 9 11 -8.8812 -0.0025
-2 9 12 1.3013 0.0029
-2 9 13 5.1289 -0.1155
-2 9 14 -2.2444 0.0248
-2 9 15 -1.2718 0.0663
-2 9 16 1.1327 -0.0196
-2 9 17 1.6298 0.0681
-2 9 18 -0.6858 0.0032
-2 9 19 -3.3964 0.0157
-2 9 20 2.9846 -0.0454
-2 9 21 5.2464 -0.0865
-2 9 22 -4.5735 0.0262
-2 9 23 -4.9125 -0.0579
-2 9 24 2.4119 0.0123
-2 9 25 1.7748 0.1220
-2 9 26 -0.6067 0.0547
-2 9 27 -1.3591 0.0124
-2 9 28 -0.2417 -0.0774
-2 9 29 3.0890 -0.0600
-2 9 30 1.5739 0.0068
-2 9 31 -1.7977 -0.0568
-2 9 32 0.2872 0.0385
-2 9 33 -0.8828 0.0509
-2 9 34 -3.3201 -0.0345
-2 9 35 2.6565 0.0917
-2 9 36 3.9639 -0.0033
-2 9 37 -3.2776 -0.0539
-2 9 38 -4.4291 0.0449
-2 9 39 1.5343 -0.0840
-2 9 40 3.0314 -0.0884
-2 9 41 0.9483 0.0540
-2 9 42 0.2813 0.0740
-2 9 43 -0.8765 -0.0354
-2 9 44 -0.7683 0.0578
-2 9 45 -1.2719 0.2050
-2 9 46 -0.1826 -0.0853
-2 9 47 1.7784 -0.3494
-2 10 1 1.7534 0.0627
-2 10 2 0.0007 0.0754
-2 10 3 -0.8888 -0.0331
-2 10 4 2.1930 -0.0460
-2 10 5 -0.8935 -0.0050
-2 10 6 -5.5779 -0.0005
-2 10 7 2.2154 0.0378
-2 10 8 3.8249 -0.0053
-2 10 9 1.6058 -0.0128
-2 10 10 -1.7857 0.0270
-2 10 11 -6.1064 0.0188
-2 10 12 4.6386 0.0243
-2 10 13 3.1985 -0.0839
-2 10 14 -7.4551 -0.0267
-2 10 15 2.4561 0.0466
-2 10 16 6.4769 -0.0197
-2 10 17 -5.1980 0.0262
-2 10 18 -4.0116 0.0291
-2 10 19 5.1544 0.0278
-2 10 20 2.2667 -0.0417
-2 10 21 -1.3347 -0.0383
-2 10 22 -0.1871 0.0222
-2 10 23 -1.1008 -0.0688
-2 10 24 -1.8599 0.0014
-2 10 25 -1.8530 0.0858
-2 10 26 1.5642 0.0106
-2 10 27 3.1869 0.0104
-2 10 28 -1.5961 0.0488
-2 10 29 -1.0571 -0.0492
-2 10 30 3.1264 -0.0902
-2 10 31 0.0491 -0.0298
-2 10 32 -1.6184 0.0216
-2 10 33 -1.1899 0.0631
-2 10 34 -0.6588 0.0186
-2 10 35 4.1395 0.0274
-2 10 36 -0.6896 -0.0315
-2 10 37 -5.5598 -0.0332
-2 10 38 2.6534 0.0415
-2 10 39 3.5535 0.0043
-2 10 40 -4.4459 0.0548
-2 10 41 -1.7847 -0.1546
-2 10 42 6.2288 -0.2194
-2 10 43 1.8767 0.2288
-2 10 44 -4.1263 0.3021
-2 10 45 -3.2912 -0.0564
-2 11 1 -5.2614 0.0109
-2 11 2 -5.1524 0.0778
-2 11 3 4.5630 0.0201
-2 11 4 4.0367 -0.0211
-2 11 5 -3.5028 -0.0006
-2 11 6 -3.3999 -0.0074
-2 11 7 5.3323 -0.0318
-2 11 8 -1.4383 -0.0070
-2 11 9 -3.4545 0.0282
-2 11 10 6.7061 -0.0020
-2 11 11 -1.7964 -0.0300
-2 11 12 -5.9762 0.0335
-2 11 13 1.4641 0.0209
-2 11 14 3.3598 0.0100
-2 11 15 1.6157 0.0054
-2 11 16 -3.2004 -0.0422
-2 11 17 -2.8731 -0.0380
-2 11 18 3.9551 0.0185
-2 11 19 3.3263 0.0706
[truncated: 809,270 more chars]
